# Supplementary material for: 4-Chloro-2-phenyl-2H-chromene-3-carbaldehyde
Source: IUCrdata. 2025 Jul 29;10(Pt 7):x250657. doi: 10.1107/S2414314625006571 (PMC12326470; doi:10.1107/S2414314625006571)
Supplement: Supplementary file 1 [file x-10-x250657-sup1.cif]

##############################################################################
#                                                                            #
# This CIF contains the data for a data article accepted for                 #
# publication in IUCrData. It conforms to the requirements of                #
# Notes for Authors for IUCrData, and has been                               #
# peer reviewed under the auspices of IUCrData.                              #
#                                                                            #
# Full details of the Crystallographic Information File format               #
# are given in the paper "The Crystallographic Information File (CIF):       #
# a New Standard Archive File for Crystallography" by S. R. Hall, F. H.      #
# Allen and I. D. Brown [Acta Cryst. (1991), A47, 655-685].                  #
#                                                                            #
# The current version of the core CIF dictionary is obtainable from          #
# ftp://ftp.iucr.org/pub/cif_core.dic.                                       #
#                                                                            #
# Software is freely available for graphical display of the structure(s)     #
# in this CIF. For information consult the CIF software page                 #
# http://www.iucr.org/resources/cif/software.                                #
#                                                                            #
# This file may be used for bona fide research purposes within the           #
# scientific community so long as proper attribution is given to the data    # 
# article from which it was obtained.                                        #
#                                                                            #
##############################################################################
data_I
_audit_creation_method     'SHELXL-2019/1'
_chemical_name_systematic
;
4-Chloro-2-phenyl-2<i>H</i>-chromene-3-carbaldehyde
;
_chemical_name_common     ?
_chemical_formula_moiety     'C16 H11 Cl O2'
_chemical_formula_sum     'C16 H11 Cl O2'
_chemical_formula_iupac     'C16 H11 Cl O2'
_chemical_formula_weight     270.70
_chemical_melting_point     ?
_space_group_crystal_system     triclinic
_space_group_name_H-M_alt     'P -1'
_space_group_name_Hall     '-P 1'
loop_
    _space_group_symop_operation_xyz
    'x, y, z'
    '-x, -y, -z'
_cell_length_a     7.0108(4)
_cell_length_b     8.7716(5)
_cell_length_c     11.1285(6)
_cell_angle_alpha     75.127(2)
_cell_angle_beta     83.188(2)
_cell_angle_gamma     73.584(2)
_cell_volume     633.68(6)
_cell_formula_units_Z     2
_cell_measurement_reflns_used     9898
_cell_measurement_theta_min     2.49
_cell_measurement_theta_max     27.43
_cell_measurement_temperature     300(2)
_exptl_crystal_description     'block'
_exptl_crystal_colour     'yellow'
_exptl_crystal_size_max     0.298
_exptl_crystal_size_mid     0.197
_exptl_crystal_size_min     0.128
_exptl_crystal_density_diffrn     1.419
_exptl_crystal_density_meas     ?
_exptl_crystal_density_method     ?
_exptl_crystal_F_000     280
_exptl_absorpt_coefficient_mu     0.295
_exptl_absorpt_correction_type     multi-scan
_exptl_absorpt_process_details
;
(SADABS; Krause <i>et al.</i>,  2015)
;
_exptl_absorpt_correction_T_min     0.7023
_exptl_absorpt_correction_T_max     0.7457
_diffrn_ambient_temperature     300(2)
_diffrn_source     'i-mu-s microfocus source'
_diffrn_radiation_type     MoK\a
_diffrn_radiation_wavelength     0.71073
_diffrn_measurement_device_type
                        'Bruker D8 QUEST diffractometer with PHOTON II detector'
_diffrn_measurement_method     '\f and \w scans'
_diffrn_detector_area_resol_mean     ?
_diffrn_reflns_number     24536
_diffrn_reflns_av_R_equivalents     0.0385
_diffrn_reflns_av_unetI/netI     0.0249
_diffrn_reflns_theta_min     2.490
_diffrn_reflns_theta_max     28.306
_diffrn_reflns_theta_full     25.242
_diffrn_measured_fraction_theta_max     0.994
_diffrn_measured_fraction_theta_full     0.991
_diffrn_reflns_limit_h_min     -9
_diffrn_reflns_limit_h_max     9
_diffrn_reflns_limit_k_min     -11
_diffrn_reflns_limit_k_max     11
_diffrn_reflns_limit_l_min     -14
_diffrn_reflns_limit_l_max     14
_diffrn_standards_number     0
_diffrn_standards_interval_count     0
_diffrn_standards_decay_%     0
_refine_special_details
;
Hydrogen atoms were located in a difference map and refined as riding on their
parent atoms with <i>U</i>(H)=1.2<i>U</i>~eq~(C) and with
C~tertiary~-H=0.98\%A or with C-H=0.93\%A.
;
_reflns_number_total     3133
_reflns_number_gt     2488
_reflns_threshold_expression     'I > 2\s(I)'
_refine_ls_structure_factor_coef     Fsqd
_refine_ls_matrix_type     full
_refine_ls_R_factor_all     0.0549
_refine_ls_R_factor_gt     0.0392
_refine_ls_wR_factor_gt     0.0922
_refine_ls_wR_factor_ref     0.1045
_refine_ls_goodness_of_fit_ref     1.033
_refine_ls_restrained_S_all     1.033
_refine_ls_number_reflns     3133
_refine_ls_number_parameters     172
_refine_ls_number_restraints     0
_refine_ls_hydrogen_treatment     constr
_refine_ls_weighting_scheme     calc
_refine_ls_weighting_details
              'w=1/[\s^2^(Fo^2^)+(0.0403P)^2^+0.2009P] where P=(Fo^2^+2Fc^2^)/3'
_atom_sites_solution_hydrogens     geom
_atom_sites_solution_primary     ?
_atom_sites_solution_secondary     ?
_refine_ls_shift/su_max     0.000
_refine_ls_shift/su_mean     0.000
_refine_diff_density_max     0.216
_refine_diff_density_min     -0.207
_refine_ls_extinction_method     none
_refine_ls_extinction_coef     .
loop_
    _atom_type_symbol
    _atom_type_description
    _atom_type_scat_dispersion_real
    _atom_type_scat_dispersion_imag
    _atom_type_scat_source
    'C' 'C' 0.0033 0.0016
                         'International Tables Vol C Tables 4.2.6.8 and 6.1.1.4'
    'H' 'H' 0.0000 0.0000
                         'International Tables Vol C Tables 4.2.6.8 and 6.1.1.4'
    'Cl' 'Cl' 0.1484 0.1585
                         'International Tables Vol C Tables 4.2.6.8 and 6.1.1.4'
    'O' 'O' 0.0106 0.0060
                         'International Tables Vol C Tables 4.2.6.8 and 6.1.1.4'
_computing_data_collection
;
APEX4 (Bruker, 2021)
;
_computing_cell_refinement
;
APEX4 and SAINT (Bruker, 2021)
;
_computing_data_reduction
;
APEX4 and SAINT (Bruker, 2021)
;
_computing_structure_solution
;
<i>SHELXT2019/1</i> (Sheldrick, 2015a)
;
_computing_structure_refinement
;
<i>SHELXL2019/1</i> (Sheldrick, 2015b)
;
_computing_molecular_graphics
;
SHELXTL (Sheldrick, 2008)
;
_computing_publication_material
;
SHELXTL (Sheldrick, 2008)
;
loop_
    _atom_site_type_symbol
    _atom_site_label
    _atom_site_fract_x
    _atom_site_fract_y
    _atom_site_fract_z
    _atom_site_U_iso_or_equiv
    _atom_site_adp_type
    _atom_site_calc_flag
    _atom_site_occupancy
    _atom_site_disorder_assembly
    _atom_site_disorder_group
    Cl Cl1 0.15627(6) 0.98500(5) 0.71969(4) 0.05455(15) Uani d 1 . .
    O O1 0.77862(15) 0.76830(13) 0.58422(10) 0.0452(3) Uani d 1 . .
    O O2 0.6807(2) 0.95248(17) 0.89832(13) 0.0695(4) Uani d 1 . .
    C C1 0.8078(2) 0.60085(18) 0.79480(14) 0.0432(3) Uani d 1 . .
    C C2 1.0062(3) 0.5239(2) 0.81560(18) 0.0655(5) Uani d 1 . .
    H H2 1.102219 0.579734 0.782252 0.079 Uiso calc 1 . .
    C C3 1.0636(4) 0.3651(3) 0.8853(2) 0.0828(7) Uani d 1 . .
    H H3 1.197400 0.315453 0.899833 0.099 Uiso calc 1 . .
    C C4 0.9247(4) 0.2807(2) 0.93297(19) 0.0754(6) Uani d 1 . .
    H H4 0.963825 0.173161 0.978827 0.090 Uiso calc 1 . .
    C C5 0.7274(4) 0.3548(2) 0.9131(2) 0.0747(6) Uani d 1 . .
    H H5 0.632676 0.297137 0.945091 0.090 Uiso calc 1 . .
    C C6 0.6681(3) 0.5158(2) 0.84521(17) 0.0592(5) Uani d 1 . .
    H H6 0.533599 0.566230 0.833782 0.071 Uiso calc 1 . .
    C C7 0.7540(2) 0.77322(18) 0.71423(14) 0.0407(3) Uani d 1 . .
    H H7 0.850791 0.827483 0.728683 0.049 Uiso calc 1 . .
    C C8 0.5509(2) 0.87461(17) 0.74512(14) 0.0400(3) Uani d 1 . .
    C C9 0.3969(2) 0.88283(17) 0.68077(14) 0.0390(3) Uani d 1 . .
    C C10 0.4248(2) 0.80733(17) 0.57576(13) 0.0394(3) Uani d 1 . .
    C C11 0.6219(2) 0.74966(17) 0.53280(13) 0.0395(3) Uani d 1 . .
    C C12 0.5371(3) 0.9571(2) 0.84591(15) 0.0506(4) Uani d 1 . .
    H H12 0.412489 1.015614 0.870651 0.061 Uiso calc 1 . .
    C C13 0.2713(2) 0.7949(2) 0.51259(16) 0.0487(4) Uani d 1 . .
    H H13 0.139474 0.833098 0.539225 0.058 Uiso calc 1 . .
    C C14 0.3141(3) 0.7262(2) 0.41102(17) 0.0573(4) Uani d 1 . .
    H H14 0.211223 0.717625 0.369606 0.069 Uiso calc 1 . .
    C C15 0.5087(3) 0.6702(2) 0.37072(16) 0.0565(4) Uani d 1 . .
    H H15 0.536306 0.624245 0.301928 0.068 Uiso calc 1 . .
    C C16 0.6630(3) 0.68122(19) 0.43080(15) 0.0489(4) Uani d 1 . .
    H H16 0.794096 0.642888 0.402954 0.059 Uiso calc 1 . .
loop_
    _atom_site_aniso_label
    _atom_site_aniso_U_11
    _atom_site_aniso_U_22
    _atom_site_aniso_U_33
    _atom_site_aniso_U_12
    _atom_site_aniso_U_13
    _atom_site_aniso_U_23
    Cl1 0.0411(2) 0.0541(3) 0.0653(3) -0.00800(17) 0.00581(18) -0.0173(2)
    O1 0.0397(5) 0.0553(6) 0.0401(6) -0.0157(5) 0.0023(4) -0.0085(5)
    O2 0.0744(9) 0.0788(9) 0.0638(8) -0.0161(7) -0.0156(7) -0.0305(7)
    C1 0.0508(8) 0.0403(8) 0.0374(7) -0.0065(6) -0.0038(6) -0.0124(6)
    C2 0.0532(10) 0.0599(11) 0.0650(12) 0.0034(8) 0.0055(9) -0.0064(9)
    C3 0.0729(14) 0.0676(13) 0.0742(14) 0.0201(11) 0.0018(11) -0.0031(11)
    C4 0.1089(18) 0.0433(10) 0.0546(11) 0.0067(11) -0.0072(11) -0.0059(8)
    C5 0.1052(18) 0.0531(11) 0.0657(13) -0.0318(12) -0.0130(12) 0.0022(9)
    C6 0.0670(11) 0.0474(9) 0.0620(11) -0.0193(8) -0.0173(9) 0.0004(8)
    C7 0.0415(8) 0.0406(8) 0.0419(8) -0.0128(6) -0.0034(6) -0.0098(6)
    C8 0.0449(8) 0.0339(7) 0.0398(7) -0.0111(6) -0.0009(6) -0.0057(6)
    C9 0.0386(7) 0.0326(7) 0.0418(8) -0.0099(6) 0.0028(6) -0.0033(6)
    C10 0.0435(8) 0.0342(7) 0.0384(7) -0.0120(6) -0.0019(6) -0.0030(6)
    C11 0.0449(8) 0.0341(7) 0.0368(7) -0.0128(6) -0.0014(6) -0.0012(6)
    C12 0.0591(10) 0.0465(9) 0.0454(9) -0.0100(7) -0.0048(7) -0.0129(7)
    C13 0.0455(8) 0.0484(9) 0.0515(9) -0.0138(7) -0.0068(7) -0.0068(7)
    C14 0.0677(11) 0.0553(10) 0.0543(10) -0.0213(9) -0.0161(8) -0.0105(8)
    C15 0.0762(12) 0.0515(10) 0.0451(9) -0.0179(9) -0.0050(8) -0.0147(7)
    C16 0.0570(10) 0.0440(8) 0.0425(8) -0.0118(7) 0.0034(7) -0.0088(7)
_geom_special_details
;
 All esds (except the esd in the dihedral angle between two l.s. planes)
 are estimated using the full covariance matrix.  The cell esds are taken
 into account individually in the estimation of esds in distances, angles
 and torsion angles; correlations between esds in cell parameters are only
 used when they are defined by crystal symmetry.  An approximate (isotropic)
 treatment of cell esds is used for estimating esds involving l.s. planes.
;
loop_
    _geom_bond_atom_site_label_1
    _geom_bond_atom_site_label_2
    _geom_bond_site_symmetry_2
    _geom_bond_distance
    _geom_bond_publ_flag
    Cl1 C9 . 1.7343(15) ?
    O1 C11 . 1.3641(18) ?
    O1 C7 . 1.4470(18) ?
    O2 C12 . 1.207(2) ?
    C1 C6 . 1.378(2) ?
    C1 C2 . 1.381(2) ?
    C1 C7 . 1.515(2) ?
    C2 C3 . 1.381(3) ?
    C2 H2 . 0.9300 ?
    C3 C4 . 1.364(3) ?
    C3 H3 . 0.9300 ?
    C4 C5 . 1.369(3) ?
    C4 H4 . 0.9300 ?
    C5 C6 . 1.390(3) ?
    C5 H5 . 0.9300 ?
    C6 H6 . 0.9300 ?
    C7 C8 . 1.504(2) ?
    C7 H7 . 0.9800 ?
    C8 C9 . 1.341(2) ?
    C8 C12 . 1.464(2) ?
    C9 C10 . 1.453(2) ?
    C10 C13 . 1.397(2) ?
    C10 C11 . 1.402(2) ?
    C11 C16 . 1.381(2) ?
    C12 H12 . 0.9300 ?
    C13 C14 . 1.377(2) ?
    C13 H13 . 0.9300 ?
    C14 C15 . 1.376(3) ?
    C14 H14 . 0.9300 ?
    C15 C16 . 1.375(2) ?
    C15 H15 . 0.9300 ?
    C16 H16 . 0.9300 ?
loop_
    _geom_angle_atom_site_label_1
    _geom_angle_atom_site_label_2
    _geom_angle_atom_site_label_3
    _geom_angle_site_symmetry_1
    _geom_angle_site_symmetry_3
    _geom_angle
    _geom_angle_publ_flag
    C11 O1 C7 . . 116.95(11) ?
    C6 C1 C2 . . 118.58(16) ?
    C6 C1 C7 . . 122.85(15) ?
    C2 C1 C7 . . 118.54(15) ?
    C3 C2 C1 . . 120.8(2) ?
    C3 C2 H2 . . 119.6 ?
    C1 C2 H2 . . 119.6 ?
    C4 C3 C2 . . 120.2(2) ?
    C4 C3 H3 . . 119.9 ?
    C2 C3 H3 . . 119.9 ?
    C3 C4 C5 . . 119.78(19) ?
    C3 C4 H4 . . 120.1 ?
    C5 C4 H4 . . 120.1 ?
    C4 C5 C6 . . 120.3(2) ?
    C4 C5 H5 . . 119.8 ?
    C6 C5 H5 . . 119.8 ?
    C1 C6 C5 . . 120.26(19) ?
    C1 C6 H6 . . 119.9 ?
    C5 C6 H6 . . 119.9 ?
    O1 C7 C8 . . 111.67(12) ?
    O1 C7 C1 . . 109.74(12) ?
    C8 C7 C1 . . 114.24(12) ?
    O1 C7 H7 . . 106.9 ?
    C8 C7 H7 . . 106.9 ?
    C1 C7 H7 . . 106.9 ?
    C9 C8 C12 . . 124.70(14) ?
    C9 C8 C7 . . 118.92(13) ?
    C12 C8 C7 . . 116.38(13) ?
    C8 C9 C10 . . 121.45(13) ?
    C8 C9 Cl1 . . 121.05(12) ?
    C10 C9 Cl1 . . 117.50(11) ?
    C13 C10 C11 . . 118.49(14) ?
    C13 C10 C9 . . 124.97(14) ?
    C11 C10 C9 . . 116.48(13) ?
    O1 C11 C16 . . 117.44(14) ?
    O1 C11 C10 . . 121.73(13) ?
    C16 C11 C10 . . 120.70(14) ?
    O2 C12 C8 . . 122.83(16) ?
    O2 C12 H12 . . 118.6 ?
    C8 C12 H12 . . 118.6 ?
    C14 C13 C10 . . 120.32(16) ?
    C14 C13 H13 . . 119.8 ?
    C10 C13 H13 . . 119.8 ?
    C15 C14 C13 . . 120.12(16) ?
    C15 C14 H14 . . 119.9 ?
    C13 C14 H14 . . 119.9 ?
    C16 C15 C14 . . 120.88(16) ?
    C16 C15 H15 . . 119.6 ?
    C14 C15 H15 . . 119.6 ?
    C15 C16 C11 . . 119.49(16) ?
    C15 C16 H16 . . 120.3 ?
    C11 C16 H16 . . 120.3 ?
loop_
    _geom_torsion_atom_site_label_1
    _geom_torsion_atom_site_label_2
    _geom_torsion_atom_site_label_3
    _geom_torsion_atom_site_label_4
    _geom_torsion_site_symmetry_1
    _geom_torsion_site_symmetry_2
    _geom_torsion_site_symmetry_3
    _geom_torsion_site_symmetry_4
    _geom_torsion
    _geom_torsion_publ_flag
    C6 C1 C2 C3 . . . . 0.0(3) ?
    C7 C1 C2 C3 . . . . -178.08(18) ?
    C1 C2 C3 C4 . . . . 1.2(3) ?
    C2 C3 C4 C5 . . . . -1.0(3) ?
    C3 C4 C5 C6 . . . . -0.4(3) ?
    C2 C1 C6 C5 . . . . -1.4(3) ?
    C7 C1 C6 C5 . . . . 176.64(16) ?
    C4 C5 C6 C1 . . . . 1.6(3) ?
    C11 O1 C7 C8 . . . . -42.03(16) ?
    C11 O1 C7 C1 . . . . 85.70(15) ?
    C6 C1 C7 O1 . . . . -95.72(17) ?
    C2 C1 C7 O1 . . . . 82.32(17) ?
    C6 C1 C7 C8 . . . . 30.6(2) ?
    C2 C1 C7 C8 . . . . -151.40(15) ?
    O1 C7 C8 C9 . . . . 30.37(18) ?
    C1 C7 C8 C9 . . . . -94.90(16) ?
    O1 C7 C8 C12 . . . . -150.09(13) ?
    C1 C7 C8 C12 . . . . 84.64(16) ?
    C12 C8 C9 C10 . . . . 175.37(13) ?
    C7 C8 C9 C10 . . . . -5.1(2) ?
    C12 C8 C9 Cl1 . . . . -4.4(2) ?
    C7 C8 C9 Cl1 . . . . 175.11(10) ?
    C8 C9 C10 C13 . . . . 172.68(14) ?
    Cl1 C9 C10 C13 . . . . -7.6(2) ?
    C8 C9 C10 C11 . . . . -10.2(2) ?
    Cl1 C9 C10 C11 . . . . 169.61(10) ?
    C7 O1 C11 C16 . . . . -154.86(13) ?
    C7 O1 C11 C10 . . . . 29.37(18) ?
    C13 C10 C11 O1 . . . . 175.26(13) ?
    C9 C10 C11 O1 . . . . -2.10(19) ?
    C13 C10 C11 C16 . . . . -0.4(2) ?
    C9 C10 C11 C16 . . . . -177.74(13) ?
    C9 C8 C12 O2 . . . . -176.79(16) ?
    C7 C8 C12 O2 . . . . 3.7(2) ?
    C11 C10 C13 C14 . . . . 0.5(2) ?
    C9 C10 C13 C14 . . . . 177.57(14) ?
    C10 C13 C14 C15 . . . . -0.4(3) ?
    C13 C14 C15 C16 . . . . 0.2(3) ?
    C14 C15 C16 C11 . . . . -0.1(3) ?
    O1 C11 C16 C15 . . . . -175.62(14) ?
    C10 C11 C16 C15 . . . . 0.2(2) ?
_shelx_space_group_comment
;
The symmetry employed for this shelxl refinement is uniquely defined
by the following loop, which should always be used as a source of
symmetry information in preference to the above space-group names.
They are only intended as comments.
;
_shelx_estimated_absorpt_T_min     0.917
_shelx_estimated_absorpt_T_max     0.963
_shelx_hkl_file
;
  -2   0   0 2030.90   58.59
  -2   0   0 1965.30   54.99
  -2   0   0 1976.70   57.99
  -2   0   0 2024.60   58.89
  -2   0   0 2019.30   56.79
  -2   0   0 2061.49   58.09
  -2   0   0 2001.30   54.19
  -2   0   0 2012.60   57.39
   2   0   0 2120.29   58.79
   2   0   0 1996.80   58.39
   2   0   0 1985.50   54.19
   2   0   0 2023.40   57.19
   2   0   0 1968.00   54.99
   2   0   0 2074.89   58.69
   2   0   0 2038.20   59.09
  -3   0   0  101.19    8.00
  -3   0   0  104.69    7.30
  -3   0   0   91.09    4.50
  -3   0   0   97.39    7.40
  -3   0   0  119.09    8.50
  -3   0   0  100.39    5.40
  -3   0   0   86.49    6.30
   3   0   0   98.99    6.90
   3   0   0   90.09    6.70
   3   0   0  107.69    8.00
   3   0   0  102.49    5.60
   3   0   0  100.09    7.70
   3   0   0  103.19    4.70
   3   0   0  105.19    8.30
   3   0   0  105.39    8.10
  -4   0   0   -0.80    1.10
  -4   0   0    1.80    1.20
  -4   0   0    0.00    1.50
  -4   0   0    3.70    1.80
  -4   0   0    3.10    2.00
  -4   0   0    0.30    1.60
  -4   0   0    2.00    1.80
  -4   0   0    6.60    1.30
   4   0   0    2.70    1.50
   4   0   0    0.80    0.70
   4   0   0    0.10    1.40
   4   0   0    3.30    2.40
   4   0   0    2.00    1.80
   4   0   0    8.40    3.00
   4   0   0    2.40    2.30
   4   0   0    4.30    2.10
  -5   0   0   50.79    8.80
  -5   0   0   71.89    8.90
  -5   0   0   63.39    6.70
  -5   0   0   70.49    6.10
  -5   0   0   74.59    5.60
  -5   0   0   71.69    4.10
  -5   0   0   70.59    7.80
  -5   0   0   74.79    4.20
  -5   0   0   72.59    8.30
  -5   0   0   62.99    9.40
   5   0   0   73.99    7.80
   5   0   0   71.19   10.60
   5   0   0   70.39    7.40
   5   0   0   71.59    5.70
   5   0   0   68.59   10.40
   5   0   0   67.59   10.40
  -6   0   0  133.19   14.00
  -6   0   0  155.38   12.70
  -6   0   0  104.79    9.80
  -6   0   0  128.89    8.20
  -6   0   0  112.49   12.60
   6   0   0  110.89   10.70
   6   0   0  120.59   11.20
   6   0   0  134.79   13.80
   6   0   0  140.19   14.10
   6   0   0  109.89   12.30
  -7   0   0   73.09   13.20
  -7   0   0   52.79   10.30
  -7   0   0   48.40   11.00
   7   0   0   55.09   11.70
   7   0   0   50.69   10.70
   7   0   0   50.29    8.90
  -8   0   0   -1.10    4.50
  -8   0   0    0.40    4.70
  -8   0   0    5.10    5.90
   8   0   0    3.40    4.40
   8   0   0    3.00    4.80
   8  -1   0   74.29   14.50
   8  -1   0   73.89   15.50
  -8   1   0  101.39   14.90
  -8   1   0   91.99   17.00
  -8   1   0   99.99   17.60
   7  -1   0  184.88   18.00
   7  -1   0  182.28   15.90
   7  -1   0  174.88   17.70
  -7   1   0  197.78   20.10
  -7   1   0  221.48   17.90
  -7   1   0  192.98   18.90
   6  -1   0  215.68   17.50
   6  -1   0  228.98   16.00
   6  -1   0  240.08   18.70
  -6   1   0  233.28   19.20
  -6   1   0  205.78   14.50
  -6   1   0  218.88   16.30
  -6   1   0  236.48   19.20
   5  -1   0   28.00    6.90
   5  -1   0   27.30    7.40
   5  -1   0   29.50    6.00
   5  -1   0   27.90    3.90
   5  -1   0   17.60    6.10
   5  -1   0   25.50    5.10
   5  -1   0   25.60    6.00
  -5   1   0   24.00    7.00
  -5   1   0   32.80    6.60
  -5   1   0   22.20    5.40
  -5   1   0   27.60    5.50
  -5   1   0   42.10    8.10
  -5   1   0   30.70    1.60
  -5   1   0   24.50    3.50
  -5   1   0   29.40    7.10
  -5   1   0   30.40    1.60
   4  -1   0 1353.06   47.60
   4  -1   0 1315.47   39.30
   4  -1   0 1334.97   37.10
   4  -1   0 1358.06   48.00
   4  -1   0 1371.86   48.00
   4  -1   0 1361.46   45.20
   4  -1   0 1324.97   44.80
   4  -1   0 1365.66   48.90
  -4   1   0 1362.36   48.60
  -4   1   0 1339.07   36.90
  -4   1   0 1374.76   39.70
  -4   1   0 1305.57   45.90
  -4   1   0 1327.97   44.00
  -4   1   0 1339.17   45.90
  -4   1   0 1328.87   47.00
   3  -1   0 2839.02   78.19
   3  -1   0 2899.51   84.89
   3  -1   0 2933.91   85.19
   3  -1   0 2837.92   76.89
   3  -1   0 2874.31   83.09
   3  -1   0 2961.30   86.29
   3  -1   0 3076.19   83.69
   3  -1   0 2899.71   85.39
  -3   1   0 2887.91   78.49
  -3   1   0 2909.81   84.99
  -3   1   0 2950.90   84.19
  -3   1   0 2855.01   76.79
  -3   1   0 2850.61   85.89
  -3   1   0 2767.52   83.79
  -3   1   0 2762.72   82.19
   2  -1   0  119.29    4.70
   2  -1   0  122.29    7.70
   2  -1   0  116.69    7.00
   2  -1   0  139.99    8.10
   2  -1   0  126.19    8.00
   2  -1   0  123.09    7.20
   2  -1   0  113.39    5.10
   2  -1   0  122.99    7.50
  -2   1   0  118.99    7.90
  -2   1   0  115.79    7.10
  -2   1   0  110.19    5.10
  -2   1   0  120.39    7.30
  -2   1   0  118.09    7.50
  -2   1   0  120.79    6.90
  -2   1   0  110.59    7.10
  -2   1   0  125.39    4.70
   1  -1   0  134.09    5.20
   1  -1   0  137.39    6.50
   1  -1   0  139.89    6.90
   1  -1   0  136.59    6.40
   1  -1   0  126.99    6.10
   1  -1   0  129.09    4.90
   1  -1   0  132.39    6.50
   1  -1   0  152.88    6.90
  -1   1   0  130.29    6.60
  -1   1   0  120.09    6.00
  -1   1   0  132.39    6.10
  -1   1   0  140.09    7.10
  -1   1   0  127.39    5.20
  -1   1   0  142.59    5.00
  -1   1   0  134.19    6.40
  -1   1   0  135.09    6.40
   0  -1   0 1632.54   48.10
   0   1   0 1549.45   47.80
  -2  -1   0  278.17   10.70
  -2  -1   0  278.77   11.20
  -2  -1   0  261.77   11.50
  -2  -1   0  263.17    9.80
  -2  -1   0  290.97   11.40
  -2  -1   0  257.27   10.00
  -2  -1   0  264.37   11.20
  -2  -1   0  270.17   10.60
  -2  -1   0  286.67   11.70
  -2  -1   0  297.67   12.20
  -2  -1   0  274.17   11.40
  -2  -1   0  258.17   11.40
   2   1   0  280.47   11.80
   2   1   0  279.87   10.20
   2   1   0  267.87   11.90
   2   1   0  281.67   10.70
   2   1   0  264.97   11.50
  -3  -1   0 1121.59   32.70
  -3  -1   0 1112.69   33.00
  -3  -1   0 1101.49   34.80
  -3  -1   0 1140.59   37.30
  -3  -1   0 1119.99   37.00
  -3  -1   0 1156.48   35.20
  -3  -1   0 1074.29   36.30
  -3  -1   0 1091.19   33.90
  -3  -1   0 1053.39   36.80
  -3  -1   0 1149.58   36.00
   3   1   0 1088.79   34.10
   3   1   0 1106.99   33.00
   3   1   0 1114.79   37.80
   3   1   0 1107.39   37.10
   3   1   0 1154.88   35.20
   3   1   0 1164.28   37.60
   3   1   0 1084.09   35.80
  -4  -1   0  118.39    6.30
  -4  -1   0  124.89    9.70
  -4  -1   0  115.19    7.20
  -4  -1   0  105.69    8.60
  -4  -1   0  119.49    8.70
  -4  -1   0  116.09    7.90
  -4  -1   0  133.19    8.50
  -4  -1   0  127.89    9.90
  -4  -1   0  125.29    9.90
  -4  -1   0  113.89    6.40
   4   1   0  115.19    8.80
   4   1   0  121.19   10.10
   4   1   0  107.09    9.30
   4   1   0  113.89    9.60
   4   1   0  127.79    8.60
  -5  -1   0    1.70    1.30
  -5  -1   0    2.00    2.00
  -5  -1   0    0.00    1.40
  -5  -1   0    1.60    2.60
  -5  -1   0   -0.80    1.70
  -5  -1   0    0.50    1.00
  -5  -1   0    3.70    2.40
  -5  -1   0    1.50    1.30
  -5  -1   0   -0.90    2.40
  -5  -1   0   -0.60    2.10
   5   1   0    1.20    2.50
   5   1   0    2.30    2.40
   5   1   0    0.00    2.60
   5   1   0   -1.70    2.00
   5   1   0   -0.70    1.50
  -6  -1   0   61.09    5.90
  -6  -1   0   39.70    8.70
  -6  -1   0   47.50    7.30
  -6  -1   0   67.49   12.10
  -6  -1   0   48.80    8.10
   6   1   0   28.10    7.60
   6   1   0   51.69   10.20
   6   1   0   46.40    9.60
   6   1   0   34.90    7.40
  -7  -1   0  178.48   14.90
  -7  -1   0  111.69   13.80
  -7  -1   0  139.59   15.90
   7   1   0  140.89   12.90
   7   1   0  142.39   15.20
   7   1   0  152.38   15.50
  -8  -1   0  118.59   14.80
  -8  -1   0   86.89   16.40
  -8  -1   0  101.09   14.40
   8   1   0  110.89   17.00
   8   1   0   82.09   15.00
  -9  -1   0   55.69   14.20
  -9  -1   0   74.09   13.40
  -9  -1   0   85.49   16.70
   9   1   0   61.89   13.50
   9   1   0   72.39   15.40
   8  -2   0   24.00    9.60
   8  -2   0   24.00    8.40
  -8   2   0   49.80   12.40
  -8   2   0   20.00   10.60
  -8   2   0   43.80   10.10
   7  -2   0  157.18   17.00
   7  -2   0  158.48   15.20
   7  -2   0  147.49   16.90
  -7   2   0  182.28   19.50
  -7   2   0  152.28   17.30
  -7   2   0  203.28   17.70
   6  -2   0  299.57   19.40
   6  -2   0  297.97   21.70
   6  -2   0  306.17   22.10
  -6   2   0  290.97   20.00
  -6   2   0  276.57   21.70
  -6   2   0  282.77   22.20
   5  -2   0   84.59   10.00
   5  -2   0   65.79   11.10
   5  -2   0   68.79   10.00
   5  -2   0   51.59    7.60
  -5   2   0   60.19   10.80
  -5   2   0   77.89   12.00
  -5   2   0   57.99    7.10
  -5   2   0   66.59   10.30
  -5   2   0   70.49   10.00
  -5   2   0   55.89    4.70
   4  -2   0  170.18   13.10
   4  -2   0  190.38   14.00
   4  -2   0  182.88   12.20
   4  -2   0  179.08   12.30
   4  -2   0  183.18    7.10
   4  -2   0  182.48    8.20
   4  -2   0  152.58   12.10
   4  -2   0  170.08   13.30
  -4   2   0  198.98   13.50
  -4   2   0  175.68    8.60
  -4   2   0  179.28   11.70
  -4   2   0  191.88   14.50
  -4   2   0  174.08   13.50
  -4   2   0  173.38   12.40
  -4   2   0  184.58   13.10
  -4   2   0  182.08    6.80
   3  -2   0 1177.08   33.80
   3  -2   0 1210.48   41.30
   3  -2   0 1143.29   41.50
   3  -2   0 1179.28   34.50
   3  -2   0 1180.18   39.90
   3  -2   0 1191.28   40.90
   3  -2   0 1173.28   40.00
   3  -2   0 1183.18   41.50
  -3   2   0 1196.28   40.40
  -3   2   0 1159.08   33.50
  -3   2   0 1212.88   41.30
  -3   2   0 1218.58   43.00
  -3   2   0 1209.88   41.70
  -3   2   0 1167.68   40.50
  -3   2   0 1123.59   38.70
  -3   2   0 1162.88   35.10
   2  -2   0  172.08    9.80
   2  -2   0  166.48    7.30
   2  -2   0  176.38   10.20
   2  -2   0  163.88    9.40
   2  -2   0  171.28    7.10
   2  -2   0  163.08    9.40
   2  -2   0  150.98    9.70
   2  -2   0  166.18    9.80
  -2   2   0  179.58   11.10
  -2   2   0  159.78    9.40
  -2   2   0  161.18    9.40
  -2   2   0  156.28    7.40
  -2   2   0  194.98   10.70
  -2   2   0  150.08    6.70
  -2   2   0  164.18    9.20
   1  -2   0  243.38   10.20
   1  -2   0  224.18    9.10
   1  -2   0  224.88   10.70
   1  -2   0  237.98    8.90
   1  -2   0  218.08    9.30
   1  -2   0  223.68   10.80
   1  -2   0  220.68   10.10
  -1   2   0  225.18   11.00
  -1   2   0  223.18   10.10
  -1   2   0  208.38    9.60
  -1   2   0  234.88    9.80
  -1   2   0  225.08    9.30
  -1   2   0  223.08    8.70
  -1   2   0  236.08   11.40
  -1   2   0  213.38    9.30
  -1   2   0  216.78    9.00
   0  -2   0  585.74   20.10
   0  -2   0  588.14   18.40
   0  -2   0  598.04   16.80
   0  -2   0  641.64   19.40
   0  -2   0  613.24   20.80
   0  -2   0  632.44   19.90
   0  -2   0  591.64   19.80
   0   2   0  583.34   19.70
   0   2   0  612.54   19.20
   0   2   0  606.94   17.10
   0   2   0  587.14   17.20
   0   2   0  593.44   18.60
   0   2   0  609.04   20.40
   0   2   0  594.54   16.70
   0   2   0  590.54   19.90
   0   2   0  615.34   21.00
  -1  -2   0 2559.14   71.19
  -1  -2   0 2444.06   71.29
  -1  -2   0 2552.04   67.19
   1   2   0 2564.04   71.29
  -2  -2   0 1505.85   45.60
  -2  -2   0 1515.15   45.70
  -2  -2   0 1570.54   46.70
  -2  -2   0 1556.64   46.70
  -2  -2   0 1590.84   45.50
  -2  -2   0 1526.25   45.10
  -2  -2   0 1545.05   47.30
  -2  -2   0 1671.33   45.90
  -2  -2   0 1564.94   45.60
  -2  -2   0 1619.24   46.30
  -2  -2   0 1519.05   47.50
   2   2   0 1584.94   46.20
   2   2   0 1603.44   47.50
   2   2   0 1609.54   47.60
   2   2   0 1529.65   45.60
   2   2   0 1619.94   46.30
   2   2   0 1580.04   46.50
  -3  -2   0   16.00    3.40
  -3  -2   0   13.90    3.20
  -3  -2   0   19.10    3.20
  -3  -2   0   19.40    3.30
  -3  -2   0   20.40    3.70
  -3  -2   0   12.20    2.40
  -3  -2   0   24.70    4.60
  -3  -2   0   17.20    3.80
  -3  -2   0   18.30    3.60
  -3  -2   0   15.90    3.40
   3   2   0   20.10    3.90
   3   2   0   20.20    4.00
   3   2   0   17.10    3.80
   3   2   0   14.60    2.80
   3   2   0   14.70    3.40
  -4  -2   0 1262.17   42.70
  -4  -2   0 1186.78   39.50
  -4  -2   0 1202.98   41.40
  -4  -2   0 1202.28   42.40
  -4  -2   0 1257.37   41.50
  -4  -2   0 1170.88   39.50
  -4  -2   0 1205.98   37.90
  -4  -2   0 1266.17   42.80
  -4  -2   0 1272.07   42.80
  -4  -2   0 1232.58   38.50
  -4  -2   0 1184.98   40.80
   4   2   0 1264.87   43.20
   4   2   0 1290.27   40.10
   4   2   0 1213.58   42.70
   4   2   0 1256.27   43.70
  -5  -2   0  141.59    8.30
  -5  -2   0  143.69   10.80
  -5  -2   0  142.79   11.50
  -5  -2   0  135.59    8.40
  -5  -2   0  138.19   11.60
  -5  -2   0  141.69   11.60
  -5  -2   0  139.39    9.90
  -5  -2   0  140.09   10.20
  -5  -2   0  139.49   10.90
  -5  -2   0  138.79    9.30
  -5  -2   0  134.39   11.60
   5   2   0  144.59   12.50
   5   2   0  125.39   11.50
   5   2   0  149.29   10.20
   5   2   0  139.19   11.80
  -6  -2   0 1355.36   47.10
  -6  -2   0 1361.96   49.70
  -6  -2   0 1459.15   53.49
  -6  -2   0 1397.26   45.70
  -6  -2   0 1454.05   43.20
  -6  -2   0 1334.57   47.30
  -6  -2   0 1339.87   50.99
  -6  -2   0 1318.67   49.80
   6   2   0 1356.46   47.50
   6   2   0 1410.76   53.39
   6   2   0 1392.56   55.19
   6   2   0 1356.96   52.99
  -7  -2   0  136.39   13.00
  -7  -2   0  132.39   15.10
  -7  -2   0  132.59   14.40
   7   2   0  112.89   13.70
   7   2   0  147.89   12.70
   7   2   0  167.48   16.80
   7   2   0  128.89   14.50
  -8  -2   0    6.40    6.10
  -8  -2   0   11.50    7.50
  -8  -2   0    9.50    5.50
   8   2   0    9.60    5.00
   8   2   0    7.20    4.60
  -9  -2   0   43.20   12.00
  -9  -2   0   27.20    8.90
  -9  -2   0   32.50   12.30
   9   2   0   46.20   13.20
   9   2   0   44.70   12.30
   7  -3   0   73.99   14.20
   7  -3   0   36.00    8.40
   7  -3   0   75.29   14.30
  -7   3   0   49.00   13.00
  -7   3   0   57.39   12.00
   6  -3   0   62.79   10.80
   6  -3   0   51.49   11.30
  -6   3   0   58.19   11.00
  -6   3   0   43.20   11.00
  -6   3   0   43.00   10.50
   5  -3   0    7.70    4.70
   5  -3   0    7.60    4.30
   5  -3   0   11.40    5.20
  -5   3   0    5.20    3.70
  -5   3   0    5.20    4.20
  -5   3   0    6.20    4.20
  -5   3   0   12.10    5.00
   4  -3   0   13.70    4.90
   4  -3   0   13.20    2.80
   4  -3   0   14.60    4.80
   4  -3   0   15.70    4.60
   4  -3   0   22.20    5.60
   4  -3   0   14.60    2.40
   4  -3   0   13.80    4.60
  -4   3   0    9.70    3.60
  -4   3   0   20.00    6.10
  -4   3   0   12.60    2.00
  -4   3   0   11.80    4.10
  -4   3   0   13.20    5.00
  -4   3   0   19.50    5.40
  -4   3   0    7.10    3.60
  -4   3   0   19.00    3.10
   3  -3   0  174.78   12.80
   3  -3   0  206.68   13.00
   3  -3   0  216.98    9.60
   3  -3   0  193.08   13.30
   3  -3   0  197.88    9.00
   3  -3   0  228.98   13.50
   3  -3   0  204.28   12.80
  -3   3   0  207.28   12.80
  -3   3   0  209.58   13.80
  -3   3   0  208.68   10.00
  -3   3   0  207.78   12.70
  -3   3   0  192.78   12.10
  -3   3   0  199.28    8.80
  -3   3   0  199.58   13.20
  -3   3   0  199.88   14.50
   2  -3   0  397.76   18.40
   2  -3   0  387.56   15.20
   2  -3   0  422.96   17.70
   2  -3   0  405.86   19.00
   2  -3   0  429.66   15.20
   2  -3   0  414.16   18.40
   2  -3   0  415.46   18.40
  -2   3   0  401.46   15.90
  -2   3   0  397.06   17.80
  -2   3   0  399.26   17.70
  -2   3   0  389.86   14.80
  -2   3   0  414.46   17.40
  -2   3   0  442.36   18.40
  -2   3   0  389.66   19.70
  -2   3   0  403.36   19.30
   1  -3   0  255.17   13.40
   1  -3   0  288.17   12.60
   1  -3   0  279.77   11.40
   1  -3   0  260.07   11.30
   1  -3   0  289.77   12.30
   1  -3   0  272.17   13.70
  -1   3   0  289.17   14.60
  -1   3   0  276.87   10.90
  -1   3   0  287.07   11.90
  -1   3   0  276.57   14.30
  -1   3   0  282.17   12.40
  -1   3   0  266.27   11.30
  -1   3   0  274.27   12.40
  -1   3   0  286.57   11.50
  -1   3   0  270.47   12.90
   0  -3   0 2416.36   72.29
   0  -3   0 2588.44   70.09
   0  -3   0 2465.95   68.59
   0  -3   0 2524.85   70.99
   0  -3   0 2389.06   71.29
   0  -3   0 2431.76   65.89
   0  -3   0 2491.35   70.99
   0   3   0 2431.66   65.59
   0   3   0 2482.25   72.89
   0   3   0 2456.95   68.89
   0   3   0 2554.14   72.09
   0   3   0 2361.36   69.49
   0   3   0 2480.75   66.39
   0   3   0 2459.95   70.79
   0   3   0 2552.14   71.39
   0   3   0 2503.85   66.09
  -1  -3   0  233.88   11.80
  -1  -3   0  236.98    9.40
  -1  -3   0  229.48   11.20
  -1  -3   0  229.18    7.00
  -1  -3   0  241.28   11.00
  -1  -3   0  227.68    7.70
  -1  -3   0  257.37   11.20
  -1  -3   0  229.88    6.80
  -1  -3   0  242.88   12.20
   1   3   0  256.67   11.50
   1   3   0  237.98   11.00
   1   3   0  256.77   12.30
   1   3   0  221.38   12.10
   1   3   0  224.58   10.80
   1   3   0  231.98    7.60
   1   3   0  238.08    9.60
  -2  -3   0   27.30    3.20
  -2  -3   0   32.70    3.80
  -2  -3   0   24.60    2.80
  -2  -3   0   34.70    3.80
  -2  -3   0   29.00    3.10
  -2  -3   0   26.00    4.00
  -2  -3   0   32.40    5.10
  -2  -3   0   28.90    5.10
  -2  -3   0   28.50    2.70
  -2  -3   0   28.70    3.50
   2   3   0   35.40    5.40
   2   3   0   30.20    2.90
   2   3   0   34.20    3.30
   2   3   0   25.10    3.90
   2   3   0   31.00    5.10
   2   3   0   26.90    3.30
  -3  -3   0 2050.89   63.69
  -3  -3   0 1949.51   63.69
  -3  -3   0 2062.89   61.19
  -3  -3   0 2093.99   61.09
  -3  -3   0 2093.59   60.89
  -3  -3   0 2135.69   61.79
  -3  -3   0 2111.89   62.99
  -3  -3   0 2162.88   62.19
  -3  -3   0 1997.80   60.89
  -3  -3   0 2096.59   61.19
  -3  -3   0 1872.71   60.19
   3   3   0 2095.39   62.09
   3   3   0 2096.89   61.49
   3   3   0 2170.98   62.79
  -4  -3   0  980.20   37.00
  -4  -3   0  975.60   33.20
  -4  -3   0  947.51   35.10
  -4  -3   0  985.80   33.10
  -4  -3   0 1040.40   35.30
  -4  -3   0  966.00   34.50
  -4  -3   0  971.00   33.70
  -4  -3   0  967.00   33.70
  -4  -3   0 1051.99   36.40
  -4  -3   0  951.70   35.80
  -4  -3   0 1003.20   36.40
   4   3   0 1013.30   36.60
   4   3   0  982.40   35.80
   4   3   0  948.71   35.50
   4   3   0 1003.30   36.20
  -5  -3   0  462.55   20.10
  -5  -3   0  441.86   22.90
  -5  -3   0  474.25   22.30
  -5  -3   0  446.56   20.30
  -5  -3   0  451.75   21.70
  -5  -3   0  457.25   23.00
  -5  -3   0  458.65   22.70
  -5  -3   0  450.95   19.70
  -5  -3   0  493.15   19.70
  -5  -3   0  451.65   22.00
  -5  -3   0  451.45   23.40
  -5  -3   0  490.55   21.40
   5   3   0  469.65   23.50
   5   3   0  473.65   24.20
   5   3   0  476.35   20.60
   5   3   0  445.16   22.90
  -6  -3   0 1499.75   53.29
  -6  -3   0 1432.06   53.19
  -6  -3   0 1545.25   51.19
  -6  -3   0 1632.94   49.30
  -6  -3   0 1540.75   54.19
  -6  -3   0 1529.15   56.59
  -6  -3   0 1466.35   51.19
  -6  -3   0 1520.55   56.39
   6   3   0 1542.85   51.49
   6   3   0 1529.75   56.69
   6   3   0 1548.05   58.29
   6   3   0 1543.05   57.09
  -7  -3   0  127.49   14.40
  -7  -3   0  121.39   12.20
  -7  -3   0  120.99   13.70
  -7  -3   0  118.79   10.30
   7   3   0  113.09   10.70
   7   3   0  118.89   13.20
   7   3   0   98.39   14.80
   7   3   0  132.19   14.40
  -8  -3   0   -0.40    3.30
  -8  -3   0   -2.80    2.60
  -8  -3   0    7.40    5.20
   8   3   0   -2.80    4.30
   8   3   0    5.10    5.00
  -9  -3   0   -3.60    6.60
  -9  -3   0   11.70    6.70
   9   3   0    8.30    3.50
   9   3   0   20.90    7.80
   7  -4   0   27.30    9.70
   7  -4   0   19.70   10.00
   7  -4   0   29.90    9.90
  -7   4   0   35.60   10.80
  -7   4   0   56.09   11.70
  -7   4   0   37.60   11.50
   6  -4   0   29.30    8.60
   6  -4   0   48.10   11.40
   6  -4   0   29.70    7.20
  -6   4   0   33.90    8.90
  -6   4   0   26.30    8.20
  -6   4   0   42.50   10.90
   5  -4   0   82.89   12.20
   5  -4   0   65.29   11.70
   5  -4   0   59.09   11.10
  -5   4   0   79.59   13.70
  -5   4   0   64.69   11.50
  -5   4   0   56.89   11.00
   4  -4   0    3.30    3.10
   4  -4   0   -1.10    2.10
   4  -4   0   -1.40    2.00
   4  -4   0   -1.80    3.20
   4  -4   0   -1.10    1.20
  -4   4   0   -2.50    2.10
  -4   4   0    2.80    2.10
  -4   4   0    2.60    2.80
  -4   4   0   -1.50    2.10
  -4   4   0   -4.50    2.40
  -4   4   0   -7.10    3.00
   3  -4   0   25.40    5.60
   3  -4   0   47.50    7.90
   3  -4   0   36.80    7.20
   3  -4   0   35.20    4.20
   3  -4   0   36.80    4.20
   3  -4   0   24.40    6.10
   3  -4   0   35.70    6.50
  -3   4   0   36.80    6.50
  -3   4   0   40.30    8.60
  -3   4   0   41.30    6.70
  -3   4   0   32.30    3.80
  -3   4   0   29.10    4.70
  -3   4   0   31.60    6.20
  -3   4   0   26.30    6.30
  -3   4   0   28.10    5.90
   2  -4   0 2881.41   89.69
   2  -4   0 3037.20   90.09
   2  -4   0 3052.89   84.29
   2  -4   0 3033.70   84.89
   2  -4   0 2931.31   86.39
   2  -4   0 3088.19   89.39
   2  -4   0 2967.90   88.29
  -2   4   0 2954.20   85.69
  -2   4   0 2985.50   91.49
  -2   4   0 2853.31   83.69
  -2   4   0 2907.51   85.49
  -2   4   0 2931.71   87.39
  -2   4   0 2923.81   88.29
  -2   4   0 2999.20   87.29
  -2   4   0 3091.79   92.89
   1  -4   0  155.58   10.80
   1  -4   0  132.49   10.00
   1  -4   0  154.88    8.10
   1  -4   0  156.38   10.20
   1  -4   0  136.29    9.00
   1  -4   0  151.68    8.70
   1  -4   0  171.38    9.70
  -1   4   0  142.39   11.10
  -1   4   0  151.08    7.80
  -1   4   0  144.39    7.40
  -1   4   0  156.48   11.20
  -1   4   0  148.29   10.00
  -1   4   0  151.88    8.40
  -1   4   0  153.58    9.40
  -1   4   0  153.08    9.60
  -1   4   0  122.59    8.00
   0  -4   0 2554.74   70.79
   0  -4   0 2224.48   72.89
   0  -4   0 2632.74   72.99
   0  -4   0 2436.56   74.39
   0  -4   0 2459.15   75.49
   0  -4   0 2526.05   73.69
   0  -4   0 2510.65   66.99
   0   4   0 2456.15   66.59
   0   4   0 2491.05   67.39
   0   4   0 2568.04   73.99
   0   4   0 2586.64   71.49
   0   4   0 2416.06   71.99
   0   4   0 2503.35   66.89
   0   4   0 2537.75   74.49
   0   4   0 2580.24   75.29
   0   4   0 2509.25   76.49
  -1  -4   0  838.32   26.00
  -1  -4   0  810.22   29.50
  -1  -4   0  928.31   29.50
  -1  -4   0  816.52   28.90
  -1  -4   0  816.42   30.90
  -1  -4   0  801.42   30.00
   1   4   0  823.82   31.50
   1   4   0  785.72   28.70
   1   4   0  802.42   28.30
   1   4   0  830.02   26.50
   1   4   0  825.62   29.40
   1   4   0  750.82   29.80
  -2  -4   0   -1.10    1.00
  -2  -4   0    0.80    1.10
  -2  -4   0    0.60    1.20
  -2  -4   0    1.20    1.60
  -2  -4   0    0.10    1.00
  -2  -4   0    2.40    0.90
  -2  -4   0   -1.40    1.30
  -2  -4   0    0.50    1.40
  -2  -4   0    0.50    0.70
   2   4   0   -0.50    1.10
   2   4   0   -0.60    0.60
   2   4   0    0.50    0.70
   2   4   0   -0.60    1.00
   2   4   0    1.10    1.50
   2   4   0   -1.10    0.90
   2   4   0   -0.20    1.00
   2   4   0    3.10    2.30
  -3  -4   0  158.98   11.50
  -3  -4   0  137.89   10.30
  -3  -4   0  163.98   11.40
  -3  -4   0  159.18   10.40
  -3  -4   0  157.48    9.90
  -3  -4   0  142.09    8.50
  -3  -4   0  149.29   10.40
  -3  -4   0  144.29    9.50
  -3  -4   0  155.88    9.10
  -3  -4   0  141.79    7.90
  -3  -4   0  157.48    9.20
  -3  -4   0  166.08   10.00
   3   4   0  135.89   10.60
   3   4   0  149.59    9.00
   3   4   0  160.38   11.50
   3   4   0  155.98    8.80
   3   4   0  159.28   10.20
  -4  -4   0  280.17   14.20
  -4  -4   0  259.67   15.20
  -4  -4   0  262.27   14.10
  -4  -4   0  236.78   15.20
  -4  -4   0  249.38   13.60
  -4  -4   0  262.27   13.80
  -4  -4   0  242.58   15.00
  -4  -4   0  253.97   14.40
  -4  -4   0  254.07   16.10
  -4  -4   0  292.57   14.80
  -4  -4   0  271.37   14.20
   4   4   0  257.77   15.00
   4   4   0  264.97   14.40
   4   4   0  265.57   14.90
   4   4   0  257.77   15.70
  -5  -4   0   29.10    6.20
  -5  -4   0   23.10    5.20
  -5  -4   0   26.00    5.80
  -5  -4   0   25.50    5.60
  -5  -4   0   30.80    5.40
  -5  -4   0   21.20    5.00
  -5  -4   0   13.00    4.70
  -5  -4   0   20.20    5.70
  -5  -4   0   33.00    5.50
  -5  -4   0   30.20    5.90
  -5  -4   0   23.30    4.70
  -5  -4   0   23.20    4.70
   5   4   0   23.90    5.60
   5   4   0   19.70    5.30
   5   4   0   24.90    6.20
   5   4   0   21.50    5.40
  -6  -4   0  431.16   23.20
  -6  -4   0  417.26   23.20
  -6  -4   0  406.26   26.70
  -6  -4   0  408.36   21.90
  -6  -4   0  450.05   24.60
  -6  -4   0  422.16   23.50
  -6  -4   0  446.46   20.60
  -6  -4   0  472.85   22.90
  -6  -4   0  417.96   21.90
  -6  -4   0  469.85   21.70
   6   4   0  467.45   25.10
   6   4   0  419.56   23.90
   6   4   0  413.16   24.60
  -7  -4   0   -0.30    3.20
  -7  -4   0    9.90    4.10
  -7  -4   0    3.70    3.70
  -7  -4   0    0.90    3.90
  -7  -4   0   14.10    6.30
  -7  -4   0    6.20    4.50
   7   4   0   18.10    6.40
   7   4   0   10.00    5.60
   7   4   0    7.70    5.70
  -8  -4   0   30.30    7.80
  -8  -4   0   43.40   10.10
  -8  -4   0   33.00   10.40
   8   4   0   36.50    9.90
  -9  -4   0   -0.70    5.60
  -9  -4   0   -0.20    5.90
  -9  -4   0   10.80    5.80
   9   4   0   -8.00    4.90
   9   4   0   -4.20    7.30
   6  -5   0    7.40    6.40
   6  -5   0   27.20    8.20
   6  -5   0   21.30    7.60
  -6   5   0   26.10    8.80
  -6   5   0    6.30    6.20
  -6   5   0   15.90    7.50
   5  -5   0   58.69   10.70
   5  -5   0   55.09   11.20
   5  -5   0   62.79   11.10
  -5   5   0   77.39   13.80
  -5   5   0   62.79   12.90
  -5   5   0   41.00   10.00
   4  -5   0   18.60    6.00
   4  -5   0   22.10    6.00
   4  -5   0   15.40    5.50
  -4   5   0   13.10    5.00
  -4   5   0   16.70    5.70
  -4   5   0   27.30    8.60
   3  -5   0 1188.88   43.50
   3  -5   0 1152.28   45.20
   3  -5   0 1166.48   46.20
   3  -5   0 1190.98   45.60
   3  -5   0 1104.49   45.00
   3  -5   0 1200.68   39.20
   3  -5   0 1180.08   45.70
  -3   5   0 1242.88   48.70
  -3   5   0 1258.17   41.10
  -3   5   0 1251.97   44.80
  -3   5   0 1156.78   43.90
  -3   5   0 1248.38   49.90
  -3   5   0 1178.18   42.30
   2  -5   0 1914.51   63.59
   2  -5   0 1831.92   63.69
   2  -5   0 1931.81   64.49
   2  -5   0 1966.10   62.39
   2  -5   0 1944.61   58.69
   2  -5   0 1935.41   59.39
  -2   5   0 1965.60   67.09
  -2   5   0 1899.91   58.59
  -2   5   0 1916.71   60.29
  -2   5   0 1921.01   66.59
  -2   5   0 1908.31   58.29
  -2   5   0 1912.71   61.59
  -2   5   0 1942.91   60.49
  -2   5   0 1886.71   62.79
   1  -5   0  901.61   30.90
   1  -5   0  809.32   31.10
   1  -5   0  861.91   31.00
   1  -5   0  862.11   28.20
   1  -5   0  814.32   33.30
   1  -5   0  848.92   33.00
   1  -5   0  857.31   34.40
  -1   5   0  837.22   30.20
  -1   5   0  845.92   27.50
  -1   5   0  861.01   28.80
  -1   5   0  882.71   36.10
  -1   5   0  875.11   33.20
  -1   5   0  861.31   31.10
  -1   5   0  881.31   35.30
  -1   5   0  830.72   32.00
  -1   5   0  835.72   27.00
   0  -5   0  325.37   16.80
   0  -5   0  340.57   14.50
   0  -5   0  365.26   16.40
   0  -5   0  302.17   17.00
   0  -5   0  333.77   18.10
   0  -5   0  324.97   16.70
   0   5   0  291.37   16.10
   0   5   0  318.17   10.30
   0   5   0  322.97   14.90
   0   5   0  322.87   17.20
   0   5   0  361.66   18.30
   0   5   0  316.37   15.40
   0   5   0  324.47   10.80
   0   5   0  328.07   10.50
   0   5   0  354.46   19.40
  -1  -5   0   20.00    4.70
  -1  -5   0   24.80    5.30
  -1  -5   0   29.70    5.10
  -1  -5   0   30.90    5.70
  -1  -5   0   21.90    4.70
  -1  -5   0   29.10    3.30
   1   5   0   37.90    6.00
   1   5   0   32.00    4.50
   1   5   0   19.80    4.80
   1   5   0   30.10    5.00
   1   5   0   31.60    5.70
   1   5   0   19.70    5.20
  -2  -5   0   -1.30    1.30
  -2  -5   0    4.00    2.50
  -2  -5   0   -0.40    1.30
  -2  -5   0   -0.10    0.60
  -2  -5   0    0.30    1.60
  -2  -5   0   -1.90    1.70
  -2  -5   0    1.50    1.60
  -2  -5   0    1.50    1.40
  -2  -5   0    0.20    0.50
  -2  -5   0    0.80    0.60
   2   5   0   -0.50    1.50
   2   5   0    1.10    2.00
   2   5   0    0.20    0.70
   2   5   0   -0.40    0.90
   2   5   0   -1.30    0.80
   2   5   0    0.40    1.60
   2   5   0    3.80    2.10
  -3  -5   0  652.13   27.40
  -3  -5   0  687.73   27.10
  -3  -5   0  633.64   21.40
  -3  -5   0  643.64   29.00
  -3  -5   0  680.73   24.20
  -3  -5   0  651.33   24.10
  -3  -5   0  663.13   22.80
  -3  -5   0  667.03   26.40
  -3  -5   0  642.84   28.70
  -3  -5   0  657.03   27.50
   3   5   0  636.64   23.30
   3   5   0  664.03   29.20
   3   5   0  659.83   25.80
   3   5   0  636.54   22.60
   3   5   0  651.03   29.20
   3   5   0  644.94   26.40
  -4  -5   0    7.60    3.60
  -4  -5   0    7.30    2.30
  -4  -5   0    2.70    2.30
  -4  -5   0    7.30    3.40
  -4  -5   0    2.50    3.50
  -4  -5   0    8.80    2.70
  -4  -5   0    3.10    2.40
  -4  -5   0   14.10    4.90
  -4  -5   0    6.40    2.90
  -4  -5   0    7.20    3.60
  -4  -5   0    8.70    3.50
   4   5   0    1.60    3.00
   4   5   0    7.80    3.30
   4   5   0    6.80    2.70
   4   5   0    6.40    2.80
  -5  -5   0    1.80    1.90
  -5  -5   0   -0.70    2.20
  -5  -5   0    2.80    2.80
  -5  -5   0    0.70    3.30
  -5  -5   0    2.20    2.30
  -5  -5   0    0.60    2.20
  -5  -5   0    4.20    3.20
  -5  -5   0   -2.60    1.70
  -5  -5   0   -2.30    1.60
  -5  -5   0    4.30    2.20
  -5  -5   0   -2.50    2.40
  -5  -5   0   -2.30    2.40
   5   5   0    0.70    2.50
   5   5   0    1.50    2.90
   5   5   0    3.20    2.00
   5   5   0   -0.20    1.40
  -6  -5   0  104.59   11.60
  -6  -5   0  109.29   11.80
  -6  -5   0  104.69   10.90
  -6  -5   0   88.99   10.20
  -6  -5   0   87.29    9.50
  -6  -5   0  100.39    9.50
  -6  -5   0   90.29    9.30
  -6  -5   0  111.69   11.00
  -6  -5   0   93.89   10.70
   6   5   0   92.29   11.10
   6   5   0  116.09   11.80
   6   5   0   88.79   10.20
  -7  -5   0  306.27   17.60
  -7  -5   0  317.27   21.00
  -7  -5   0  315.27   21.50
  -7  -5   0  300.87   21.40
  -7  -5   0  303.27   21.10
  -7  -5   0  305.57   19.70
  -7  -5   0  314.57   22.60
   7   5   0  325.07   21.90
  -8  -5   0    6.70    4.70
  -8  -5   0   22.30    8.70
  -8  -5   0   19.00    6.70
  -8  -5   0   23.50    7.40
   8   5   0   39.60    9.70
  -9  -5   0    8.90    8.20
  -9  -5   0   21.60    8.50
  -9  -5   0   22.50    8.40
   9   5   0    3.00    6.50
   6  -6   0  179.98   19.00
   6  -6   0  192.18   19.80
   6  -6   0  233.18   20.70
  -6   6   0  211.18   23.70
  -6   6   0  214.18   20.60
   5  -6   0   13.00    5.70
   5  -6   0    5.90    5.90
   5  -6   0   13.80    7.20
  -5   6   0   12.70    7.10
   4  -6   0   -1.00    2.90
   4  -6   0    4.10    4.30
   4  -6   0    0.80    3.70
  -4   6   0   -0.60    4.00
  -4   6   0   -5.80    4.00
  -4   6   0    5.20    4.60
   3  -6   0   25.50    5.80
   3  -6   0   33.20    6.00
   3  -6   0   50.69    9.90
   3  -6   0   40.50    8.70
  -3   6   0   26.40    7.80
  -3   6   0   33.50    8.60
  -3   6   0   40.00    6.70
  -3   6   0   28.70    7.00
   2  -6   0   53.79    7.30
   2  -6   0   48.60    8.30
   2  -6   0   51.69    9.10
   2  -6   0   43.10    6.80
   2  -6   0   34.90    7.60
   2  -6   0   51.59    6.20
  -2   6   0   40.80    7.20
  -2   6   0   44.20    9.90
  -2   6   0   46.80    9.50
  -2   6   0   37.60    6.30
  -2   6   0   47.70    8.00
  -2   6   0   44.90    6.50
   1  -6   0   40.20    7.40
   1  -6   0   56.19    6.30
   1  -6   0   49.30    4.90
   1  -6   0   51.49    7.50
   1  -6   0   42.90    7.70
   1  -6   0   53.49    8.00
   1  -6   0   50.59    8.90
  -1   6   0   52.79    4.70
  -1   6   0   46.50    7.70
  -1   6   0   52.29    6.00
  -1   6   0   56.29    6.80
  -1   6   0   57.59    9.80
  -1   6   0   44.90    5.00
  -1   6   0   50.29    9.00
  -1   6   0   58.39    8.80
   0  -6   0  202.08   14.30
   0  -6   0  205.88   13.00
   0  -6   0  188.88   11.20
   0  -6   0  223.28   14.40
   0  -6   0  214.28   14.20
   0  -6   0  184.58   14.30
   0   6   0  230.18   15.60
   0   6   0  234.18   17.00
   0   6   0  203.88   14.30
   0   6   0  211.88   12.90
   0   6   0  217.08   14.20
   0   6   0  227.18   12.50
  -1  -6   0   -1.90    2.60
  -1  -6   0    2.50    2.00
  -1  -6   0    8.50    3.20
  -1  -6   0    0.00    2.00
  -1  -6   0    0.70    1.40
  -1  -6   0   -0.50    2.10
  -1  -6   0   -0.20    0.90
   1   6   0   -0.60    1.50
   1   6   0   -0.40    1.50
   1   6   0    3.00    2.20
   1   6   0    1.80    1.70
   1   6   0    2.60    2.40
   1   6   0    1.30    1.70
  -2  -6   0   68.49    7.70
  -2  -6   0   77.89    5.80
  -2  -6   0   86.59    8.70
  -2  -6   0   72.19    7.60
  -2  -6   0   66.39    7.70
  -2  -6   0   56.79    9.00
   2   6   0   65.59    9.70
   2   6   0   61.99    7.30
   2   6   0   65.09    5.90
   2   6   0   71.79    7.70
   2   6   0   81.09   11.90
  -3  -6   0   44.70    7.10
  -3  -6   0   41.40    7.10
  -3  -6   0   49.90    7.40
  -3  -6   0   53.99    9.20
  -3  -6   0   48.30    4.40
  -3  -6   0   36.40    5.30
  -3  -6   0   48.30    4.30
  -3  -6   0   56.99    4.00
  -3  -6   0   35.40    6.60
  -3  -6   0   33.60    7.00
  -3  -6   0   47.30    5.00
   3   6   0   46.80    7.50
   3   6   0   57.49   10.00
   3   6   0   31.10    7.40
   3   6   0   42.50    6.90
  -4  -6   0  170.28   14.70
  -4  -6   0  180.88   11.00
  -4  -6   0  175.18   10.90
  -4  -6   0  170.28   12.20
  -4  -6   0  153.28   12.80
  -4  -6   0  177.08   13.00
  -4  -6   0  162.58   13.40
  -4  -6   0  175.28   12.60
  -4  -6   0  179.18   14.20
  -4  -6   0  192.48   11.40
  -4  -6   0  144.89    9.70
  -4  -6   0  141.49   13.20
   4   6   0  168.58   14.20
   4   6   0  167.88   10.90
   4   6   0  160.08   10.40
   4   6   0  144.99   11.70
  -5  -6   0  171.88   12.10
  -5  -6   0  178.78   13.10
  -5  -6   0  190.58   13.60
  -5  -6   0  188.58   13.20
  -5  -6   0  157.78   14.30
  -5  -6   0  147.79   12.40
  -5  -6   0  177.58   14.60
   5   6   0  166.98   12.80
   5   6   0  170.38   14.90
   5   6   0  176.58   13.80
   5   6   0  178.18   12.50
  -6  -6   0    7.20    5.00
  -6  -6   0    8.30    3.80
  -6  -6   0   10.90    4.10
  -6  -6   0   11.00    4.90
  -6  -6   0    2.40    4.00
  -6  -6   0    9.30    4.30
   6   6   0    4.00    3.90
   6   6   0    3.70    3.80
  -7  -6   0  164.88   15.10
  -7  -6   0  192.58   17.10
  -7  -6   0  202.18   14.90
  -7  -6   0  199.38   17.30
  -7  -6   0  173.68   16.70
   7   6   0  188.18   16.90
  -8  -6   0   14.90    6.90
  -8  -6   0   12.80    6.60
  -8  -6   0   -0.20    4.30
  -8  -6   0    8.70    4.70
   8   6   0    8.60    5.70
   5  -7   0    8.10    5.10
   5  -7   0    0.10    4.70
  -5   7   0   -5.20    7.40
  -5   7   0    4.40    6.60
   4  -7   0    5.00    5.20
   4  -7   0    9.30    5.10
  -4   7   0   -2.40    6.10
   3  -7   0   78.89   12.30
  -3   7   0  109.09   15.80
  -3   7   0   66.89   13.40
   2  -7   0   83.49   12.30
   2  -7   0   82.19    8.70
   2  -7   0   83.99    9.60
  -2   7   0   68.89   10.00
  -2   7   0   76.49   12.90
  -2   7   0   85.39   14.00
   1  -7   0   16.10    5.40
   1  -7   0    3.60    3.50
   1  -7   0   12.80    4.00
   1  -7   0   13.00    4.70
   1  -7   0    8.10    4.40
   1  -7   0    8.80    4.60
  -1   7   0   13.20    5.60
  -1   7   0    7.00    3.80
  -1   7   0    5.60    4.20
  -1   7   0    6.90    4.90
  -1   7   0    9.50    3.90
   0  -7   0    4.90    3.40
   0  -7   0    1.60    2.40
   0  -7   0    2.10    2.70
   0  -7   0    1.40    1.70
   0  -7   0    2.90    2.40
   0  -7   0    2.00    3.00
   0   7   0    6.50    4.00
   0   7   0    1.90    3.00
   0   7   0    4.30    3.40
   0   7   0    7.60    3.50
   0   7   0    3.80    3.60
  -1  -7   0  304.57   17.70
  -1  -7   0  313.07   18.80
  -1  -7   0  277.67   18.20
  -1  -7   0  249.28   16.90
  -1  -7   0  341.17   19.10
  -1  -7   0  308.77   14.20
   1   7   0  290.37   20.60
   1   7   0  270.47   14.90
   1   7   0  263.67   17.70
   1   7   0  293.97   17.00
   1   7   0  278.07   17.50
   1   7   0  297.07   19.40
  -2  -7   0  630.34   22.20
  -2  -7   0  574.44   27.70
  -2  -7   0  515.15   27.70
  -2  -7   0  627.24   27.80
  -2  -7   0  598.64   27.50
   2   7   0  602.04   31.30
   2   7   0  606.54   30.00
   2   7   0  601.34   27.40
   2   7   0  558.04   26.60
   2   7   0  513.75   25.60
  -3  -7   0  225.08   11.60
  -3  -7   0  209.68   15.20
  -3  -7   0  220.68   14.90
  -3  -7   0  221.28   15.90
   3   7   0  203.08   14.40
   3   7   0  236.38   15.60
   3   7   0  220.68   17.40
   3   7   0  221.78   17.80
  -4  -7   0 1375.06   43.90
  -4  -7   0 1345.47   48.90
  -4  -7   0 1427.16   50.49
  -4  -7   0 1223.38   50.79
  -4  -7   0 1301.67   48.20
  -4  -7   0 1265.47   50.09
   4   7   0 1281.77   47.30
   4   7   0 1306.77   53.09
   4   7   0 1371.66   48.80
  -5  -7   0   22.50    6.50
  -5  -7   0   28.50    6.60
  -5  -7   0   27.10    5.90
   5   7   0   18.00    5.40
   5   7   0    8.60    4.70
  -6  -7   0  168.68   13.70
  -6  -7   0  159.98   15.40
  -6  -7   0  173.88   14.60
  -6  -7   0  185.78   16.30
   6   7   0  173.48   16.40
   6   7   0  190.18   16.10
  -7  -7   0    7.50    5.40
  -7  -7   0    3.20    3.90
  -7  -7   0    7.30    4.80
  -7  -7   0    0.60    4.10
   7   7   0    5.80    4.80
  -8  -7   0   -1.90    4.10
  -8  -7   0    3.80    5.60
  -8  -7   0    6.40    6.30
   4  -8   0   34.50    9.30
   4  -8   0   45.10   10.90
  -4   8   0   56.69   13.00
  -4   8   0   37.20   12.50
   3  -8   0   13.90    6.70
   3  -8   0   15.30    6.60
  -3   8   0   13.80    9.10
  -3   8   0    3.00    6.60
   2  -8   0  100.89   14.80
   2  -8   0  126.09   12.10
   2  -8   0  111.29   10.90
  -2   8   0  107.29   16.90
  -2   8   0  107.79   16.80
   1  -8   0    3.20    3.20
   1  -8   0    2.90    3.20
   1  -8   0    8.20    3.60
  -1   8   0   -0.70    4.60
  -1   8   0    5.70    4.80
  -1   8   0    6.60    4.20
   0  -8   0  213.18   13.60
   0  -8   0  257.77   18.10
   0  -8   0  230.58   16.00
   0   8   0  235.88   18.30
   0   8   0  237.08   17.90
   0   8   0  221.98   19.70
  -1  -8   0  151.08   13.70
  -1  -8   0  197.68   14.80
  -1  -8   0  206.48   17.60
   1   8   0  176.98   15.10
   1   8   0  188.88   16.10
   1   8   0  190.78   17.70
  -2  -8   0   10.90    4.30
  -2  -8   0   15.40    5.30
   2   8   0   17.70    6.40
   2   8   0   12.30    5.70
   2   8   0    2.50    3.70
  -3  -8   0   21.20    6.30
  -3  -8   0   28.20    7.10
  -3  -8   0   43.00    8.00
   3   8   0   33.00    8.50
   3   8   0   27.10    6.80
   3   8   0   21.20    7.20
  -4  -8   0   54.89   10.10
  -4  -8   0   43.10    8.50
  -4  -8   0   38.20    8.10
   4   8   0   65.49    9.70
   4   8   0   42.60   10.60
  -5  -8   0    1.70    4.00
  -5  -8   0    7.10    4.20
  -5  -8   0    0.80    3.60
   5   8   0    5.20    4.50
   5   8   0   -5.70    3.60
  -6  -8   0   15.80    5.60
  -6  -8   0   -0.80    4.00
  -6  -8   0    2.70    3.70
   6   8   0    4.80    5.30
   6   8   0   10.50    7.00
  -7  -8   0   -7.50    4.60
  -7  -8   0   -2.00    5.10
  -7  -8   0    5.30    4.90
   7   8   0   -3.20    5.10
  -8  -8   0   -1.00    5.80
  -8  -8   0    1.10    5.20
   3  -9   0    3.60    5.50
  -3   9   0   10.80    7.20
  -3   9   0   -1.60    7.80
   2  -9   0   96.69   15.30
  -2   9   0  116.59   18.70
  -2   9   0  126.49   19.70
   1  -9   0    3.60    4.90
   1  -9   0    8.30    5.40
  -1   9   0    2.10    6.50
  -1   9   0    2.00    6.10
  -1   9   0   -2.10    4.80
   0  -9   0   68.89   10.80
   0  -9   0   74.49   12.40
   0   9   0   75.79   14.20
   0   9   0   53.29   11.10
   0   9   0   67.19   11.80
  -1  -9   0    4.80    4.40
  -1  -9   0    9.00    4.70
   1   9   0    7.50    5.00
   1   9   0    6.00    3.90
   1   9   0   -2.20    5.00
  -2  -9   0   37.20    8.60
  -2  -9   0   70.99   11.60
   2   9   0   43.20    9.30
   2   9   0   63.69   12.50
   2   9   0   37.00    8.80
  -3  -9   0  177.88   16.50
  -3  -9   0  147.39   14.20
  -3  -9   0  122.19   12.60
   3   9   0  139.99   15.60
   3   9   0  155.98   14.20
   3   9   0  179.38   18.10
  -4  -9   0    0.70    3.60
  -4  -9   0    8.10    3.90
  -4  -9   0   11.60    5.40
   4   9   0   11.80    5.60
   4   9   0   -0.50    4.90
  -5  -9   0   17.80    6.20
  -5  -9   0   15.10    6.10
  -5  -9   0   18.20    7.50
   5   9   0   13.30    7.10
   5   9   0   18.20    8.10
  -6  -9   0   16.20    6.70
  -6  -9   0   31.20    8.50
   6   9   0   17.30    8.60
  -7  -9   0   24.30    8.60
  -7  -9   0   26.60    7.70
   7   9   0   15.40    8.10
   2 -10   0   14.80    8.40
  -2  10   0   33.30    9.90
   1 -10   0   16.90    6.70
  -1  10   0   24.70    9.50
   0 -10   0   18.40    7.30
   0 -10   0   19.10    6.60
   0  10   0   30.80   10.60
   0  10   0   11.30    6.40
  -1 -10   0    4.30    3.80
  -1 -10   0   -2.60    4.20
   1  10   0   -4.30    3.80
   1  10   0    2.00    5.10
  -2 -10   0   -0.80    4.00
  -2 -10   0   -5.40    2.90
  -2 -10   0   12.50    6.30
   2  10   0    1.10    4.80
   2  10   0    8.40    6.60
  -3 -10   0    3.60    4.60
  -3 -10   0    2.50    4.20
  -3 -10   0    2.70    4.80
   3  10   0    5.30    4.60
  -4 -10   0   16.90    6.50
  -4 -10   0   13.80    7.60
  -4 -10   0   19.10    7.50
   4  10   0   18.20    9.60
  -5 -10   0   31.60    8.80
  -5 -10   0   28.70    9.50
  -5 -10   0   43.90    8.90
   5  10   0   44.70   10.80
  -6 -10   0    1.90    5.80
  -6 -10   0    3.40    6.30
   6  10   0   21.40    9.10
  -1 -11   0   54.69   12.10
  -1 -11   0   45.60   11.30
  -1 -11   0   65.99   12.40
   1  11   0   62.09   13.80
   1  11   0   73.89   15.70
  -2 -11   0    2.40    4.50
  -2 -11   0    0.20    5.30
  -2 -11   0    0.00    5.10
   2  11   0    2.30    5.90
  -3 -11   0   10.80    6.40
  -3 -11   0    9.40    7.70
  -3 -11   0   26.60    8.60
   3  11   0    9.70    8.40
  -4 -11   0   49.20   11.40
  -4 -11   0   39.30   10.70
  -4 -11   0   34.40    8.70
   4  11   0   64.59   14.90
   3  11  -1    9.40    8.80
  -3 -11   1    1.40    5.70
  -3 -11   1   17.80    9.20
  -3 -11   1    4.60    5.30
   2  11  -1    1.70    6.80
  -2 -11   1    3.10    5.30
  -2 -11   1   -5.00    3.70
  -2 -11   1  -11.50    6.30
   5  10  -1   30.80    9.80
  -5 -10   1   29.20    7.90
  -5 -10   1   11.00    7.20
   4  10  -1   -9.60    4.50
  -4 -10   1    1.50    4.90
  -4 -10   1   -6.60    3.30
  -4 -10   1   -1.60    4.10
   3  10  -1   90.39   15.50
   3  10  -1  127.99   19.40
  -3 -10   1  130.99   15.10
  -3 -10   1   81.89   12.90
  -3 -10   1   89.79   14.30
   2  10  -1   10.10    7.30
   2  10  -1   16.80    7.90
  -2 -10   1   15.40    6.60
  -2 -10   1    6.70    5.70
  -2 -10   1   20.50    7.80
   1  10  -1    1.50    6.20
  -1 -10   1   -1.90    4.70
  -1 -10   1    1.60    4.20
  -1 -10   1   -8.30    4.10
   0  10  -1   29.90    9.60
   0  10  -1   41.20   12.60
   0 -10   1   13.40    7.00
   0 -10   1   27.50    9.60
   0 -10   1   36.10    9.10
  -1  10  -1    6.40    6.80
  -1  10  -1   -8.50    7.90
   1 -10   1    2.80    5.90
   1 -10   1    3.60    6.70
  -7  -9   1   22.00    7.50
  -7  -9   1   19.80    6.60
  -7  -9   1   22.40    9.20
   6   9  -1   34.40    8.70
   6   9  -1   28.90    8.00
  -6  -9   1   19.40    8.20
  -6  -9   1   34.90    8.40
   5   9  -1  205.38   17.10
   5   9  -1  173.08   18.80
  -5  -9   1  160.88   15.70
  -5  -9   1  175.48   14.60
  -5  -9   1  198.68   18.60
   4   9  -1   38.10    9.50
   4   9  -1   43.80   11.20
  -4  -9   1   44.10    9.50
  -4  -9   1   41.20    8.70
   3   9  -1   55.59   12.60
   3   9  -1   43.00    9.30
  -3  -9   1   50.89   10.00
  -3  -9   1   64.89   10.20
  -3  -9   1   46.30    9.80
   2   9  -1    7.90    5.70
   2   9  -1    6.30    6.10
  -2  -9   1    8.10    4.70
  -2  -9   1    9.00    5.80
  -2  -9   1    4.20    3.60
   1   9  -1    8.70    5.40
   1   9  -1   16.80    6.40
   1   9  -1   16.10    7.00
  -1  -9   1    5.70    4.80
  -1  -9   1    4.00    5.50
  -1  -9   1    4.70    4.90
   0   9  -1    4.20    5.40
   0   9  -1    5.10    4.30
   0   9  -1   -2.90    5.10
   0  -9   1    3.30    4.60
   0  -9   1   -1.90    3.40
   0  -9   1   -1.20    4.10
  -1   9  -1    0.30    4.10
  -1   9  -1   -2.40    4.30
   1  -9   1    8.60    5.40
   1  -9   1    5.50    5.20
   1  -9   1   -3.60    3.00
  -2   9  -1   29.10   10.60
  -2   9  -1   20.50    8.50
   2  -9   1   34.30    8.70
  -3   9  -1   11.20    8.80
  -3   9  -1    0.10    8.30
   3  -9   1    3.20    6.30
   7   8  -1   -4.30    6.50
  -7  -8   1   13.30    7.30
  -7  -8   1    1.40    4.90
  -7  -8   1   -1.90    4.10
   6   8  -1   31.10    9.40
   6   8  -1   37.60    9.40
  -6  -8   1   43.70   10.20
  -6  -8   1   51.29   10.40
   5   8  -1    7.70    4.80
   5   8  -1   -1.80    4.20
  -5  -8   1   -0.30    2.90
  -5  -8   1    6.90    4.10
  -5  -8   1    0.00    2.80
   4   8  -1   11.50    5.40
   4   8  -1   12.50    5.60
  -4  -8   1   20.20    5.60
  -4  -8   1   16.90    6.00
  -4  -8   1   20.60    6.40
   3   8  -1   67.89   11.10
   3   8  -1   78.89   13.50
  -3  -8   1   66.19   10.50
  -3  -8   1   76.39   11.90
  -3  -8   1   83.89   11.80
   2   8  -1   57.59   10.60
   2   8  -1   57.79   11.40
   2   8  -1   61.99   11.70
  -2  -8   1   49.10    9.30
  -2  -8   1   44.50    8.90
  -2  -8   1   38.60    8.10
   1   8  -1   25.20    8.10
   1   8  -1   22.70    6.50
   1   8  -1   19.80    6.80
  -1  -8   1   23.60    6.60
  -1  -8   1   31.30    7.70
   0   8  -1   31.70    7.60
   0   8  -1   26.20    6.80
   0  -8   1   18.70    6.50
   0  -8   1   24.70    6.60
  -1   8  -1   33.90    7.80
  -1   8  -1   37.60    9.70
  -1   8  -1   26.30    6.70
   1  -8   1   15.80    6.00
   1  -8   1   33.80    7.30
  -2   8  -1   46.30   12.30
  -2   8  -1   53.09   12.40
   2  -8   1   36.80    9.50
   2  -8   1   38.00    7.70
  -3   8  -1   62.49   14.10
  -3   8  -1   58.19   13.60
   3  -8   1   63.09   11.70
  -4   8  -1    9.80    7.80
  -4   8  -1   19.00    8.80
   4  -8   1   26.80    8.20
  -8  -7   1   13.70    5.40
  -8  -7   1    3.50    5.60
  -8  -7   1   10.30    5.60
   7   7  -1   50.99   11.60
  -7  -7   1   55.39   11.20
  -7  -7   1   64.59   12.00
  -7  -7   1   48.60    9.30
   6   7  -1   -6.30    3.00
   6   7  -1   -0.10    3.10
  -6  -7   1   -3.10    3.70
  -6  -7   1    2.80    3.80
  -6  -7   1    8.60    5.40
   5   7  -1    8.20    4.50
   5   7  -1   13.80    5.90
  -5  -7   1   29.80    7.50
  -5  -7   1   26.50    6.00
  -5  -7   1   19.70    5.30
   4   7  -1   87.09   13.50
   4   7  -1   88.39   10.10
   4   7  -1   71.39    8.60
  -4  -7   1   79.59    9.50
  -4  -7   1   69.89   11.00
  -4  -7   1   62.09   10.60
  -4  -7   1   74.99    9.00
   3   7  -1    1.40    2.80
   3   7  -1    1.40    2.50
   3   7  -1    3.00    3.80
  -3  -7   1    9.30    4.70
  -3  -7   1    6.30    3.60
  -3  -7   1    0.80    2.70
  -3  -7   1    2.50    3.40
   2   7  -1   -3.40    2.60
   2   7  -1   -2.00    3.30
   2   7  -1    7.60    4.10
   2   7  -1    1.50    3.30
  -2  -7   1    2.00    2.70
  -2  -7   1    3.00    3.40
  -2  -7   1    1.80    1.50
  -2  -7   1    1.50    2.00
  -2  -7   1    3.30    2.90
   1   7  -1  122.89   13.70
   1   7  -1  139.89   13.00
   1   7  -1  167.08   15.40
   1   7  -1  121.49   12.20
  -1  -7   1  173.88   13.20
  -1  -7   1  144.09    8.60
  -1  -7   1  132.19   11.70
  -1  -7   1  142.19   12.60
  -1  -7   1  132.19   12.80
   0   7  -1    1.90    3.70
   0   7  -1    1.60    2.50
   0   7  -1    2.70    3.10
   0  -7   1    2.80    2.00
   0  -7   1   -1.20    3.40
   0  -7   1   -1.50    3.30
   0  -7   1   10.80    4.80
   0  -7   1    1.90    1.70
  -1   7  -1  591.24   27.90
  -1   7  -1  625.14   29.90
  -1   7  -1  706.63   35.80
  -1   7  -1  700.43   34.90
   1  -7   1  663.53   31.90
   1  -7   1  690.03   29.70
   1  -7   1  672.53   29.70
   1  -7   1  689.33   28.40
  -2   7  -1   26.70    8.30
  -2   7  -1   21.60    5.30
  -2   7  -1   24.60    8.10
   2  -7   1   16.10    5.30
   2  -7   1   15.10    4.80
   2  -7   1   17.30    5.10
  -3   7  -1   52.19   11.80
  -3   7  -1   42.60   11.10
   3  -7   1   33.20    9.30
   3  -7   1   47.30   10.00
  -4   7  -1   43.50   11.20
  -4   7  -1   29.50   11.40
   4  -7   1   64.39   11.70
   4  -7   1   42.10   10.50
  -5   7  -1   20.80   10.60
  -5   7  -1   32.80   10.20
   5  -7   1   38.60   10.60
   5  -7   1   45.70   11.70
   8   6  -1   -5.90    5.00
  -8  -6   1   15.80    6.50
  -8  -6   1    5.30    5.40
  -8  -6   1   21.60    7.20
  -8  -6   1    4.10    5.30
   7   6  -1   65.79   12.50
   7   6  -1   68.79   11.80
   7   6  -1   64.89   11.80
  -7  -6   1   67.99   11.40
  -7  -6   1   85.09   10.00
  -7  -6   1   79.29   13.10
  -7  -6   1   76.99   11.70
  -7  -6   1   83.39   13.00
   6   6  -1   53.89   10.00
   6   6  -1   54.09   10.20
   6   6  -1   59.59   10.00
  -6  -6   1   57.69   10.70
  -6  -6   1   58.29    8.50
  -6  -6   1   58.79    9.40
  -6  -6   1   66.49   11.60
   5   6  -1   34.70    6.90
   5   6  -1   57.29   10.80
   5   6  -1   42.20    8.30
   5   6  -1   35.70    6.50
  -5  -6   1   53.49    6.30
  -5  -6   1   48.20    7.60
  -5  -6   1   42.50    8.50
  -5  -6   1   43.00    7.90
   4   6  -1  193.58   11.60
   4   6  -1  180.18   12.40
   4   6  -1  161.28   10.40
   4   6  -1  149.49   14.30
   4   6  -1  160.18   13.10
  -4  -6   1  172.28   13.80
  -4  -6   1  198.18   15.20
  -4  -6   1  171.88   12.50
  -4  -6   1  211.88   10.80
  -4  -6   1  191.98   12.60
  -4  -6   1  159.58   14.10
  -4  -6   1  182.88   13.50
   3   6  -1  156.08   14.00
   3   6  -1  159.78   12.50
   3   6  -1  138.59   10.70
   3   6  -1  146.19    7.50
   3   6  -1  138.89   11.20
   3   6  -1  162.08    9.00
  -3  -6   1  129.99   12.60
  -3  -6   1  169.38   13.60
  -3  -6   1  148.09   11.10
  -3  -6   1  149.39    7.80
  -3  -6   1  147.19    8.10
  -3  -6   1  165.88   12.60
  -3  -6   1  136.99    8.60
  -3  -6   1  162.18   13.10
  -3  -6   1  152.68   12.80
  -3  -6   1  153.98   12.30
   2   6  -1 1766.52   58.29
   2   6  -1 1573.74   54.69
   2   6  -1 1705.73   61.09
   2   6  -1 1639.64   58.89
   2   6  -1 1623.34   55.19
   2   6  -1 1686.73   49.10
   2   6  -1 1681.33   47.00
  -2  -6   1 1687.43   47.60
  -2  -6   1 1742.03   48.20
  -2  -6   1 1654.53   56.19
  -2  -6   1 1708.93   55.69
  -2  -6   1 1752.42   58.49
  -2  -6   1 1627.74   59.39
  -2  -6   1 1565.14   57.69
  -2  -6   1 1729.73   59.19
   1   6  -1  384.56   20.90
   1   6  -1  391.46   21.30
   1   6  -1  368.06   15.40
   1   6  -1  379.36   12.20
   1   6  -1  344.57   18.70
   1   6  -1  361.16   10.80
   1   6  -1  397.16   19.60
   1   6  -1  345.17   21.80
  -1  -6   1  325.67   19.90
  -1  -6   1  355.26   21.10
  -1  -6   1  375.36   19.30
  -1  -6   1  368.36   20.30
  -1  -6   1  368.16   19.30
  -1  -6   1  384.66   14.70
   0   6  -1  225.48   15.30
   0   6  -1  233.88    9.20
   0   6  -1  239.58   17.60
   0   6  -1  249.68   17.00
   0   6  -1  225.58   14.90
   0   6  -1  225.58    9.50
   0   6  -1  209.98   13.60
   0   6  -1  261.37   13.10
   0  -6   1  252.27   15.70
   0  -6   1  288.17   15.70
   0  -6   1  220.28   14.70
   0  -6   1  229.38   16.30
   0  -6   1  246.38   16.70
   0  -6   1  239.08   12.20
  -1   6  -1  856.31   37.80
  -1   6  -1  745.83   33.30
  -1   6  -1  815.32   27.90
  -1   6  -1  825.02   31.10
  -1   6  -1  814.02   27.40
  -1   6  -1  919.31   38.80
  -1   6  -1  834.22   29.10
  -1   6  -1  815.02   33.10
  -1   6  -1  773.72   31.20
   1  -6   1  822.72   35.80
   1  -6   1  825.22   31.20
   1  -6   1  807.12   32.30
   1  -6   1  788.82   35.20
   1  -6   1  834.62   32.30
   1  -6   1  852.81   35.00
  -2   6  -1   18.10    4.80
  -2   6  -1    4.30    5.10
  -2   6  -1   10.50    4.20
  -2   6  -1   14.90    6.10
  -2   6  -1   18.90    4.60
  -2   6  -1   19.20    5.80
   2  -6   1   10.50    3.90
   2  -6   1   17.60    5.70
   2  -6   1   10.70    5.00
   2  -6   1    8.40    3.30
   2  -6   1   11.10    4.40
  -3   6  -1    8.90    4.10
  -3   6  -1   15.90    6.40
  -3   6  -1    1.40    5.10
   3  -6   1   15.80    5.50
   3  -6   1    8.90    4.20
   3  -6   1   16.30    4.40
   3  -6   1   16.50    5.10
  -4   6  -1   17.10    6.70
  -4   6  -1   16.10    7.70
  -4   6  -1   22.80    7.80
   4  -6   1   50.99   10.10
   4  -6   1   23.30    6.60
   4  -6   1   37.70    9.00
  -5   6  -1   -2.90    6.30
  -5   6  -1    2.60    7.00
   5  -6   1    5.70    5.10
   5  -6   1    1.80    5.10
   5  -6   1    2.40    4.10
  -6   6  -1    5.10    8.80
  -6   6  -1   -9.70    5.20
   6  -6   1   -2.60    4.10
   6  -6   1    8.50    6.60
   6  -6   1    6.90    6.10
   8   5  -1   10.90    7.00
   8   5  -1    3.40    4.60
  -8  -5   1   13.30    5.30
  -8  -5   1   10.30    6.80
  -8  -5   1   11.40    6.10
  -8  -5   1    8.30    5.80
   7   5  -1  459.35   26.80
   7   5  -1  405.16   26.20
  -7  -5   1  455.65   27.20
  -7  -5   1  382.76   20.60
  -7  -5   1  384.56   23.50
  -7  -5   1  461.95   24.90
  -7  -5   1  363.06   24.10
   6   5  -1 1260.87   50.29
   6   5  -1 1274.07   48.70
   6   5  -1 1207.78   49.40
  -6  -5   1 1328.07   47.90
  -6  -5   1 1254.17   45.80
  -6  -5   1 1347.37   50.99
  -6  -5   1 1389.06   45.50
  -6  -5   1 1269.47   48.80
  -6  -5   1 1166.48   47.50
   5   5  -1   85.89    9.80
   5   5  -1   78.49    8.60
   5   5  -1   88.29    9.20
   5   5  -1   96.29   10.80
  -5  -5   1   97.89    8.70
  -5  -5   1   75.59    9.10
  -5  -5   1   82.79    8.50
  -5  -5   1   95.29   10.20
  -5  -5   1  103.79   10.80
  -5  -5   1   82.69    9.80
  -5  -5   1   70.09   11.10
  -5  -5   1   87.09    8.30
  -5  -5   1   90.59    8.10
  -5  -5   1   83.89    8.80
   4   5  -1   -1.90    2.20
   4   5  -1    9.60    3.30
   4   5  -1    1.40    2.20
   4   5  -1    4.20    2.10
  -4  -5   1    5.30    3.70
  -4  -5   1    8.50    3.70
  -4  -5   1    8.10    3.10
  -4  -5   1    1.10    1.70
  -4  -5   1    7.50    3.90
  -4  -5   1    4.60    2.70
  -4  -5   1    2.50    1.90
  -4  -5   1    3.30    2.40
  -4  -5   1    5.10    3.50
  -4  -5   1    6.30    3.60
  -4  -5   1    3.50    1.80
   3   5  -1   35.30    4.30
   3   5  -1   38.20    4.00
   3   5  -1   31.20    5.60
   3   5  -1   30.60    5.50
   3   5  -1   34.30    6.50
   3   5  -1   31.70    6.80
  -3  -5   1   27.40    3.90
  -3  -5   1   37.80    6.30
  -3  -5   1   38.40    6.80
  -3  -5   1   26.60    5.90
  -3  -5   1   28.40    5.20
  -3  -5   1   36.60    6.40
  -3  -5   1   39.80    7.80
  -3  -5   1   31.40    6.90
  -3  -5   1   29.50    3.40
  -3  -5   1   36.90    5.20
   2   5  -1   33.50    5.60
   2   5  -1   46.70    3.70
   2   5  -1   46.70    7.20
   2   5  -1   41.30    2.30
   2   5  -1   47.40    6.70
   2   5  -1   40.70    7.10
   2   5  -1   40.40    7.30
  -2  -5   1   38.40    6.70
  -2  -5   1   46.40    7.70
  -2  -5   1   43.00    2.30
  -2  -5   1   43.70    3.40
  -2  -5   1   41.20    6.20
  -2  -5   1   44.20    7.70
  -2  -5   1   53.39    8.10
  -2  -5   1   35.50    3.70
  -2  -5   1   38.70    6.40
   1   5  -1  266.27   11.40
   1   5  -1  269.87   15.80
   1   5  -1  268.37   14.50
   1   5  -1  271.57    9.40
   1   5  -1  269.57   16.00
   1   5  -1  263.77   16.90
   1   5  -1  254.27   14.10
  -1  -5   1  257.87   15.40
  -1  -5   1  272.27   16.50
  -1  -5   1  260.37    9.80
  -1  -5   1  287.17   14.90
  -1  -5   1  251.97   15.60
  -1  -5   1  271.27   10.70
  -1  -5   1  274.07   14.90
   0   5  -1  456.65   20.50
   0   5  -1  493.65   22.00
   0   5  -1  503.45   22.50
   0   5  -1  493.25   14.40
   0   5  -1  516.05   24.30
   0   5  -1  478.95   18.70
   0   5  -1  478.75   14.00
   0   5  -1  485.45   16.80
   0   5  -1  492.65   16.60
   0   5  -1  509.95   25.00
   0  -5   1  461.75   23.30
   0  -5   1  502.45   21.30
   0  -5   1  492.25   18.50
   0  -5   1  475.05   21.80
   0  -5   1  475.45   23.30
   0  -5   1  474.75   21.80
  -1   5  -1  111.89    7.30
  -1   5  -1  111.59   10.80
  -1   5  -1  107.39    8.00
  -1   5  -1  125.79    9.50
  -1   5  -1  101.89    8.20
  -1   5  -1  121.09    9.80
  -1   5  -1  111.59   11.10
  -1   5  -1  118.69    8.10
   1  -5   1  112.69    8.90
   1  -5   1  114.19    7.30
   1  -5   1  119.39   10.10
   1  -5   1  114.69    8.50
   1  -5   1  100.99    9.90
   1  -5   1  127.99    9.20
   1  -5   1   97.69   10.00
  -2   5  -1    0.60    1.50
  -2   5  -1    2.60    1.50
  -2   5  -1    4.10    2.20
  -2   5  -1    4.10    3.00
  -2   5  -1    2.20    3.20
  -2   5  -1    2.90    2.00
  -2   5  -1   -0.90    1.90
  -2   5  -1    2.30    2.60
   2  -5   1    2.10    2.10
   2  -5   1    0.90    1.60
   2  -5   1   -1.10    2.10
   2  -5   1    4.00    2.50
   2  -5   1    3.20    3.30
   2  -5   1   -1.10    1.80
  -3   5  -1    7.30    3.00
  -3   5  -1    3.30    3.00
  -3   5  -1   -0.20    3.30
  -3   5  -1    5.50    3.10
  -3   5  -1   13.00    4.70
  -3   5  -1    4.30    4.70
   3  -5   1    5.10    3.60
   3  -5   1    3.20    3.50
   3  -5   1    3.80    3.10
   3  -5   1    9.70    4.00
   3  -5   1    4.90    2.80
  -4   5  -1   -2.40    4.10
  -4   5  -1    1.70    4.00
  -4   5  -1    0.20    3.10
   4  -5   1    9.70    4.20
   4  -5   1    1.50    3.40
   4  -5   1   -0.30    2.40
  -5   5  -1  160.48   16.60
  -5   5  -1  155.68   16.90
  -5   5  -1  147.19   17.40
   5  -5   1  179.08   16.80
   5  -5   1  160.98   15.50
  -6   5  -1   22.00    8.50
  -6   5  -1   44.50   12.30
  -6   5  -1   46.70   11.50
   6  -5   1   47.90   10.20
   6  -5   1   39.70   10.60
   6  -5   1   40.40   10.20
   9   4  -1   23.80    9.90
  -9  -4   1   32.80   10.60
  -9  -4   1   21.70    8.70
  -9  -4   1    8.00    6.10
   8   4  -1   61.19   13.10
   8   4  -1   54.89   11.00
   8   4  -1   62.69   12.80
  -8  -4   1   59.99   12.40
  -8  -4   1   57.19   12.50
  -8  -4   1   55.79   10.90
   7   4  -1   37.60    8.80
   7   4  -1   45.40    9.90
   7   4  -1   58.09   11.40
  -7  -4   1   60.79   10.30
  -7  -4   1   43.40    8.20
  -7  -4   1   49.80    9.80
   6   4  -1  277.47   19.30
   6   4  -1  228.98   16.80
   6   4  -1  283.47   18.70
  -6  -4   1  273.17   18.30
  -6  -4   1  275.67   19.10
  -6  -4   1  282.27   23.30
  -6  -4   1  286.67   15.30
  -6  -4   1  223.98   15.90
  -6  -4   1  241.88   14.40
  -6  -4   1  236.18   17.30
   5   4  -1   95.19    9.70
   5   4  -1  109.09    9.40
   5   4  -1   84.89    9.60
   5   4  -1   95.19    9.30
  -5  -4   1   76.09   11.10
  -5  -4   1   80.29    7.60
  -5  -4   1   90.99    9.10
  -5  -4   1   91.29    8.90
  -5  -4   1  104.89   10.40
  -5  -4   1   75.79    9.40
  -5  -4   1   79.79    7.50
  -5  -4   1   89.39    8.00
  -5  -4   1   92.49    7.70
  -5  -4   1   80.89    8.10
  -5  -4   1   93.69    9.70
   4   4  -1   85.09    8.90
   4   4  -1   59.89    7.10
   4   4  -1   80.79    7.70
   4   4  -1   76.49    7.20
  -4  -4   1   83.19    7.40
  -4  -4   1   71.29    8.10
  -4  -4   1   63.49    6.10
  -4  -4   1   75.19    6.40
  -4  -4   1   70.69    7.20
  -4  -4   1   67.09    6.40
  -4  -4   1   86.59    8.50
  -4  -4   1   67.49    6.30
  -4  -4   1   86.49    9.00
  -4  -4   1   79.39    9.10
  -4  -4   1   85.19    7.60
   3   4  -1    3.30    2.30
   3   4  -1   -0.40    1.30
   3   4  -1    2.70    1.90
   3   4  -1    3.40    2.50
   3   4  -1    0.20    1.30
   3   4  -1    2.20    1.60
  -3  -4   1    2.40    1.70
  -3  -4   1    1.80    1.40
  -3  -4   1    3.40    1.80
  -3  -4   1    4.00    2.10
  -3  -4   1    1.10    1.50
  -3  -4   1    3.30    2.00
  -3  -4   1    7.50    2.80
  -3  -4   1    4.00    2.70
  -3  -4   1    3.40    2.50
  -3  -4   1    2.80    1.40
  -3  -4   1    1.70    1.30
   2   4  -1  128.69    9.60
   2   4  -1  132.29   10.00
   2   4  -1  135.09   10.50
   2   4  -1  132.19    6.20
   2   4  -1  133.79    8.50
   2   4  -1  120.99    6.90
   2   4  -1  102.39    8.00
  -2  -4   1  131.49    6.40
  -2  -4   1  147.59    9.40
  -2  -4   1  132.39   10.20
  -2  -4   1  140.19    6.40
  -2  -4   1  151.58   11.10
  -2  -4   1  125.99    7.20
  -2  -4   1  119.99    5.80
  -2  -4   1  124.79    8.30
  -2  -4   1  116.69    9.50
  -2  -4   1  135.69    9.80
   1   4  -1    7.50    2.90
   1   4  -1    2.50    1.10
   1   4  -1   11.90    3.00
   1   4  -1    2.40    2.30
   1   4  -1    2.90    1.00
   1   4  -1    6.60    2.30
   1   4  -1    2.80    1.70
  -1  -4   1    4.40    2.40
  -1  -4   1    5.60    1.30
  -1  -4   1    5.00    2.00
  -1  -4   1    6.20    2.70
  -1  -4   1    5.10    2.80
  -1  -4   1    3.50    1.30
  -1  -4   1    3.90    2.00
   0   4  -1 2016.80   56.59
   0   4  -1 2010.60   57.49
   0   4  -1 2015.20   61.09
   0   4  -1 1974.00   64.19
   0   4  -1 1990.10   54.49
   0   4  -1 2042.60   61.79
   0   4  -1 1970.80   53.79
   0   4  -1 2027.70   60.39
   0  -4   1 2036.60   63.59
   0  -4   1 2015.50   57.19
   0  -4   1 2014.70   56.19
   0  -4   1 2089.69   60.69
   0  -4   1 1975.60   61.19
   0  -4   1 1946.41   63.09
   0  -4   1 1993.30   61.09
  -1   4  -1   85.49    5.60
  -1   4  -1   86.39    6.50
  -1   4  -1   90.59    7.50
  -1   4  -1  106.69    9.70
  -1   4  -1   90.89    6.80
  -1   4  -1   97.09    7.10
  -1   4  -1   86.79    8.50
  -1   4  -1   86.09    7.20
  -1   4  -1   89.09    6.30
   1  -4   1   88.19    8.30
   1  -4   1   97.19    8.90
   1  -4   1   98.09    7.20
   1  -4   1   93.59    7.10
   1  -4   1  107.59    7.50
   1  -4   1   94.69    8.10
   1  -4   1   89.49    6.20
  -2   4  -1 2624.34   77.49
  -2   4  -1 2514.25   78.79
  -2   4  -1 2761.42   84.89
  -2   4  -1 2512.45   76.59
  -2   4  -1 2685.23   82.39
  -2   4  -1 2659.63   78.79
  -2   4  -1 2578.94   75.49
  -2   4  -1 2498.15   74.99
   2  -4   1 2550.44   81.29
   2  -4   1 2743.83   75.99
   2  -4   1 2554.34   79.99
   2  -4   1 2572.44   74.69
   2  -4   1 2633.74   80.09
   2  -4   1 2608.74   78.79
   2  -4   1 2547.45   76.99
  -3   4  -1   31.60    7.80
  -3   4  -1   35.70    4.20
  -3   4  -1   36.50    4.30
  -3   4  -1   29.50    6.00
  -3   4  -1   59.09    9.70
  -3   4  -1   27.80    5.70
  -3   4  -1   33.30    6.30
  -3   4  -1   44.90    7.30
   3  -4   1   34.90    3.70
   3  -4   1   35.00    7.00
   3  -4   1   32.60    6.80
   3  -4   1   35.40    7.00
   3  -4   1   41.40    7.20
   3  -4   1   30.90    6.50
   3  -4   1   31.50    4.70
  -4   4  -1  745.83   34.50
  -4   4  -1  724.33   37.10
  -4   4  -1  798.52   35.50
  -4   4  -1  743.93   32.60
   4  -4   1  700.43   32.00
   4  -4   1  790.02   34.40
   4  -4   1  768.82   34.00
   4  -4   1  761.02   34.80
   4  -4   1  794.82   27.20
  -5   4  -1  293.97   20.70
  -5   4  -1  289.37   23.30
  -5   4  -1  289.47   21.40
   5  -4   1  269.97   20.50
   5  -4   1  291.77   20.60
   5  -4   1  297.47   20.30
  -6   4  -1    4.30    5.10
  -6   4  -1    8.50    5.40
  -6   4  -1    0.20    4.50
   6  -4   1   -5.40    2.30
   6  -4   1    4.20    4.50
   6  -4   1    0.70    3.30
  -7   4  -1  162.08   20.10
  -7   4  -1  132.39   18.30
  -7   4  -1  125.49   21.00
   7  -4   1  119.99   14.40
   7  -4   1  133.69   20.50
   7  -4   1  120.59   19.30
   9   3  -1   56.29   13.90
   9   3  -1   72.39   14.50
  -9  -3   1   68.99   14.60
  -9  -3   1   47.50   10.40
  -9  -3   1   37.20   12.80
   8   3  -1   18.20    6.70
   8   3  -1   18.70    7.10
   8   3  -1   11.80    5.90
  -8  -3   1   16.90    6.10
  -8  -3   1   20.00    7.50
  -8  -3   1   19.40    7.80
   7   3  -1   -6.00    3.40
   7   3  -1    1.50    3.40
   7   3  -1   -2.60    3.10
  -7  -3   1    2.20    2.80
  -7  -3   1    1.70    3.20
  -7  -3   1    4.00    3.70
   6   3  -1   67.99   11.30
   6   3  -1   77.09   12.30
   6   3  -1   81.79    9.90
  -6  -3   1   77.09    6.80
  -6  -3   1   62.59    9.20
  -6  -3   1   79.19    8.60
  -6  -3   1   79.39    7.40
  -6  -3   1   63.59    9.80
  -6  -3   1   78.79   11.80
  -6  -3   1   79.89   11.10
   5   3  -1  460.45   24.10
   5   3  -1  495.25   24.70
   5   3  -1  486.05   23.30
   5   3  -1  486.75   23.80
  -5  -3   1  468.95   21.40
  -5  -3   1  484.15   24.30
  -5  -3   1  463.05   23.20
  -5  -3   1  470.75   24.40
  -5  -3   1  485.35   22.20
  -5  -3   1  512.65   20.10
  -5  -3   1  467.95   23.20
  -5  -3   1  485.95   25.00
  -5  -3   1  436.96   22.90
  -5  -3   1  477.65   20.20
  -5  -3   1  493.55   20.00
  -5  -3   1  466.15   20.20
   4   3  -1  152.08   10.40
   4   3  -1  162.48   11.70
   4   3  -1  161.28   11.40
   4   3  -1  160.88   10.80
  -4  -3   1  157.48   10.00
  -4  -3   1  152.88   11.40
  -4  -3   1  160.28    9.20
  -4  -3   1  166.48   11.70
  -4  -3   1  145.29   11.70
  -4  -3   1  156.68    9.50
  -4  -3   1  146.09   10.40
  -4  -3   1  156.18    9.40
  -4  -3   1  158.88   10.90
  -4  -3   1  164.08   11.70
  -4  -3   1  148.69    9.50
   3   3  -1  392.86   17.40
   3   3  -1  407.76   16.70
   3   3  -1  387.36   16.50
   3   3  -1  412.26   18.60
   3   3  -1  396.36   16.30
   3   3  -1  416.76   19.30
  -3  -3   1  416.86   15.80
  -3  -3   1  383.06   19.30
  -3  -3   1  407.96   19.20
  -3  -3   1  387.06   17.00
  -3  -3   1  425.66   16.30
  -3  -3   1  380.66   18.50
  -3  -3   1  413.76   16.00
  -3  -3   1  392.86   17.30
  -3  -3   1  405.26   16.90
  -3  -3   1  416.26   18.40
   2   3  -1  741.23   23.20
   2   3  -1  739.83   28.10
   2   3  -1  725.33   24.50
   2   3  -1  752.22   24.40
   2   3  -1  721.73   25.50
   2   3  -1  762.12   27.30
  -2  -3   1  707.63   22.80
  -2  -3   1  734.13   27.60
  -2  -3   1  713.53   28.00
  -2  -3   1  749.62   26.00
  -2  -3   1  713.13   24.20
  -2  -3   1  760.12   24.80
  -2  -3   1  733.73   22.80
  -2  -3   1  740.33   22.60
  -2  -3   1  789.72   27.40
  -2  -3   1  712.63   27.20
   1   3  -1 5485.95  161.58
  -1  -3   1 5540.45  163.38
   0   3  -1 4703.93  124.49
   0  -3   1 4757.12  131.79
  -1   3  -1 1843.82   53.99
  -1   3  -1 1783.12   52.29
  -1   3  -1 1856.51   53.89
  -1   3  -1 1844.62   53.69
  -1   3  -1 1882.81   57.89
  -1   3  -1 1847.52   58.59
  -1   3  -1 1838.12   54.09
  -1   3  -1 1795.52   55.49
  -1   3  -1 1896.41   54.79
   1  -3   1 1911.51   54.59
   1  -3   1 1771.42   56.39
   1  -3   1 1855.31   53.39
   1  -3   1 1866.41   53.99
   1  -3   1 1867.61   54.09
   1  -3   1 1749.92   57.39
  -2   3  -1 1100.19   35.50
  -2   3  -1 1152.68   42.40
  -2   3  -1 1148.49   39.20
  -2   3  -1 1185.68   40.70
  -2   3  -1 1143.89   38.90
  -2   3  -1 1160.98   38.10
  -2   3  -1 1114.29   38.00
  -2   3  -1 1113.89   35.20
   2  -3   1 1125.59   41.20
   2  -3   1 1166.08   39.50
   2  -3   1 1194.88   39.40
   2  -3   1 1151.58   34.80
   2  -3   1 1171.98   38.40
   2  -3   1 1159.38   39.70
   2  -3   1 1163.38   36.10
  -3   3  -1   47.90    5.80
  -3   3  -1   51.49    4.60
  -3   3  -1   64.09    6.90
  -3   3  -1   54.79    7.90
  -3   3  -1   58.09    4.30
  -3   3  -1   67.79    8.40
  -3   3  -1   55.19    6.90
  -3   3  -1   66.19    7.60
   3  -3   1   55.49    8.10
   3  -3   1   54.49    6.30
   3  -3   1   47.40    7.50
   3  -3   1   70.39    8.00
   3  -3   1   57.59    8.50
   3  -3   1   58.29    4.00
   3  -3   1   50.49    4.80
  -4   3  -1  220.68   10.30
  -4   3  -1  220.08   14.80
  -4   3  -1  247.98    9.50
  -4   3  -1  237.68   15.90
  -4   3  -1  210.18   14.50
  -4   3  -1  212.28   16.00
  -4   3  -1  214.68   14.90
  -4   3  -1  217.28   17.10
   4  -3   1  234.88   15.60
   4  -3   1  227.28   14.60
   4  -3   1  229.48   10.80
   4  -3   1  229.78   16.00
   4  -3   1  235.68   16.00
   4  -3   1  226.08   16.00
   4  -3   1  230.68    8.80
  -5   3  -1  114.89   12.80
  -5   3  -1  129.59   12.70
  -5   3  -1  113.39   13.40
   5  -3   1  103.79   11.60
   5  -3   1  126.39   13.00
   5  -3   1   96.89   14.00
   5  -3   1  116.19   11.70
  -6   3  -1    6.60    4.10
  -6   3  -1   -3.80    3.30
  -6   3  -1   -1.70    3.90
   6  -3   1   -1.20    4.10
   6  -3   1   -5.40    2.90
   6  -3   1    1.70    3.50
  -7   3  -1   57.19   13.10
  -7   3  -1   63.59   11.60
  -7   3  -1   74.49   14.30
   7  -3   1   76.69   12.40
   7  -3   1   72.39   14.60
   7  -3   1   56.49   12.60
   9   2  -1   13.60    8.40
   9   2  -1    6.70    6.00
  -9  -2   1    3.80    5.60
  -9  -2   1   18.50    9.60
  -9  -2   1   16.60    9.10
   8   2  -1  105.39   16.70
   8   2  -1   81.79   15.40
   8   2  -1   91.69   16.00
  -8  -2   1  105.09   17.30
  -8  -2   1  133.39   15.90
  -8  -2   1   87.09   12.90
   7   2  -1   -1.70    2.70
   7   2  -1    3.20    4.40
   7   2  -1   -2.40    2.80
  -7  -2   1    1.50    2.90
  -7  -2   1   -1.20    3.00
  -7  -2   1   -1.20    3.30
   6   2  -1    1.30    3.10
   6   2  -1   -1.10    3.50
   6   2  -1    0.90    3.20
   6   2  -1   -2.10    2.30
  -6  -2   1   -2.70    2.80
  -6  -2   1    0.10    1.70
  -6  -2   1   -3.50    2.70
  -6  -2   1    3.80    3.20
  -6  -2   1   -1.30    3.30
  -6  -2   1    0.10    1.30
  -6  -2   1   -2.00    3.70
   5   2  -1   96.19    7.50
   5   2  -1   80.29    9.10
   5   2  -1   98.19   10.30
   5   2  -1   93.09    9.40
  -5  -2   1   91.59    8.00
  -5  -2   1   90.99    7.30
  -5  -2   1   89.69    8.60
  -5  -2   1  101.99    9.70
  -5  -2   1   95.29    6.80
  -5  -2   1   97.29    9.30
  -5  -2   1   82.69    9.30
  -5  -2   1  101.69    9.00
  -5  -2   1   78.69    9.00
  -5  -2   1   79.79    9.50
  -5  -2   1  101.39    6.70
   4   2  -1  724.73   28.40
   4   2  -1  724.53   28.10
   4   2  -1  699.33   24.60
   4   2  -1  706.83   29.10
   4   2  -1  764.42   29.50
  -4  -2   1  726.33   28.10
  -4  -2   1  695.23   24.70
  -4  -2   1  733.83   29.40
  -4  -2   1  691.33   28.10
  -4  -2   1  709.63   24.10
  -4  -2   1  674.73   27.40
  -4  -2   1  665.03   26.20
  -4  -2   1  674.93   24.40
  -4  -2   1  734.63   26.80
  -4  -2   1  696.63   28.70
   3   2  -1  729.93   25.90
   3   2  -1  757.72   27.80
   3   2  -1  743.53   26.30
   3   2  -1  728.23   27.00
   3   2  -1  691.93   26.00
  -3  -2   1  705.43   26.90
  -3  -2   1  745.83   24.40
  -3  -2   1  764.92   26.50
  -3  -2   1  739.83   27.60
  -3  -2   1  711.73   26.50
  -3  -2   1  737.03   24.90
  -3  -2   1  737.93   25.10
  -3  -2   1  751.32   24.10
  -3  -2   1  651.03   26.40
  -3  -2   1  728.83   23.60
  -3  -2   1  749.92   28.30
   2   2  -1 1740.73   49.99
   2   2  -1 1697.33   48.60
   2   2  -1 1805.82   52.29
   2   2  -1 1732.53   50.69
   2   2  -1 1706.93   49.20
   2   2  -1 1699.73   52.49
   2   2  -1 1750.52   49.80
  -2  -2   1 1734.13   50.59
  -2  -2   1 1777.32   48.80
  -2  -2   1 1760.62   52.69
  -2  -2   1 1706.33   49.99
  -2  -2   1 1692.73   48.80
  -2  -2   1 1768.52   49.10
  -2  -2   1 1762.22   51.59
  -2  -2   1 1684.43   52.79
  -2  -2   1 1596.64   49.00
  -2  -2   1 1787.92   52.69
  -1   2  -1  426.46   15.30
  -1   2  -1  440.06   15.50
  -1   2  -1  452.55   16.80
  -1   2  -1  442.96   15.10
  -1   2  -1  445.26   15.90
  -1   2  -1  440.96   16.80
  -1   2  -1  475.45   19.00
  -1   2  -1  443.66   17.60
   1  -2   1  412.76   16.00
   1  -2   1  451.15   16.00
   1  -2   1  444.96   15.00
   1  -2   1  423.36   16.90
   1  -2   1  443.76   16.30
   1  -2   1  432.26   18.10
   1  -2   1  446.86   17.00
   1  -2   1  426.96   15.50
  -2   2  -1  105.99    5.20
  -2   2  -1   94.69    7.30
  -2   2  -1  113.39    7.50
  -2   2  -1   92.49    7.50
  -2   2  -1  112.09    9.00
  -2   2  -1  112.69    7.70
  -2   2  -1  103.29    5.80
  -2   2  -1  116.29    8.10
   2  -2   1  106.29    5.00
   2  -2   1  100.49    7.50
   2  -2   1  108.79    7.60
   2  -2   1  111.89    7.90
   2  -2   1  105.29    7.40
   2  -2   1  105.29    8.30
   2  -2   1  104.79    6.00
  -3   2  -1  159.88   10.60
  -3   2  -1  169.88    6.80
  -3   2  -1  183.38   11.80
  -3   2  -1  167.78   12.50
  -3   2  -1  192.68   12.60
  -3   2  -1  167.58    7.90
  -3   2  -1  171.38   11.20
  -3   2  -1  156.38   10.60
   3  -2   1  156.88   10.00
   3  -2   1  166.58    6.40
   3  -2   1  161.48    8.10
   3  -2   1  162.28   11.20
   3  -2   1  166.98   11.60
   3  -2   1  181.48   12.20
   3  -2   1  172.28   11.30
  -4   2  -1   82.19    5.10
  -4   2  -1   89.19    8.50
  -4   2  -1   66.09    7.50
  -4   2  -1   75.89   11.10
  -4   2  -1   71.09    8.50
  -4   2  -1   77.99    8.60
  -4   2  -1   69.79    3.80
  -4   2  -1   77.09    7.90
   4  -2   1   89.19    9.20
   4  -2   1   76.09    8.20
   4  -2   1   74.39    8.60
   4  -2   1   81.39    5.30
   4  -2   1   66.39    8.00
   4  -2   1   68.49    3.60
   4  -2   1   69.79    7.40
  -5   2  -1  133.89   12.10
  -5   2  -1  120.49   10.90
  -5   2  -1  160.28   15.10
  -5   2  -1  127.99   12.20
  -5   2  -1  152.48   14.40
   5  -2   1  141.69    7.20
   5  -2   1  129.49   12.80
   5  -2   1  137.79   11.50
   5  -2   1  128.09   11.80
   5  -2   1  136.69   13.40
  -6   2  -1   70.09   12.80
  -6   2  -1   63.59   10.80
  -6   2  -1   56.39   11.00
   6  -2   1   77.49   13.40
   6  -2   1   65.09   11.10
   6  -2   1  121.29   17.70
  -7   2  -1   10.90    5.90
  -7   2  -1    3.30    3.90
   7  -2   1    1.90    4.00
   7  -2   1   -3.80    4.80
  -8   2  -1   97.29   15.40
  -8   2  -1   64.19   15.10
  -8   2  -1   73.39   16.60
   8  -2   1   73.39   14.30
   8  -2   1   80.89   13.20
   8  -2   1   76.39   15.80
   9   1  -1   16.80    8.50
   9   1  -1   31.90   11.80
  -9  -1   1   23.80   10.10
  -9  -1   1   14.20    7.20
  -9  -1   1   19.20   10.60
   8   1  -1  300.97   24.50
   8   1  -1  264.27   23.30
   8   1  -1  278.47   23.50
  -8  -1   1  212.58   22.10
  -8  -1   1  265.57   20.20
  -8  -1   1  259.47   22.80
   7   1  -1   26.90    8.20
   7   1  -1   30.60    9.00
   7   1  -1   24.80    7.70
   7   1  -1   32.30    6.40
  -7  -1   1   35.10    9.10
  -7  -1   1   15.10    5.60
   6   1  -1   42.80    9.00
   6   1  -1   33.90    8.40
   6   1  -1   32.50    8.30
   6   1  -1   49.00   10.20
   6   1  -1   33.20    6.30
  -6  -1   1   31.60    5.50
  -6  -1   1   28.90    6.80
  -6  -1   1   47.10    9.20
  -6  -1   1   28.50    7.00
   5   1  -1 1143.79   42.70
   5   1  -1 1283.87   40.00
   5   1  -1 1178.68   44.70
   5   1  -1 1191.78   44.40
   5   1  -1 1149.48   39.10
   5   1  -1 1207.28   45.80
  -5  -1   1 1200.08   34.70
  -5  -1   1 1100.09   43.30
  -5  -1   1 1161.88   34.90
  -5  -1   1 1081.69   43.60
  -5  -1   1 1176.28   42.70
  -5  -1   1 1104.69   43.60
  -5  -1   1 1170.48   38.90
  -5  -1   1 1128.19   41.70
  -5  -1   1 1173.18   38.70
   4   1  -1  471.35   23.10
   4   1  -1  509.65   22.90
   4   1  -1  511.35   22.30
   4   1  -1  525.05   20.40
   4   1  -1  516.85   22.80
   4   1  -1  517.45   19.60
  -4  -1   1  516.75   21.70
  -4  -1   1  497.15   19.20
  -4  -1   1  510.15   22.90
  -4  -1   1  529.35   22.30
  -4  -1   1  504.45   19.80
  -4  -1   1  510.05   23.10
  -4  -1   1  501.55   17.40
  -4  -1   1  513.95   17.20
  -4  -1   1  525.25   23.50
   3   1  -1  255.87   10.90
   3   1  -1  274.47   13.50
   3   1  -1  269.17   14.10
   3   1  -1  280.47   14.00
   3   1  -1  263.67   13.30
   3   1  -1  263.87   12.10
   3   1  -1  267.97   13.20
  -3  -1   1  268.67   12.10
  -3  -1   1  258.97   10.10
  -3  -1   1  269.07   12.60
  -3  -1   1  276.67   14.10
  -3  -1   1  268.97   10.60
  -3  -1   1  282.17   13.90
  -3  -1   1  256.27   10.90
  -3  -1   1  266.37   13.70
  -3  -1   1  275.57   13.80
   2   1  -1 1765.52   50.09
   2   1  -1 1804.72   53.19
   2   1  -1 1867.31   51.99
   2   1  -1 1823.72   52.19
   2   1  -1 1822.02   49.80
   2   1  -1 1826.02   53.29
   2   1  -1 1763.02   52.19
  -2  -1   1 1820.52   52.09
  -2  -1   1 1793.92   49.90
  -2  -1   1 1839.82   53.69
  -2  -1   1 1846.82   52.99
  -2  -1   1 1766.72   53.19
  -2  -1   1 1824.82   52.09
  -2  -1   1 1762.42   52.89
  -2  -1   1 1771.32   50.19
  -2  -1   1 1850.51   51.49
   0   1  -1  196.08    6.10
   0   1  -1  202.48    7.50
   0   1  -1  191.78    6.80
   0   1  -1  189.98    7.20
   0   1  -1  191.08    7.50
   0   1  -1  187.68    8.40
   0   1  -1  184.98    7.20
   0   1  -1  199.48    8.10
   0  -1   1  194.38    6.20
   0  -1   1  195.68    8.00
   0  -1   1  182.48    8.30
   0  -1   1  189.08    7.50
   0  -1   1  192.58    6.80
   0  -1   1  195.38    7.30
   0  -1   1  177.28    7.10
   0  -1   1  185.58    7.40
  -1   1  -1  205.18    8.50
  -1   1  -1  197.98    7.70
  -1   1  -1  193.58    9.70
  -1   1  -1  194.68    6.60
  -1   1  -1  194.98    8.60
  -1   1  -1  182.48    8.20
  -1   1  -1  200.48    8.50
  -1   1  -1  189.38    8.90
   1  -1   1  195.78    8.60
   1  -1   1  196.68    9.40
   1  -1   1  188.38    8.50
   1  -1   1  202.08    6.60
   1  -1   1  189.78    8.70
   1  -1   1  183.28    8.10
   1  -1   1  198.78    7.80
   1  -1   1  196.88    8.90
  -2   1  -1  183.98    9.70
  -2   1  -1  184.28    7.70
  -2   1  -1  185.98   10.50
  -2   1  -1  202.48   10.70
  -2   1  -1  197.18   10.10
  -2   1  -1  186.58    6.00
  -2   1  -1  176.18    9.50
  -2   1  -1  193.28    9.50
  -2   1  -1  180.68   10.70
   2  -1   1  189.08   10.30
   2  -1   1  191.78   10.20
   2  -1   1  197.88   10.10
   2  -1   1  192.38   10.50
   2  -1   1  200.18    9.30
   2  -1   1  194.28    8.00
   2  -1   1  195.98    5.90
  -3   1  -1  113.19    8.00
  -3   1  -1  113.29    9.30
  -3   1  -1  113.09    8.90
  -3   1  -1  107.29    8.40
  -3   1  -1  110.09    9.20
  -3   1  -1  113.89    4.50
  -3   1  -1  110.99    5.80
  -3   1  -1  113.99    8.10
   3  -1   1  110.69    8.70
   3  -1   1  107.49    8.80
   3  -1   1  111.49    8.80
   3  -1   1  115.29    5.90
   3  -1   1  110.59    4.30
   3  -1   1  116.79    7.80
  -4   1  -1  189.58   13.90
  -4   1  -1  179.88   13.50
  -4   1  -1  167.58   11.40
  -4   1  -1  168.48   12.10
  -4   1  -1  187.28   11.70
  -4   1  -1  202.78   13.50
  -4   1  -1  186.88    7.00
  -4   1  -1  196.38    8.30
   4  -1   1  213.58   13.00
   4  -1   1  177.68   11.10
   4  -1   1  190.08   13.50
   4  -1   1  175.48    8.20
   4  -1   1  172.68   12.40
   4  -1   1  154.88   12.30
  -5   1  -1  252.27    9.20
  -5   1  -1  239.18   10.50
  -5   1  -1  235.08   14.90
  -5   1  -1  236.68   16.40
  -5   1  -1  236.18   16.00
  -5   1  -1  265.57   18.50
  -5   1  -1  236.28   18.00
  -5   1  -1  225.78   15.10
  -5   1  -1  237.78   10.00
   5  -1   1  244.78   17.40
   5  -1   1  283.37   17.00
   5  -1   1  219.88   14.20
   5  -1   1  235.88   16.10
   5  -1   1  248.78   17.60
   5  -1   1  246.88   10.20
  -6   1  -1  125.29   14.00
  -6   1  -1  132.89   12.30
  -6   1  -1  108.19   11.20
   6  -1   1  131.19   11.70
   6  -1   1  139.09   12.70
   6  -1   1  129.89   13.60
   6  -1   1  130.39   14.00
  -7   1  -1    3.70    5.40
  -7   1  -1    4.10    5.90
  -7   1  -1    8.30    4.20
   7  -1   1    8.30    5.60
   7  -1   1    6.50    5.00
   7  -1   1   14.40    5.20
  -8   1  -1  203.98   22.20
  -8   1  -1  184.98   21.10
  -8   1  -1  182.18   16.80
   8  -1   1  190.58   20.20
   8  -1   1  229.78   22.20
   8  -1   1  204.98   18.50
   8   0  -1  262.67   23.40
   8   0  -1  319.07   24.90
  -8   0   1  303.47   22.60
  -8   0   1  331.07   27.30
  -8   0   1  297.27   24.60
   7   0  -1   11.90    7.50
   7   0  -1    6.00    3.50
   7   0  -1    1.90    3.00
   7   0  -1    4.50    4.10
  -7   0   1    1.90    3.50
  -7   0   1    4.30    5.40
  -7   0   1    2.20    3.20
   6   0  -1   21.60    5.80
   6   0  -1   44.90    9.20
   6   0  -1   38.80    9.30
   6   0  -1   24.60    7.10
  -6   0   1   31.00    5.00
  -6   0   1   32.10    7.20
  -6   0   1   23.00    6.90
   5   0  -1  199.58   13.60
   5   0  -1  194.88   15.30
   5   0  -1  179.18   10.60
   5   0  -1  199.78   12.30
   5   0  -1  215.58   15.40
   5   0  -1  189.48   14.60
  -5   0   1  189.68   13.40
  -5   0   1  223.48   11.40
  -5   0   1  200.88   14.70
  -5   0   1  186.08   14.10
  -5   0   1  209.68   15.30
  -5   0   1  209.08   11.90
  -5   0   1  199.28    6.40
  -5   0   1  195.48    6.30
  -5   0   1  201.08   14.00
   4   0  -1  291.77   17.30
   4   0  -1  305.97   16.90
   4   0  -1  293.87   13.30
   4   0  -1  298.37   15.60
   4   0  -1  319.47   17.00
   4   0  -1  288.17   13.90
  -4   0   1  298.67   16.70
  -4   0   1  304.37    9.60
  -4   0   1  298.97   13.60
  -4   0   1  297.67   15.80
  -4   0   1  319.77   13.60
  -4   0   1  305.37   16.90
  -4   0   1  290.17    9.60
  -4   0   1  309.57   15.90
  -4   0   1  290.37   16.50
   3   0  -1  539.15   21.70
   3   0  -1  533.95   18.80
   3   0  -1  530.75   19.00
   3   0  -1  578.84   22.20
   3   0  -1  524.65   20.80
  -3   0   1  531.75   21.10
  -3   0   1  521.75   18.60
  -3   0   1  544.35   18.90
  -3   0   1  518.35   15.60
  -3   0   1  539.65   15.50
  -3   0   1  527.15   21.80
  -3   0   1  519.45   21.80
  -3   0   1  531.95   20.80
   2   0  -1  163.78    7.50
   2   0  -1  173.88    7.30
   2   0  -1  162.98    9.00
   2   0  -1  164.78    8.60
   2   0  -1  166.68    8.60
  -2   0   1  165.88    8.30
  -2   0   1  162.38    7.00
  -2   0   1  162.58    5.70
  -2   0   1  167.18    8.90
  -2   0   1  181.78    9.20
  -2   0   1  170.38    8.60
  -2   0   1  163.28    5.60
  -2   0   1  177.88    9.20
  -2   0   1  176.08    8.70
  -1   0  -1  748.03   21.20
  -1   0  -1  736.93   22.20
  -1   0  -1  738.93   20.70
  -1   0  -1  723.13   22.50
  -1   0  -1  729.33   22.90
  -1   0  -1  712.03   22.40
  -1   0  -1  740.83   19.50
  -1   0  -1  733.03   22.50
   1   0   1  716.93   21.20
   1   0   1  728.43   22.30
   1   0   1  728.03   22.60
   1   0   1  738.63   22.50
   1   0   1  700.33   22.60
   1   0   1  717.93   20.60
   1   0   1  727.23   22.60
  -3   0  -1 3346.67   91.79
  -3   0  -1 3295.37   97.79
  -3   0  -1 3247.07   95.49
  -3   0  -1 3390.36   97.99
  -3   0  -1 3324.77   90.89
  -3   0  -1 3418.46   90.39
  -3   0  -1 3504.15   99.09
  -3   0  -1 3321.17   94.69
  -3   0  -1 3429.76   97.39
   3   0   1 3438.76   98.39
   3   0   1 3488.15   96.49
   3   0   1 3515.95   98.39
   3   0   1 3359.96   96.89
   3   0   1 3414.56   91.99
   3   0   1 3380.56   94.39
  -4   0  -1   95.89    7.60
  -4   0  -1   84.39    5.20
  -4   0  -1   83.69    5.10
  -4   0  -1   94.59    9.30
  -4   0  -1   85.29    8.30
  -4   0  -1   80.19    8.40
  -4   0  -1   75.89    7.00
  -4   0  -1   76.79    7.70
  -4   0  -1   87.39    4.80
   4   0   1   93.39    8.10
   4   0   1   91.59    5.50
   4   0   1   95.29    9.10
   4   0   1   95.89    9.00
   4   0   1   88.09    7.20
   4   0   1   72.79    7.60
  -5   0  -1 1344.97   39.80
  -5   0  -1 1297.07   49.60
  -5   0  -1 1332.17   51.09
  -5   0  -1 1324.67   47.80
  -5   0  -1 1346.47   38.70
  -5   0  -1 1326.17   45.80
  -5   0  -1 1315.57   39.00
  -5   0  -1 1291.17   48.70
  -5   0  -1 1285.17   45.30
   5   0   1 1326.37   46.50
   5   0   1 1297.17   44.80
   5   0   1 1281.77   47.40
   5   0   1 1288.77   49.60
   5   0   1 1337.57   39.40
  -6   0  -1   10.00    3.70
  -6   0  -1    1.40    3.50
  -6   0  -1   13.40    4.80
  -6   0  -1    3.90    3.80
   6   0   1    6.50    4.20
   6   0   1    2.00    3.00
   6   0   1    8.60    4.30
   6   0   1    7.40    3.80
  -7   0  -1    2.70    3.60
  -7   0  -1    2.90    3.20
  -7   0  -1   -1.70    2.70
   7   0   1    0.10    3.50
   7   0   1    0.70    4.40
   7   0   1    6.70    4.30
  -8   0  -1  102.19   17.30
  -8   0  -1  135.49   14.30
  -8   0  -1  115.79   19.70
   8   0   1  139.39   16.30
   8   0   1   80.29   12.60
   8   0   1  114.59   17.90
   8  -1  -1   42.40   11.10
   8  -1  -1   51.59   12.70
  -8   1   1   39.60   10.00
  -8   1   1   24.90    9.80
  -8   1   1   50.89   13.00
   7  -1  -1   23.00    7.50
   7  -1  -1   20.10    8.30
   7  -1  -1   25.40    6.90
   7  -1  -1   22.90    7.70
  -7   1   1   19.70    8.00
  -7   1   1   46.90   10.10
  -7   1   1   42.80   10.20
   6  -1  -1    7.30    4.20
   6  -1  -1   -2.10    3.00
   6  -1  -1    7.50    4.40
   6  -1  -1   -1.20    2.90
  -6   1   1   -1.10    4.40
  -6   1   1    1.00    3.10
   5  -1  -1   51.79    5.30
   5  -1  -1   60.99    9.00
   5  -1  -1   51.99    9.30
   5  -1  -1   69.89   11.00
   5  -1  -1   62.49    9.80
   5  -1  -1   45.50    7.20
  -5   1   1   45.00    8.30
  -5   1   1   68.39   10.20
  -5   1   1   51.79    9.20
  -5   1   1   59.89    9.00
  -5   1   1   55.39    5.30
  -5   1   1   54.59    7.50
  -5   1   1   43.60    8.10
   4  -1  -1  418.56   22.10
   4  -1  -1  460.95   22.30
   4  -1  -1  437.66   21.90
   4  -1  -1  457.75   17.30
   4  -1  -1  456.55   19.60
   4  -1  -1  451.55   21.60
   4  -1  -1  456.45   20.70
  -4   1   1  452.25   22.30
  -4   1   1  444.86   22.50
  -4   1   1  454.15   21.20
  -4   1   1  441.86   21.70
  -4   1   1  428.16   18.60
  -4   1   1  482.75   17.80
  -4   1   1  490.55   22.10
   3  -1  -1  780.92   29.80
   3  -1  -1  803.92   28.30
   3  -1  -1  756.42   28.60
   3  -1  -1  803.02   29.40
   3  -1  -1  762.12   26.70
   3  -1  -1  756.22   24.80
   3  -1  -1  776.42   29.00
  -3   1   1  738.53   28.60
  -3   1   1  780.52   25.20
  -3   1   1  738.83   28.00
  -3   1   1  773.22   28.60
  -3   1   1  822.02   30.40
  -3   1   1  760.92   26.10
   2  -1  -1  580.44   19.70
   2  -1  -1  590.74   18.90
   2  -1  -1  594.64   21.10
   2  -1  -1  594.34   21.70
   2  -1  -1  575.94   21.30
   2  -1  -1  588.24   21.20
   2  -1  -1  584.84   21.30
  -2   1   1  569.24   21.40
  -2   1   1  532.25   20.30
  -2   1   1  587.24   21.40
  -2   1   1  586.84   21.00
  -2   1   1  569.34   19.20
  -2   1   1  605.64   19.30
  -3  -1  -1  228.28    9.80
  -3  -1  -1  238.18   12.40
  -3  -1  -1  224.48    9.50
  -3  -1  -1  215.58    9.90
  -3  -1  -1  230.88   12.00
  -3  -1  -1  220.28   11.90
  -3  -1  -1  238.48   10.80
  -3  -1  -1  197.48   11.80
  -3  -1  -1  227.58   12.80
  -3  -1  -1  226.78   11.40
   3   1   1  237.08   10.00
   3   1   1  232.28   11.70
   3   1   1  236.38   10.90
   3   1   1  233.48   11.60
   3   1   1  239.48   13.10
   3   1   1  250.67   13.20
   3   1   1  244.98   12.90
  -4  -1  -1  602.24   24.30
  -4  -1  -1  638.44   26.70
  -4  -1  -1  614.54   22.20
  -4  -1  -1  615.64   21.60
  -4  -1  -1  621.74   27.50
  -4  -1  -1  627.64   26.10
  -4  -1  -1  690.73   27.40
  -4  -1  -1  626.44   26.10
  -4  -1  -1  677.93   24.50
  -4  -1  -1  632.24   21.30
   4   1   1  659.63   25.30
   4   1   1  638.34   24.30
   4   1   1  626.34   27.00
   4   1   1  617.24   27.10
   4   1   1  653.23   28.00
   4   1   1  631.34   21.80
  -5  -1  -1 3204.58   89.89
  -5  -1  -1 3177.58   98.39
  -5  -1  -1 3230.48   91.59
  -5  -1  -1 3215.98   99.49
  -5  -1  -1 3326.67  102.39
  -5  -1  -1 3143.99   89.89
  -5  -1  -1 3316.97   95.49
  -5  -1  -1 3276.97   99.59
  -5  -1  -1 3103.59   94.99
  -5  -1  -1 3246.68   98.19
   5   1   1 3336.47   96.49
   5   1   1 3210.28   95.29
   5   1   1 3225.48   90.29
   5   1   1 3217.78  100.59
   5   1   1 3191.68  100.19
  -6  -1  -1  575.04   29.50
  -6  -1  -1  533.45   20.20
  -6  -1  -1  540.65   30.30
  -6  -1  -1  532.85   19.60
  -6  -1  -1  547.25   25.60
  -6  -1  -1  505.35   24.40
   6   1   1  577.04   26.50
   6   1   1  536.45   29.40
   6   1   1  515.25   25.30
   6   1   1  544.45   29.30
  -7  -1  -1   26.10    6.60
  -7  -1  -1   21.90    7.40
  -7  -1  -1   24.70    8.10
   7   1   1   21.00    7.70
   7   1   1   22.80    7.10
   7   1   1   31.40    7.80
  -8  -1  -1   10.20    6.20
  -8  -1  -1    5.60    5.10
  -8  -1  -1   19.40    7.30
   8   1   1    7.70    5.60
   8   1   1    8.30    5.30
   8   1   1   16.20    6.70
  -9  -1  -1    7.30    7.70
  -9  -1  -1   31.00   10.40
   9   1   1    0.50    3.50
   9   1   1   -1.20    7.30
   8  -2  -1    7.70    6.90
   8  -2  -1   19.90    7.60
  -8   2   1   12.70    9.10
  -8   2   1   15.20    7.60
  -8   2   1   16.20    7.90
   7  -2  -1   38.40   10.30
   7  -2  -1   10.50    5.70
   7  -2  -1   14.70    6.20
  -7   2   1   13.30    6.90
  -7   2   1   28.80    9.40
  -7   2   1   25.00    8.60
   6  -2  -1    3.90    4.40
   6  -2  -1   -0.50    3.00
   6  -2  -1    0.40    2.90
   6  -2  -1    4.00    3.60
  -6   2   1    2.10    3.40
  -6   2   1    1.20    4.20
  -6   2   1    3.50    3.00
   5  -2  -1  229.58   17.40
   5  -2  -1  182.98   15.40
   5  -2  -1  207.48   16.00
   5  -2  -1  210.78   14.30
   5  -2  -1  199.88   14.60
  -5   2   1  214.58   15.90
  -5   2   1  214.88   13.70
  -5   2   1  215.88   11.20
  -5   2   1  195.98   16.30
  -5   2   1  213.68   15.60
   4  -2  -1  658.73   27.90
   4  -2  -1  650.93   29.50
   4  -2  -1  672.63   28.90
   4  -2  -1  753.82   28.20
   4  -2  -1  680.93   30.20
   4  -2  -1  689.43   29.60
   4  -2  -1  664.43   23.10
  -4   2   1  656.03   30.30
  -4   2   1  656.13   28.70
  -4   2   1  632.04   25.80
  -4   2   1  649.43   28.90
  -4   2   1  690.93   23.90
  -4   2   1  674.23   28.40
   3  -2  -1 1117.19   39.40
   3  -2  -1 1230.78   41.30
   3  -2  -1 1048.20   38.00
   3  -2  -1 1144.29   31.20
   3  -2  -1 1168.28   35.50
   3  -2  -1 1187.08   40.80
   3  -2  -1 1176.28   41.00
   3  -2  -1 1217.08   40.70
   3  -2  -1 1146.89   31.10
  -3   2   1 1205.48   42.00
  -3   2   1 1157.18   36.00
  -3   2   1 1153.28   37.90
  -3   2   1 1176.98   40.10
  -3   2   1 1159.88   39.80
  -3   2   1 1179.58   41.00
   1  -2  -1  820.42   24.90
   1  -2  -1  742.73   24.00
   1  -2  -1  756.32   22.80
   1  -2  -1  738.33   24.10
   1  -2  -1  751.92   24.20
   1  -2  -1  759.62   22.50
   1  -2  -1  773.82   25.10
   1  -2  -1  767.02   25.00
   1  -2  -1  766.62   25.80
  -1   2   1  767.22   24.10
  -1   2   1  761.32   23.90
  -1   2   1  734.83   24.90
  -1   2   1  772.62   24.50
  -1   2   1  739.63   24.50
  -1   2   1  821.12   25.80
   0  -2  -1  270.17   11.00
   0  -2  -1  270.67   11.30
   0  -2  -1  273.17   10.40
   0  -2  -1  265.07    9.90
   0  -2  -1  271.27    8.70
   0  -2  -1  279.47   10.90
   0  -2  -1  267.17   10.60
   0  -2  -1  268.07    9.10
   0   2   1  277.77   11.20
   0   2   1  267.77    9.30
   0   2   1  271.37   10.10
   0   2   1  286.57   11.60
   0   2   1  279.67    8.80
   0   2   1  285.37   10.90
   0   2   1  267.87   10.80
  -1  -2  -1   57.69    3.30
  -1  -2  -1   61.29    4.20
  -1  -2  -1   58.99    4.30
  -1  -2  -1   55.69    4.10
  -1  -2  -1   58.49    4.40
  -1  -2  -1   55.99    3.40
  -1  -2  -1   50.09    3.20
  -1  -2  -1   59.89    4.20
  -1  -2  -1   59.69    3.50
   1   2   1   48.10    3.80
   1   2   1   56.29    4.20
   1   2   1   56.29    4.40
   1   2   1   50.09    3.10
   1   2   1   55.49    4.20
   1   2   1   55.99    4.10
   1   2   1   53.79    3.10
  -2  -2  -1 2331.37   65.99
  -2  -2  -1 2330.47   64.99
  -2  -2  -1 2254.17   65.49
  -2  -2  -1 2305.97   66.59
  -2  -2  -1 2362.16   65.69
  -2  -2  -1 2412.46   66.69
  -2  -2  -1 2306.37   66.19
  -2  -2  -1 2283.67   65.79
  -2  -2  -1 2264.07   65.39
  -2  -2  -1 2278.67   65.89
  -2  -2  -1 2182.18   65.19
   2   2   1 2404.66   65.89
   2   2   1 2354.76   65.89
   2   2   1 2351.36   66.39
   2   2   1 2293.17   64.99
   2   2   1 2357.86   65.99
   2   2   1 2359.26   65.89
  -3  -2  -1  274.57   12.20
  -3  -2  -1  289.07   12.70
  -3  -2  -1  276.47   12.30
  -3  -2  -1  257.27   13.60
  -3  -2  -1  286.97   13.80
  -3  -2  -1  255.07   12.80
  -3  -2  -1  286.47   13.20
  -3  -2  -1  271.07   13.60
  -3  -2  -1  282.97   13.30
  -3  -2  -1  276.17   12.80
   3   2   1  290.97   14.40
   3   2   1  268.47   13.60
   3   2   1  315.97   12.80
   3   2   1  266.57   13.90
   3   2   1  278.17   12.80
   3   2   1  262.57   12.70
  -4  -2  -1  129.99    9.70
  -4  -2  -1  133.69    8.30
  -4  -2  -1  143.89   10.20
  -4  -2  -1  132.49    8.70
  -4  -2  -1  123.39    7.80
  -4  -2  -1  134.79   10.10
  -4  -2  -1  125.69   10.30
  -4  -2  -1  132.49    9.40
  -4  -2  -1  135.89    9.90
  -4  -2  -1  130.49    9.10
   4   2   1  127.89    8.10
   4   2   1  152.48   11.10
   4   2   1  139.99   10.90
   4   2   1  125.39   10.10
   4   2   1  132.89    9.30
  -5  -2  -1   48.10    7.90
  -5  -2  -1   34.50    5.00
  -5  -2  -1   31.70    4.90
  -5  -2  -1   43.30    6.30
  -5  -2  -1   40.50    7.00
  -5  -2  -1   40.70    7.80
  -5  -2  -1   43.40    7.50
  -5  -2  -1   38.90    6.90
  -5  -2  -1   33.10    4.70
  -5  -2  -1   50.49    7.20
  -5  -2  -1   41.10    6.40
  -5  -2  -1   36.60    6.90
   5   2   1   42.30    4.90
   5   2   1   40.20    7.80
   5   2   1   40.40    6.60
   5   2   1   56.29    8.90
  -6  -2  -1  102.89   12.40
  -6  -2  -1  122.49   11.10
  -6  -2  -1   84.09   10.00
  -6  -2  -1   73.99   12.30
  -6  -2  -1  102.79    7.80
  -6  -2  -1  124.59   12.20
  -6  -2  -1  100.89    7.50
  -6  -2  -1  109.69   10.00
  -6  -2  -1  108.09   10.80
   6   2   1   92.49    9.70
   6   2   1   92.49   11.10
   6   2   1   93.29   11.40
  -7  -2  -1   49.10   11.00
  -7  -2  -1   42.70    8.00
  -7  -2  -1   66.69   12.10
   7   2   1   62.89   12.10
   7   2   1   45.50    8.20
   7   2   1   37.50    9.70
  -8  -2  -1   39.60   10.30
  -8  -2  -1   41.40   10.10
  -8  -2  -1   35.10    8.70
   8   2   1   41.80   11.10
   8   2   1   28.40    8.20
   8   2   1   36.20   10.30
  -9  -2  -1   76.99   14.30
  -9  -2  -1   78.59   14.60
   9   2   1   73.89   16.90
   9   2   1   65.59   15.50
   7  -3  -1   70.59   14.10
   7  -3  -1   96.19   16.20
  -7   3   1   92.99   15.20
  -7   3   1   79.59   14.90
  -7   3   1   71.49   14.70
   6  -3  -1   79.49   13.50
   6  -3  -1   38.60    8.90
  -6   3   1   64.49   11.80
  -6   3   1   70.69   13.60
  -6   3   1   59.79   11.80
   5  -3  -1  144.39   14.20
   5  -3  -1  137.69   12.10
   5  -3  -1  114.69   12.30
   5  -3  -1  152.88   14.10
  -5   3   1  135.39   13.40
  -5   3   1  128.29   11.20
  -5   3   1  153.68   15.10
  -5   3   1  155.78   14.50
   4  -3  -1  461.65   23.50
   4  -3  -1  435.06   23.90
   4  -3  -1  445.96   22.70
   4  -3  -1  470.05   23.70
   4  -3  -1  508.15   23.30
   4  -3  -1  464.85   17.90
   4  -3  -1  496.55   25.00
   4  -3  -1  463.75   13.30
   4  -3  -1  453.75   13.30
  -4   3   1  468.25   18.90
  -4   3   1  443.66   24.90
  -4   3   1  450.05   22.90
  -4   3   1  499.55   25.00
  -4   3   1  472.65   23.10
  -4   3   1  453.05   21.30
   3  -3  -1  129.29   10.00
   3  -3  -1  128.29   10.30
   3  -3  -1  131.79    7.90
   3  -3  -1  122.79    6.10
   3  -3  -1  134.79   10.60
   3  -3  -1  137.09    6.10
   3  -3  -1  144.79   10.20
   3  -3  -1  135.99   10.70
   3  -3  -1  126.49   10.20
  -3   3   1  131.49    8.30
  -3   3   1  138.99    9.50
  -3   3   1  147.49   11.90
  -3   3   1  148.79   10.40
  -3   3   1  132.99   10.30
  -3   3   1  138.39   11.10
   2  -3  -1 2083.79   64.89
   2  -3  -1 2085.89   63.49
   2  -3  -1 2129.29   64.99
   2  -3  -1 2135.39   61.79
   2  -3  -1 2142.99   64.39
   2  -3  -1 2103.39   59.79
   2  -3  -1 2156.68   59.49
   2  -3  -1 2149.39   64.29
   2  -3  -1 2130.49   65.69
  -2   3   1 2125.59   62.59
  -2   3   1 2167.68   63.49
  -2   3   1 2317.17   67.39
  -2   3   1 2129.69   64.59
  -2   3   1 2198.78   66.99
  -2   3   1 2045.10   63.59
   1  -3  -1   71.69    4.80
   1  -3  -1   64.39    5.30
   1  -3  -1   64.09    4.60
   1  -3  -1   56.69    5.20
   1  -3  -1   61.49    5.40
   1  -3  -1   65.09    4.40
   1  -3  -1   57.59    5.70
   1  -3  -1   60.29    4.60
   1  -3  -1   58.79    5.20
  -1   3   1   55.09    5.00
  -1   3   1   65.29    5.80
  -1   3   1   65.49    5.30
  -1   3   1   61.39    4.40
  -1   3   1   62.29    4.60
  -1   3   1   63.89    5.40
  -1   3   1   63.29    6.10
   0  -3  -1  434.36   13.40
   0  -3  -1  467.15   17.50
   0  -3  -1  461.75   16.80
   0  -3  -1  466.85   16.70
   0  -3  -1  455.15   16.30
   0  -3  -1  431.26   16.40
   0  -3  -1  432.56   17.90
   0  -3  -1  450.05   17.50
   0  -3  -1  429.46   14.00
   0   3   1  456.65   16.90
   0   3   1  438.86   14.30
   0   3   1  447.96   18.60
   0   3   1  454.05   17.40
   0   3   1  441.66   16.70
   0   3   1  438.46   17.70
   0   3   1  454.55   13.40
  -1  -3  -1  207.78    7.60
  -1  -3  -1  192.18    6.40
  -1  -3  -1  211.28   10.10
  -1  -3  -1  194.68    6.60
  -1  -3  -1  206.38   10.10
  -1  -3  -1  195.38   10.40
  -1  -3  -1  187.28   10.20
  -1  -3  -1  197.98    9.00
  -1  -3  -1  186.48    7.30
  -1  -3  -1  197.48    9.70
  -1  -3  -1  190.18    9.20
   1   3   1  218.68   11.10
   1   3   1  198.38    9.40
   1   3   1  193.48    9.70
   1   3   1  194.78   10.50
   1   3   1  198.58    8.80
  -2  -3  -1  102.29    6.10
  -2  -3  -1  127.19    7.50
  -2  -3  -1  100.09    7.40
  -2  -3  -1  117.39    7.20
  -2  -3  -1  111.09    7.20
  -2  -3  -1  101.19    7.00
  -2  -3  -1  102.19    7.50
  -2  -3  -1  107.99    6.00
  -2  -3  -1  111.19    6.70
  -2  -3  -1  114.29    6.20
  -2  -3  -1  108.19    7.30
   2   3   1  114.69    7.10
   2   3   1  100.59    6.80
   2   3   1  123.09    8.20
   2   3   1  114.79    7.80
   2   3   1  106.89    6.40
   2   3   1  111.59    6.50
  -3  -3  -1   15.20    3.40
  -3  -3  -1   13.00    3.10
  -3  -3  -1   15.00    3.50
  -3  -3  -1   20.50    3.80
  -3  -3  -1   16.30    3.10
  -3  -3  -1   20.40    3.70
  -3  -3  -1   23.30    4.40
  -3  -3  -1   13.40    3.20
  -3  -3  -1   18.00    3.80
  -3  -3  -1   13.00    3.40
  -3  -3  -1   12.20    3.10
   3   3   1   16.20    3.60
   3   3   1   13.70    3.20
   3   3   1   21.80    3.90
   3   3   1   18.40    4.10
   3   3   1   12.90    3.20
   3   3   1   16.10    3.80
  -4  -3  -1  164.48   11.40
  -4  -3  -1  164.98   11.00
  -4  -3  -1  143.29   10.50
  -4  -3  -1  165.58   10.20
  -4  -3  -1  167.38   11.70
  -4  -3  -1  170.98   11.30
  -4  -3  -1  175.88   10.80
  -4  -3  -1  170.18   10.50
  -4  -3  -1  160.98   11.00
  -4  -3  -1  168.28   10.70
  -4  -3  -1  167.98   10.70
  -4  -3  -1  175.38   10.00
  -4  -3  -1  168.08   11.00
   4   3   1  170.48   10.70
   4   3   1  191.98   12.60
   4   3   1  162.88   11.40
   4   3   1  165.88   11.70
  -5  -3  -1  104.89    9.10
  -5  -3  -1  114.59   10.10
  -5  -3  -1  121.69    8.40
  -5  -3  -1   96.19    8.90
  -5  -3  -1  126.59   10.70
  -5  -3  -1  101.29    9.80
  -5  -3  -1  116.79   10.30
  -5  -3  -1   98.99    8.00
  -5  -3  -1  103.69    8.90
  -5  -3  -1  107.99   10.70
  -5  -3  -1  122.99   10.50
  -5  -3  -1  122.19    9.20
   5   3   1  109.69   10.50
   5   3   1  110.49    9.50
   5   3   1  105.69   10.40
  -6  -3  -1 2025.00   67.89
  -6  -3  -1 2085.39   70.69
  -6  -3  -1 1989.50   70.69
  -6  -3  -1 2185.48   72.29
  -6  -3  -1 2027.50   66.89
  -6  -3  -1 2167.68   75.29
  -6  -3  -1 2087.59   70.99
  -6  -3  -1 1932.41   71.29
  -6  -3  -1 2086.89   67.79
  -6  -3  -1 2253.47   65.19
  -6  -3  -1 2114.19   68.69
  -6  -3  -1 2190.28   66.39
   6   3   1 2195.08   68.79
   6   3   1 2221.58   74.29
   6   3   1 2184.08   74.09
  -7  -3  -1   39.80    9.10
  -7  -3  -1   27.00    5.40
  -7  -3  -1   32.80    9.00
  -7  -3  -1   36.40    7.60
   7   3   1   31.40    8.60
   7   3   1   30.50    7.00
   7   3   1   26.10    8.50
  -8  -3  -1  163.38   17.00
  -8  -3  -1  145.79   14.10
  -8  -3  -1  168.38   18.30
   8   3   1  140.89   16.70
   8   3   1  127.29   15.50
  -9  -3  -1   29.70    9.80
  -9  -3  -1   10.00    7.80
   9   3   1   22.60    8.60
   9   3   1   24.10   10.70
   7  -4  -1   51.89   12.10
   7  -4  -1   65.99   12.60
   7  -4  -1   62.79   14.40
  -7   4   1   35.80   12.70
  -7   4   1   43.20   11.00
  -7   4   1   44.60   13.10
   6  -4  -1   25.40    7.70
   6  -4  -1   43.20    9.80
   6  -4  -1   44.50   10.00
  -6   4   1   31.30    8.60
  -6   4   1   27.40    9.00
  -6   4   1   40.10   10.50
   5  -4  -1   86.19   13.20
   5  -4  -1   80.49    9.70
   5  -4  -1  104.29   12.00
  -5   4   1  100.49   12.10
  -5   4   1   78.09   13.10
   4  -4  -1  477.65   26.20
   4  -4  -1  587.74   27.70
   4  -4  -1  586.34   27.20
   4  -4  -1  555.64   28.30
  -4   4   1  558.04   29.80
  -4   4   1  566.74   28.00
  -4   4   1  514.65   25.40
  -4   4   1  614.34   29.80
  -4   4   1  512.75   25.00
   3  -4  -1    7.90    2.30
   3  -4  -1   10.00    3.70
   3  -4  -1   11.20    4.00
   3  -4  -1    5.00    2.30
   3  -4  -1    5.20    2.70
   3  -4  -1    6.90    2.20
   3  -4  -1    2.80    3.10
   3  -4  -1   10.50    3.80
   3  -4  -1    7.00    3.40
  -3   4   1    3.00    2.80
  -3   4   1    3.80    2.60
  -3   4   1    5.30    2.30
  -3   4   1   10.60    4.10
  -3   4   1    4.80    2.50
  -3   4   1    4.20    2.40
  -3   4   1    9.60    3.40
   2  -4  -1   12.20    3.90
   2  -4  -1   11.00    3.00
   2  -4  -1   11.70    3.60
   2  -4  -1    6.60    2.10
   2  -4  -1    6.60    2.20
   2  -4  -1    7.30    2.80
   2  -4  -1    9.70    2.50
   2  -4  -1   10.50    3.10
   2  -4  -1    5.50    3.00
  -2   4   1   10.80    3.70
  -2   4   1    6.00    2.20
  -2   4   1    5.00    2.40
  -2   4   1    7.50    2.70
  -2   4   1    9.10    3.50
  -2   4   1    8.20    3.10
   1  -4  -1   93.49    7.70
   1  -4  -1  109.09    7.90
   1  -4  -1  108.49    6.80
   1  -4  -1  106.49    7.80
   1  -4  -1  125.39    7.40
   1  -4  -1  111.09    6.70
   1  -4  -1   95.29    8.40
   1  -4  -1  113.69    8.40
   1  -4  -1  114.19    7.40
  -1   4   1  116.99    9.70
  -1   4   1  110.59    8.20
  -1   4   1  116.29    8.40
  -1   4   1  106.69    6.90
  -1   4   1  116.69    6.80
  -1   4   1  117.19    6.70
  -1   4   1  109.49    8.80
  -1   4   1  111.79    6.40
  -1   4   1  109.99    8.10
   0  -4  -1    0.50    1.30
   0  -4  -1   -1.50    0.80
   0  -4  -1    0.40    0.80
   0  -4  -1   -1.10    0.80
   0  -4  -1    0.00    1.20
   0  -4  -1    1.20    0.70
   0  -4  -1   -1.20    0.70
   0  -4  -1   -0.70    0.90
   0   4   1    0.40    1.30
   0   4   1    0.30    0.40
   0   4   1    0.10    1.10
   0   4   1    1.00    1.10
   0   4   1   -1.50    0.70
   0   4   1    0.80    1.00
   0   4   1    0.60    0.50
   0   4   1   -1.00    0.80
  -1  -4  -1    0.50    1.20
  -1  -4  -1   -1.70    0.90
  -1  -4  -1   -1.20    0.80
  -1  -4  -1   -0.90    0.80
  -1  -4  -1    0.60    1.20
  -1  -4  -1    0.40    0.90
  -1  -4  -1    0.30    0.50
  -1  -4  -1    0.30    0.60
  -1  -4  -1   -1.30    1.10
   1   4   1    0.70    1.20
   1   4   1   -0.50    0.80
   1   4   1    0.30    1.00
   1   4   1   -0.10    0.80
   1   4   1    0.90    1.70
  -2  -4  -1 3463.35   99.39
  -2  -4  -1 3266.17  100.89
  -2  -4  -1 3905.41  100.79
  -2  -4  -1 3461.75   94.49
  -2  -4  -1 3511.45  100.39
  -2  -4  -1 3402.56   95.29
  -2  -4  -1 3376.66   98.09
  -2  -4  -1 3450.85   98.69
  -2  -4  -1 3481.65  101.49
  -2  -4  -1 3493.25   95.19
  -2  -4  -1 3413.16   94.79
   2   4   1 3588.74   97.89
   2   4   1 3637.84  102.39
   2   4   1 3671.33  102.59
   2   4   1 3546.85   98.49
   2   4   1 3471.65   99.49
  -3  -4  -1  527.15   20.40
  -3  -4  -1  520.35   21.30
  -3  -4  -1  513.55   21.20
  -3  -4  -1  502.05   21.30
  -3  -4  -1  550.64   22.30
  -3  -4  -1  490.95   20.80
  -3  -4  -1  539.65   23.10
  -3  -4  -1  496.75   19.30
  -3  -4  -1  481.05   18.90
  -3  -4  -1  528.45   22.90
  -3  -4  -1  499.85   21.00
  -3  -4  -1  484.65   20.80
   3   4   1  560.94   23.60
   3   4   1  520.55   20.30
   3   4   1  554.14   23.20
   3   4   1  538.45   20.80
  -4  -4  -1  265.27   15.80
  -4  -4  -1  274.87   16.30
  -4  -4  -1  269.37   15.10
  -4  -4  -1  276.97   15.30
  -4  -4  -1  316.67   15.80
  -4  -4  -1  294.97   15.90
  -4  -4  -1  269.17   14.80
  -4  -4  -1  277.77   14.70
  -4  -4  -1  275.97   14.90
  -4  -4  -1  288.97   15.80
  -4  -4  -1  298.07   15.00
  -4  -4  -1  258.77   15.00
   4   4   1  321.57   16.70
   4   4   1  260.17   15.90
   4   4   1  320.87   15.90
   4   4   1  271.17   15.10
  -5  -4  -1  210.88   13.60
  -5  -4  -1  180.78   13.80
  -5  -4  -1  157.48   12.50
  -5  -4  -1  171.28   12.40
  -5  -4  -1  179.18   13.30
  -5  -4  -1  210.98   12.50
  -5  -4  -1  174.18   13.50
  -5  -4  -1  187.48   13.70
  -5  -4  -1  190.48   13.40
  -5  -4  -1  194.58   13.40
  -5  -4  -1  191.28   12.50
  -5  -4  -1  186.18   13.00
  -5  -4  -1  194.18   12.90
  -5  -4  -1  186.68   12.30
   5   4   1  180.58   13.50
  -6  -4  -1  173.88   12.90
  -6  -4  -1  150.58   12.90
  -6  -4  -1  154.88   14.30
  -6  -4  -1  168.78   14.00
  -6  -4  -1  150.38   11.40
  -6  -4  -1  135.09   12.20
  -6  -4  -1  159.08   13.40
  -6  -4  -1  144.89   12.60
  -6  -4  -1  173.08   12.90
  -6  -4  -1  142.09   13.30
  -6  -4  -1  166.78   13.60
  -6  -4  -1  168.18   12.40
  -6  -4  -1  175.18   11.60
  -6  -4  -1  158.58   13.90
   6   4   1  171.08   14.90
   6   4   1  137.29   13.30
  -7  -4  -1   25.60    5.80
  -7  -4  -1   14.60    4.20
  -7  -4  -1   30.20    6.80
  -7  -4  -1   24.80    7.00
  -7  -4  -1   29.30    7.90
  -7  -4  -1   24.90    6.30
  -7  -4  -1   23.20    7.60
   7   4   1   22.30    7.10
   7   4   1   26.10    8.00
  -8  -4  -1   71.69   13.30
  -8  -4  -1   84.89   15.20
  -8  -4  -1   53.89    9.80
  -8  -4  -1   54.29   11.10
   8   4   1   76.09   12.90
   8   4   1   93.99   15.70
  -9  -4  -1   30.70   11.00
  -9  -4  -1   24.50   10.00
   9   4   1   33.10   11.10
   9   4   1   33.30    9.80
   6  -5  -1    6.20    6.50
   6  -5  -1    0.40    3.30
   6  -5  -1    7.00    4.60
  -6   5   1   -1.50    6.20
  -6   5   1    7.10    5.90
  -6   5   1   -4.20    4.80
   5  -5  -1   14.40    5.40
   5  -5  -1    0.00    4.10
   5  -5  -1   10.90    5.40
  -5   5   1   10.50    5.30
  -5   5   1    7.10    5.50
  -5   5   1    0.80    3.90
   4  -5  -1   -1.00    2.60
   4  -5  -1   -3.30    2.60
   4  -5  -1    2.10    3.40
  -4   5   1   -0.20    3.70
  -4   5   1    0.80    3.40
  -4   5   1   -2.90    3.40
  -4   5   1    1.80    4.20
   3  -5  -1   77.39    6.50
   3  -5  -1   90.69    9.60
   3  -5  -1  106.79   10.40
   3  -5  -1   85.29    8.90
   3  -5  -1   88.19    7.50
   3  -5  -1   94.89    9.90
  -3   5   1   79.29   11.90
  -3   5   1   93.99    9.70
  -3   5   1   81.89    9.20
  -3   5   1   87.79    8.50
  -3   5   1  101.59   11.30
  -3   5   1   80.69    9.00
   2  -5  -1   91.69    9.20
   2  -5  -1  101.59    9.20
   2  -5  -1   96.09    9.10
   2  -5  -1  103.49    7.40
   2  -5  -1   95.79    7.80
   2  -5  -1   97.99    8.00
   2  -5  -1   97.49    7.50
   2  -5  -1   78.99    9.00
  -2   5   1   87.49    9.80
  -2   5   1   87.39    8.60
  -2   5   1   91.99    8.90
  -2   5   1  106.59   10.60
  -2   5   1   90.59    8.50
  -2   5   1   95.89    7.50
  -2   5   1  105.29    8.40
   1  -5  -1  346.17   16.00
   1  -5  -1  306.77   17.80
   1  -5  -1  359.96   18.00
   1  -5  -1  321.97   16.90
   1  -5  -1  353.96   16.80
   1  -5  -1  328.57   16.60
   1  -5  -1  352.46   14.20
   1  -5  -1  342.87   15.50
  -1   5   1  333.57   14.00
  -1   5   1  310.47   13.50
  -1   5   1  332.67   18.30
  -1   5   1  347.07   17.60
  -1   5   1  322.57   19.20
  -1   5   1  328.87   16.70
  -1   5   1  332.97   13.20
  -1   5   1  327.87   17.40
   0  -5  -1 2639.54   78.59
   0  -5  -1 2584.34   70.49
   0  -5  -1 2478.15   79.59
   0  -5  -1 2661.23   75.79
   0  -5  -1 2647.24   76.49
   0  -5  -1 2656.43   77.39
   0  -5  -1 2607.04   77.49
   0   5   1 2546.35   68.79
   0   5   1 2622.04   68.69
   0   5   1 2633.54   81.69
   0   5   1 2563.54   70.79
   0   5   1 2641.44   78.49
   0   5   1 2573.24   79.19
   0   5   1 2494.85   76.19
   0   5   1 2547.95   78.29
  -1  -5  -1  153.88   10.60
  -1  -5  -1  157.88   11.60
  -1  -5  -1  139.99   10.60
  -1  -5  -1  164.88   10.90
  -1  -5  -1  161.68    9.30
  -1  -5  -1  155.98   10.10
  -1  -5  -1  151.68   10.10
   1   5   1  173.78   10.00
   1   5   1  162.68   12.20
   1   5   1  156.38   11.50
   1   5   1  170.68   10.60
   1   5   1  156.98   10.60
  -2  -5  -1 1874.61   58.79
  -2  -5  -1 1823.62   51.29
  -2  -5  -1 1813.32   59.29
  -2  -5  -1 1839.32   50.79
  -2  -5  -1 1921.91   51.39
  -2  -5  -1 1833.72   60.69
  -2  -5  -1 1890.61   61.19
  -2  -5  -1 1875.11   51.89
  -2  -5  -1 1863.71   59.09
  -2  -5  -1 1846.72   57.89
  -2  -5  -1 1909.11   56.79
   2   5   1 1839.22   56.79
   2   5   1 1933.31   57.39
   2   5   1 1947.81   62.09
   2   5   1 1880.41   58.89
   2   5   1 1878.71   61.89
  -3  -5  -1 1332.97   47.70
  -3  -5  -1 1345.37   46.50
  -3  -5  -1 1256.47   44.40
  -3  -5  -1 1284.37   47.40
  -3  -5  -1 1345.27   44.00
  -3  -5  -1 1343.47   40.50
  -3  -5  -1 1349.56   41.80
  -3  -5  -1 1384.76   40.90
  -3  -5  -1 1348.97   41.60
  -3  -5  -1 1356.56   45.60
  -3  -5  -1 1335.57   45.40
  -3  -5  -1 1351.26   44.30
   3   5   1 1432.96   44.40
   3   5   1 1307.87   44.70
   3   5   1 1337.97   48.10
   3   5   1 1415.36   48.60
  -4  -5  -1  794.32   33.60
  -4  -5  -1  830.02   31.60
  -4  -5  -1  799.32   32.10
  -4  -5  -1  756.72   30.50
  -4  -5  -1  818.12   29.40
  -4  -5  -1  831.52   31.60
  -4  -5  -1  817.42   31.50
  -4  -5  -1  838.72   32.00
  -4  -5  -1  795.32   33.60
  -4  -5  -1  745.93   31.20
   4   5   1  834.92   33.70
   4   5   1  780.42   30.60
   4   5   1  829.32   34.20
  -5  -5  -1  115.09   10.50
  -5  -5  -1  118.29   11.20
  -5  -5  -1  109.39   10.20
  -5  -5  -1  108.19   10.20
  -5  -5  -1   94.89    9.00
  -5  -5  -1  118.49   10.20
  -5  -5  -1  111.59    9.60
  -5  -5  -1  108.29   10.50
  -5  -5  -1   98.79    9.70
  -5  -5  -1  124.09   10.70
  -5  -5  -1  103.89    9.90
  -5  -5  -1   91.89   10.50
  -5  -5  -1  104.09    9.60
   5   5   1  119.39   11.20
   5   5   1   91.39    9.10
   5   5   1  127.19   10.80
  -6  -5  -1    1.00    2.70
  -6  -5  -1    0.20    2.20
  -6  -5  -1   -0.50    3.10
  -6  -5  -1    1.90    3.20
  -6  -5  -1   -5.10    2.60
  -6  -5  -1   -1.00    3.00
  -6  -5  -1   -3.60    2.30
  -6  -5  -1   -3.40    1.50
  -6  -5  -1   -1.00    2.20
  -6  -5  -1    5.30    3.70
  -6  -5  -1   -3.20    2.70
  -6  -5  -1   -1.20    2.00
  -6  -5  -1    2.30    2.90
  -6  -5  -1   -7.20    3.90
   6   5   1   -1.30    2.70
  -7  -5  -1    1.80    3.10
  -7  -5  -1   10.40    5.60
  -7  -5  -1   20.10    5.90
  -7  -5  -1   11.10    4.70
  -7  -5  -1   13.90    7.10
  -7  -5  -1   10.60    5.50
  -7  -5  -1    7.40    4.20
   7   5   1   12.30    5.70
  -8  -5  -1    3.90    4.20
  -8  -5  -1    1.40    4.90
  -8  -5  -1    6.60    4.40
  -8  -5  -1    2.60    3.40
   8   5   1   -2.70    4.90
  -9  -5  -1   17.60    8.40
  -9  -5  -1   -1.60    7.10
  -9  -5  -1    2.00    5.70
   9   5   1    7.20    7.30
   6  -6  -1   18.70    8.20
   6  -6  -1   48.30   12.60
  -6   6   1   34.90   12.10
  -6   6   1   46.40   11.20
   5  -6  -1  111.29   16.00
   5  -6  -1   95.99   15.50
   5  -6  -1  116.29   13.80
  -5   6   1  109.99   16.80
  -5   6   1  131.59   15.30
  -5   6   1  102.89   17.50
   4  -6  -1  159.38   15.40
   4  -6  -1  206.38   15.70
   4  -6  -1  187.08   16.10
  -4   6   1  176.48   15.80
  -4   6   1  174.08   17.40
  -4   6   1  174.48   17.30
   3  -6  -1  640.44   31.00
   3  -6  -1  637.24   28.60
   3  -6  -1  700.83   32.00
   3  -6  -1  632.54   24.80
  -3   6   1  682.33   28.70
  -3   6   1  649.93   29.20
  -3   6   1  608.54   33.10
  -3   6   1  656.43   34.50
   2  -6  -1    8.40    3.50
   2  -6  -1   13.10    3.90
   2  -6  -1    9.70    4.20
   2  -6  -1   16.00    5.10
   2  -6  -1   12.90    4.70
   2  -6  -1   23.30    5.20
   2  -6  -1   12.50    4.20
  -2   6   1   11.60    5.40
  -2   6   1   12.10    5.40
  -2   6   1   13.30    3.80
  -2   6   1   13.50    4.60
  -2   6   1    8.50    4.40
   1  -6  -1  403.26   21.30
   1  -6  -1  415.66   18.90
   1  -6  -1  359.56   19.30
   1  -6  -1  409.56   16.50
   1  -6  -1  385.66   20.20
   1  -6  -1  379.56   19.10
   1  -6  -1  402.26   19.30
   1  -6  -1  389.16   21.60
  -1   6   1  411.96   23.80
  -1   6   1  404.56   22.00
  -1   6   1  407.56   21.20
  -1   6   1  441.46   21.50
  -1   6   1  404.76   20.20
  -1   6   1  397.56   15.10
  -1   6   1  397.86   16.10
   0  -6  -1  134.99   10.00
   0  -6  -1  115.29    8.70
   0  -6  -1  107.09    9.70
   0  -6  -1  113.89    9.60
   0  -6  -1  125.29   10.60
   0  -6  -1  126.99    5.80
   0  -6  -1  125.59   10.40
   0  -6  -1  145.09   12.20
   0   6   1  113.29   11.40
   0   6   1  144.29   11.20
   0   6   1  122.39   10.40
   0   6   1  119.99   10.70
   0   6   1  131.49    9.90
  -1  -6  -1  180.68   12.70
  -1  -6  -1  184.28   12.70
  -1  -6  -1  192.48   13.50
  -1  -6  -1  164.38   13.20
  -1  -6  -1  172.88   11.80
  -1  -6  -1  190.98   10.90
  -1  -6  -1  169.08   11.70
   1   6   1  200.78   14.30
   1   6   1  180.88   14.30
   1   6   1  173.28   12.50
   1   6   1  196.68   11.70
   1   6   1  164.08   11.80
  -2  -6  -1  718.33   28.60
  -2  -6  -1  677.33   30.90
  -2  -6  -1  703.43   29.70
  -2  -6  -1  697.23   29.00
  -2  -6  -1  709.63   30.90
  -2  -6  -1  744.93   30.00
  -2  -6  -1  738.23   26.60
   2   6   1  637.94   26.30
   2   6   1  772.42   28.60
   2   6   1  690.33   29.10
   2   6   1  756.52   32.40
   2   6   1  760.32   33.00
  -3  -6  -1  192.68    8.60
  -3  -6  -1  152.28   12.80
  -3  -6  -1  188.08   12.90
  -3  -6  -1  183.78   11.10
  -3  -6  -1  180.48    8.90
  -3  -6  -1  172.18   12.30
  -3  -6  -1  187.78   11.60
  -3  -6  -1  185.98    9.10
  -3  -6  -1  175.88   13.60
  -3  -6  -1  193.48   13.10
  -3  -6  -1  195.98   14.00
   3   6   1  168.88   11.40
   3   6   1  185.68   12.50
   3   6   1  170.18   11.00
   3   6   1  170.98   14.10
   3   6   1  183.28   14.30
  -4  -6  -1  214.18   12.20
  -4  -6  -1  221.68   14.60
  -4  -6  -1  213.48   14.40
  -4  -6  -1  197.08   15.50
  -4  -6  -1  220.88   14.80
  -4  -6  -1  219.48   13.60
  -4  -6  -1  246.98   16.80
  -4  -6  -1  231.28   15.40
  -4  -6  -1  230.78   12.80
  -4  -6  -1  210.38   14.40
  -4  -6  -1  212.78   13.20
   4   6   1  215.08   13.50
   4   6   1  212.48   16.10
   4   6   1  221.38   16.20
  -5  -6  -1   -2.40    2.70
  -5  -6  -1    2.20    2.00
  -5  -6  -1    1.90    3.80
  -5  -6  -1    0.40    3.00
  -5  -6  -1   -2.10    2.00
  -5  -6  -1   -0.60    2.60
  -5  -6  -1    1.10    2.60
  -5  -6  -1    3.30    3.00
  -5  -6  -1   -0.90    3.20
  -5  -6  -1    0.80    2.30
   5   6   1   -0.70    2.70
   5   6   1    0.80    2.20
   5   6   1   -1.50    2.20
  -6  -6  -1   25.60    6.90
  -6  -6  -1   30.30    6.90
  -6  -6  -1   36.40    7.50
  -6  -6  -1   29.70    7.10
  -6  -6  -1   44.30    9.10
  -6  -6  -1   23.50    6.60
  -6  -6  -1   22.10    6.70
   6   6   1   33.90    7.50
  -7  -6  -1    8.20    4.70
  -7  -6  -1    3.30    3.70
  -7  -6  -1    5.90    4.10
  -7  -6  -1    4.00    4.70
  -7  -6  -1    3.50    3.80
  -7  -6  -1   14.50    6.20
  -7  -6  -1    8.50    5.70
   7   6   1    5.90    4.30
  -8  -6  -1   10.10    5.60
  -8  -6  -1   16.50    7.80
  -8  -6  -1    9.60    5.40
  -8  -6  -1    5.40    5.30
   8   6   1   19.90    8.40
   5  -7  -1  105.99   16.50
   5  -7  -1  112.09   17.20
  -5   7   1   81.39   15.90
  -5   7   1  138.79   21.40
   4  -7  -1   43.40   10.00
   4  -7  -1   38.70    9.50
  -4   7   1   44.60   11.70
  -4   7   1   39.70   10.30
   3  -7  -1    2.40    4.00
   3  -7  -1    8.70    5.00
  -3   7   1    6.80    5.90
  -3   7   1    3.90    4.60
   2  -7  -1   90.09   13.00
   2  -7  -1   72.49    8.30
   2  -7  -1   80.99    9.70
  -2   7   1   75.79   12.00
  -2   7   1   90.99   14.40
  -2   7   1   76.39   10.90
   1  -7  -1  208.88   14.00
   1  -7  -1  219.48   14.10
   1  -7  -1  197.38   14.80
   1  -7  -1  240.18   16.60
   1  -7  -1  182.58   14.20
   1  -7  -1  202.88   14.20
  -1   7   1  198.78   16.20
  -1   7   1  213.38   15.60
  -1   7   1  218.18   15.20
  -1   7   1  217.98   18.00
   0  -7  -1    7.50    3.90
   0  -7  -1   14.40    3.50
   0  -7  -1   12.50    4.20
   0  -7  -1    3.30    3.50
   0  -7  -1    6.90    3.70
   0  -7  -1    8.90    4.30
   0   7   1    8.10    4.10
   0   7   1   11.90    4.50
   0   7   1    0.70    3.10
   0   7   1   11.50    4.80
  -1  -7  -1    9.00    3.40
  -1  -7  -1    5.50    3.00
  -1  -7  -1    1.30    3.50
  -1  -7  -1    4.10    2.60
  -1  -7  -1    5.60    3.30
  -1  -7  -1    1.40    1.60
  -1  -7  -1    5.70    3.20
   1   7   1    9.50    4.40
   1   7   1    2.40    3.20
   1   7   1   13.70    4.60
   1   7   1    0.60    3.10
   1   7   1   -0.70    2.70
  -2  -7  -1  131.09   12.50
  -2  -7  -1  120.59   10.80
  -2  -7  -1  155.48    9.80
  -2  -7  -1  141.19   11.10
  -2  -7  -1  127.59   11.40
  -2  -7  -1  121.09   11.40
   2   7   1  131.89   11.60
   2   7   1  136.89   10.90
   2   7   1  125.09    9.90
   2   7   1  110.59   12.20
   2   7   1  131.29   12.70
  -3  -7  -1  206.88   17.00
  -3  -7  -1  275.77   14.30
  -3  -7  -1  266.87   17.00
  -3  -7  -1  267.87   16.50
  -3  -7  -1  270.17   17.10
   3   7   1  265.27   19.00
   3   7   1  279.37   15.70
   3   7   1  245.98   16.10
   3   7   1  269.77   14.80
   3   7   1  248.68   18.40
  -4  -7  -1  152.78   13.10
  -4  -7  -1  187.18   12.10
  -4  -7  -1  169.98   13.40
  -4  -7  -1  153.78   13.40
  -4  -7  -1  178.38   13.90
   4   7   1  158.98   14.80
   4   7   1  157.28   12.80
   4   7   1  173.98   12.40
   4   7   1  164.38   15.00
  -5  -7  -1    8.80    4.10
  -5  -7  -1    1.00    3.40
  -5  -7  -1    8.30    4.00
  -5  -7  -1    0.10    2.80
   5   7   1   -1.20    2.70
   5   7   1    1.90    4.00
  -6  -7  -1  258.87   19.10
  -6  -7  -1  199.08   15.70
  -6  -7  -1  233.78   17.00
   6   7   1  236.18   18.80
   6   7   1  233.78   17.50
   6   7   1  218.78   18.00
  -7  -7  -1   48.00    9.10
  -7  -7  -1   37.50    9.20
  -7  -7  -1   43.90    9.40
  -7  -7  -1   48.90    9.40
  -7  -7  -1   32.20    8.80
   7   7   1   40.60    9.70
  -8  -7  -1   31.90    8.40
  -8  -7  -1   48.60   10.00
  -8  -7  -1   24.40    7.40
   8   7   1   36.90   10.10
   4  -8  -1   14.10    7.20
   4  -8  -1   16.60    6.80
  -4   8   1   10.50    8.50
  -4   8   1   13.40    8.60
   3  -8  -1   24.70    7.70
   3  -8  -1   21.60    7.20
  -3   8   1   14.60    7.00
  -3   8   1   10.80    8.00
   2  -8  -1   39.90    9.20
   2  -8  -1   37.40    7.80
   2  -8  -1   50.59    8.80
  -2   8   1   41.30    9.40
  -2   8   1   41.40    8.90
  -2   8   1   37.20   10.50
   1  -8  -1   -1.70    3.20
   1  -8  -1    1.10    2.50
   1  -8  -1    1.60    3.20
  -1   8   1    3.80    4.10
  -1   8   1   -1.70    3.90
  -1   8   1   -5.30    2.50
   0  -8  -1   15.30    5.50
   0  -8  -1   21.40    5.70
   0  -8  -1   18.30    5.00
   0   8   1   21.80    6.80
   0   8   1   21.00    5.50
   0   8   1   23.50    8.10
  -1  -8  -1   63.59   10.50
  -1  -8  -1   36.80    7.40
  -1  -8  -1   52.59    6.40
   1   8   1   63.19   10.00
   1   8   1   51.09    9.90
   1   8   1   57.59   11.10
  -2  -8  -1  183.08   11.10
  -2  -8  -1  134.29   12.40
  -2  -8  -1  150.48   13.00
   2   8   1  161.28   15.00
   2   8   1  143.69   15.40
   2   8   1  148.99   12.50
  -3  -8  -1  716.73   32.60
  -3  -8  -1  679.73   27.20
  -3  -8  -1  658.53   31.70
   3   8   1  748.83   36.90
   3   8   1  700.73   30.20
   3   8   1  699.53   35.60
  -4  -8  -1   60.09   10.00
  -4  -8  -1   55.79    9.60
   4   8   1   58.69   11.80
   4   8   1   68.29   12.20
   4   8   1   67.09    9.50
  -5  -8  -1  128.79   12.90
  -5  -8  -1  139.59   14.20
  -5  -8  -1  115.39   12.30
   5   8   1  124.99   12.00
   5   8   1  134.29   14.70
  -6  -8  -1   55.39   10.90
  -6  -8  -1   57.99    9.70
  -6  -8  -1   72.89   11.70
   6   8   1   72.99   13.50
   6   8   1   40.30    8.80
  -7  -8  -1    4.40    7.10
  -7  -8  -1   18.00    6.50
  -7  -8  -1   25.00    7.60
  -8  -8  -1   52.29   11.10
  -8  -8  -1   34.80    8.70
  -8  -8  -1   49.00   12.10
   3  -9  -1    6.60    6.10
  -3   9   1  -14.50    4.50
  -3   9   1  -17.20    6.60
   2  -9  -1   -8.50    3.40
  -2   9   1    4.80    4.40
  -2   9   1   -1.60    4.40
   1  -9  -1   58.19   11.20
   1  -9  -1   67.19   10.10
  -1   9   1   47.00   10.10
  -1   9   1   42.30   11.50
  -1   9   1   52.09   10.70
   0  -9  -1  445.36   26.70
   0  -9  -1  411.36   23.80
   0   9   1  435.36   29.60
   0   9   1  447.06   26.50
   0   9   1  417.46   26.40
  -1  -9  -1  153.08   13.70
  -1  -9  -1  166.98   15.00
   1   9   1  118.49   17.90
   1   9   1  148.49   15.40
   1   9   1  140.19   13.90
  -2  -9  -1    3.20    3.30
  -2  -9  -1    0.70    2.80
   2   9   1    3.70    3.10
   2   9   1    0.70    3.80
   2   9   1    0.80    4.10
  -3  -9  -1   94.19   11.10
   3   9   1   77.79   13.70
   3   9   1   80.39   13.90
   3   9   1   82.09   11.10
  -4  -9  -1    7.20    4.60
  -4  -9  -1    7.80    5.70
  -4  -9  -1    8.10    5.00
   4   9   1    5.70    5.50
   4   9   1    6.80    8.10
   4   9   1    1.50    4.60
  -5  -9  -1   24.10    7.10
  -5  -9  -1   40.40   10.10
  -5  -9  -1   28.80    7.40
   5   9   1   37.50   10.30
  -6  -9  -1   11.70    6.50
  -6  -9  -1   22.50    6.80
  -6  -9  -1   23.50    8.70
   6   9   1   21.00    8.40
  -7  -9  -1   -2.90    4.10
  -7  -9  -1   -6.30    3.60
  -7  -9  -1   -0.30    5.90
   7   9   1   -1.30    5.90
   2 -10  -1   24.80    9.40
  -2  10   1   15.30    7.60
   1 -10  -1   27.60    9.00
   1 -10  -1   14.30    7.00
  -1  10   1    5.90    6.80
   0 -10  -1  160.28   15.20
   0 -10  -1  151.08   15.90
   0  10   1  170.08   18.80
   0  10   1  153.98   16.40
  -1 -10  -1   51.19    9.70
  -1 -10  -1   46.10   10.20
   1  10   1   60.39   12.50
   1  10   1   39.30    9.70
  -2 -10  -1    1.40    4.20
   2  10   1    3.60    4.80
   2  10   1    3.70    4.40
  -3 -10  -1   35.60    9.40
  -3 -10  -1   53.49   10.90
   3  10   1   55.99   12.00
   3  10   1   48.30   12.40
  -4 -10  -1    4.30    5.10
  -4 -10  -1    3.60    3.70
  -4 -10  -1   14.30    7.00
   4  10   1   -4.10    4.60
   4  10   1    9.20    7.90
  -5 -10  -1    2.80    4.70
  -5 -10  -1   -1.20    4.60
  -5 -10  -1   -0.80    4.20
   5  10   1    2.10    7.70
  -6 -10  -1    9.00    6.10
  -6 -10  -1   13.20    6.20
  -6 -10  -1    7.40    5.50
   6  10   1   10.00    7.90
   0 -11  -1   63.89   11.00
   0 -11  -1   58.79   11.60
   0  11   1   54.19   13.10
   0  11   1   29.90   10.00
  -1 -11  -1   16.70    7.30
  -1 -11  -1    0.60    5.10
   1  11   1   17.70    7.70
   1  11   1   -4.80    5.30
  -2 -11  -1   29.20    8.40
  -2 -11  -1   22.40    8.30
   2  11   1   29.10    9.70
   2  11   1   32.30   12.40
  -3 -11  -1    7.20    7.70
  -3 -11  -1    3.90    4.10
  -3 -11  -1    8.20    5.40
   3  11   1    0.90    6.30
   3  11   1   10.60    7.10
  -4 -11  -1    1.20    4.10
  -4 -11  -1    0.40    4.20
  -4 -11  -1    0.50    6.00
   4  11   1   -6.40    5.70
  -5 -11  -1    5.60    5.70
  -5 -11  -1   -5.90    4.70
   5  10  -2   -4.00    5.10
  -5 -10   2   -2.30    5.60
  -5 -10   2    6.30    6.60
   4  10  -2   -8.00    6.20
   4  10  -2    2.10    6.10
  -4 -10   2   20.40    7.40
  -4 -10   2    9.00    4.90
  -4 -10   2    6.40    6.60
   3  10  -2    3.00    6.00
   3  10  -2   -0.90    6.50
  -3 -10   2   -6.10    4.30
  -3 -10   2   -5.90    6.10
  -3 -10   2   -3.30    4.30
   2  10  -2   13.30    8.60
   2  10  -2    5.30    7.10
  -2 -10   2   33.50   10.00
  -2 -10   2   10.00    6.10
  -2 -10   2   26.90    7.60
   1  10  -2   22.40   10.20
   1  10  -2    4.20    7.80
  -1 -10   2   13.80    6.00
  -1 -10   2   10.50    6.10
  -1 -10   2    9.10    5.70
   0  10  -2   30.60   11.10
   0  10  -2   51.29   11.30
   0 -10   2   45.50   10.30
   0 -10   2   29.50   10.60
   0 -10   2   38.50    9.70
  -1  10  -2    3.90    6.80
  -1  10  -2    8.50   10.00
   1 -10   2   -7.80    6.30
   1 -10   2   -3.30    5.90
   6   9  -2   25.40    9.00
   6   9  -2   15.70    7.30
  -6  -9   2    6.60    6.10
  -6  -9   2   11.70    6.50
   5   9  -2    1.30    5.30
   5   9  -2    2.50    6.90
  -5  -9   2    1.00    4.70
  -5  -9   2   -0.20    3.50
   4   9  -2  104.19   16.60
  -4  -9   2   66.59   11.60
  -4  -9   2   69.79   10.70
   3   9  -2   54.89   11.90
   3   9  -2   31.80    8.90
  -3  -9   2   37.10    9.10
  -3  -9   2   32.00    8.20
  -3  -9   2   38.80    8.30
   2   9  -2    5.30    6.00
   2   9  -2    3.00    6.10
  -2  -9   2   -3.70    4.00
  -2  -9   2   13.00    5.80
  -2  -9   2    5.20    4.60
   1   9  -2   99.59   15.90
   1   9  -2   74.59   14.40
  -1  -9   2  100.49   12.00
  -1  -9   2  103.59   12.10
  -1  -9   2   94.39   13.80
   0   9  -2   66.89   14.00
   0  -9   2   54.59   10.10
   0  -9   2   69.09   11.40
   0  -9   2   80.89   13.20
  -1   9  -2    8.90    7.80
  -1   9  -2    9.30    6.90
   1  -9   2    6.50    6.30
   1  -9   2    8.80    4.70
  -2   9  -2   27.90   11.10
  -2   9  -2   43.70   12.00
   2  -9   2   51.09   11.90
   7   8  -2   19.00    8.90
  -7  -8   2   34.40    8.00
  -7  -8   2   28.10    9.40
  -7  -8   2   27.30    9.40
   6   8  -2    1.20    4.20
   6   8  -2    7.10    6.40
  -6  -8   2   11.70    6.10
  -6  -8   2    2.40    4.70
   5   8  -2    5.40    6.00
   5   8  -2    2.20    4.40
  -5  -8   2    0.70    3.80
  -5  -8   2   -2.30    3.80
   4   8  -2   59.29   12.10
   4   8  -2   64.19   11.20
  -4  -8   2   37.90    8.40
  -4  -8   2   50.79   10.40
  -4  -8   2   57.99    8.90
   3   8  -2   67.79   12.20
   3   8  -2   80.99   12.80
  -3  -8   2   78.09   12.20
  -3  -8   2   64.39   10.40
  -3  -8   2   80.59   13.10
   2   8  -2   17.90    6.90
   2   8  -2   15.60    6.40
  -2  -8   2   14.90    5.80
  -2  -8   2    6.10    4.40
  -2  -8   2   22.50    6.00
   1   8  -2  110.89   13.10
   1   8  -2   66.99   12.50
  -1  -8   2   87.29   10.50
  -1  -8   2   72.59   11.40
  -1  -8   2   89.69   12.80
   0   8  -2   91.59   14.60
   0   8  -2   91.79   14.70
   0  -8   2   74.59   11.10
   0  -8   2   78.39   11.70
   0  -8   2   69.29   11.20
  -1   8  -2    5.70    6.00
  -1   8  -2    3.90    5.50
   1  -8   2    5.70    3.70
   1  -8   2    6.00    4.70
   1  -8   2    5.40    4.70
  -2   8  -2   25.90    9.00
  -2   8  -2   35.80    9.80
   2  -8   2   33.70    9.50
   2  -8   2   18.30    7.00
  -3   8  -2    2.70    6.50
  -3   8  -2    3.80    7.80
   3  -8   2   12.40    7.20
  -4   8  -2   22.90    9.00
  -4   8  -2   11.10    8.30
   4  -8   2   -0.10    7.10
  -8  -7   2   15.00    6.50
  -8  -7   2   12.10    8.30
  -8  -7   2   11.30    7.50
   7   7  -2  405.06   27.30
  -7  -7   2  393.06   23.80
  -7  -7   2  430.66   28.20
  -7  -7   2  416.26   27.30
   6   7  -2   51.29   11.00
   6   7  -2   79.99   12.80
  -6  -7   2   59.89   10.20
  -6  -7   2   78.99   14.40
  -6  -7   2   76.19   12.50
   5   7  -2   -1.40    3.30
   5   7  -2   -1.50    3.40
  -5  -7   2   -0.80    2.80
  -5  -7   2    0.60    2.60
  -5  -7   2   -5.00    2.30
   4   7  -2   15.60    6.60
   4   7  -2   17.10    6.90
  -4  -7   2   11.20    4.30
  -4  -7   2   10.70    4.70
  -4  -7   2   14.60    5.10
   3   7  -2  603.44   30.10
   3   7  -2  580.54   27.10
   3   7  -2  579.64   32.00
  -3  -7   2  569.54   28.20
  -3  -7   2  632.34   30.80
  -3  -7   2  589.84   26.90
   2   7  -2   76.49   11.90
   2   7  -2   80.49   12.90
   2   7  -2   68.29    9.80
  -2  -7   2   69.29   11.70
  -2  -7   2   69.99    8.30
  -2  -7   2   59.29    9.80
  -2  -7   2   73.69   10.90
   1   7  -2  132.09   13.60
   1   7  -2  128.59   13.90
  -1  -7   2  132.09   14.80
  -1  -7   2  135.69   13.40
  -1  -7   2  140.29   12.70
  -1  -7   2  119.19   11.40
  -1  -7   2  132.49   12.00
   0   7  -2   -1.70    3.80
   0  -7   2   -2.20    1.70
   0  -7   2    2.00    3.80
   0  -7   2    0.50    2.00
   0  -7   2   -5.10    1.80
  -1   7  -2    6.60    4.00
  -1   7  -2   10.50    5.90
   1  -7   2    6.20    4.40
   1  -7   2    9.60    3.50
   1  -7   2    3.60    3.60
   1  -7   2    9.70    4.10
  -2   7  -2   41.20   10.70
  -2   7  -2   25.60    7.90
   2  -7   2   37.40    7.40
   2  -7   2   23.20    5.80
   2  -7   2   32.90    7.20
   2  -7   2   30.40    8.60
  -3   7  -2   72.69   14.30
   3  -7   2   56.19    9.40
   3  -7   2   79.69   13.30
   3  -7   2   55.69   10.30
  -4   7  -2   -0.20    6.30
  -4   7  -2   18.50    8.00
   4  -7   2   11.30    5.60
   4  -7   2    0.70    4.40
  -5   7  -2   14.60    7.90
  -5   7  -2   26.90   11.60
   5  -7   2   27.70    7.80
   5  -7   2   13.60    6.80
   8   6  -2  -10.50    4.40
   8   6  -2    2.30    5.20
  -8  -6   2    1.00    4.80
  -8  -6   2   -5.10    4.50
  -8  -6   2   -7.50    3.40
   7   6  -2   75.09   12.30
   7   6  -2   63.69   12.10
   7   6  -2   73.09   12.50
  -7  -6   2   86.09   13.10
  -7  -6   2   88.89    9.80
  -7  -6   2   89.39   14.30
   6   6  -2   41.40    9.10
   6   6  -2   44.40    8.80
   6   6  -2   26.90    7.50
  -6  -6   2   25.00    7.90
  -6  -6   2   38.00    8.00
  -6  -6   2   40.60    7.60
   5   6  -2    2.30    3.10
   5   6  -2   -0.90    3.30
   5   6  -2    2.00    3.30
   5   6  -2    6.80    4.20
  -5  -6   2    5.20    3.20
  -5  -6   2    6.50    3.40
  -5  -6   2   -4.10    2.40
   4   6  -2   76.89    7.70
   4   6  -2   69.69   11.60
   4   6  -2   79.99    9.90
   4   6  -2   72.19    8.10
   4   6  -2   68.59    6.90
  -4  -6   2   84.39    7.90
  -4  -6   2   64.49   10.20
  -4  -6   2   80.89    9.00
  -4  -6   2   56.89   10.30
   3   6  -2   45.00    5.00
   3   6  -2   40.50    6.70
   3   6  -2   44.70    7.00
   3   6  -2   46.50    8.60
   3   6  -2   50.39    9.70
  -3  -6   2   57.99    6.80
  -3  -6   2   49.70    8.80
  -3  -6   2   46.00    8.90
  -3  -6   2   57.29    8.80
  -3  -6   2   39.40    9.50
  -3  -6   2   47.40    8.50
   2   6  -2   48.10    7.60
   2   6  -2   41.20    7.20
   2   6  -2   54.29    4.70
   2   6  -2   43.10    8.60
   2   6  -2   56.59    9.10
  -2  -6   2   62.59   10.30
  -2  -6   2   49.80    8.70
  -2  -6   2   57.09    8.40
  -2  -6   2   50.49    2.50
  -2  -6   2   70.19    7.40
  -2  -6   2   44.00    4.80
  -2  -6   2   49.20    2.60
  -2  -6   2   51.99    8.80
  -2  -6   2   36.30    7.70
   1   6  -2   52.39    9.10
   1   6  -2   40.10    6.70
   1   6  -2   43.80    3.80
   1   6  -2   46.70    9.10
   1   6  -2   39.50    3.90
   1   6  -2   61.19    8.60
  -1  -6   2   42.80    7.50
  -1  -6   2   44.10    7.40
  -1  -6   2   39.40    8.10
  -1  -6   2   40.10    7.00
  -1  -6   2   51.79    3.80
  -1  -6   2   61.69   10.00
  -1  -6   2   44.30    4.00
  -1  -6   2   39.40    7.80
   0   6  -2  402.16   20.80
   0   6  -2  459.65   18.20
   0   6  -2  415.56   21.90
   0   6  -2  454.45   17.30
   0   6  -2  450.15   25.60
   0   6  -2  476.95   25.80
   0   6  -2  457.55   23.00
   0  -6   2  470.65   18.30
   0  -6   2  452.95   22.00
   0  -6   2  379.86   23.30
   0  -6   2  453.85   22.10
   0  -6   2  476.75   23.10
   0  -6   2  424.26   22.00
   0  -6   2  401.06   23.40
  -1   6  -2  760.62   35.70
  -1   6  -2  714.63   30.20
  -1   6  -2  767.72   36.10
  -1   6  -2  701.73   29.40
  -1   6  -2  721.93   27.50
  -1   6  -2  679.03   27.00
   1  -6   2  758.92   32.70
   1  -6   2  653.23   32.90
   1  -6   2  734.73   30.20
   1  -6   2  729.93   29.30
   1  -6   2  663.13   28.90
   1  -6   2  702.73   32.60
   1  -6   2  730.93   28.20
  -2   6  -2  344.77   23.10
  -2   6  -2  359.46   17.80
  -2   6  -2  391.76   25.40
  -2   6  -2  314.17   18.70
  -2   6  -2  384.96   19.30
  -2   6  -2  382.36   19.60
   2  -6   2  350.46   19.00
   2  -6   2  347.07   17.60
   2  -6   2  350.36   19.50
   2  -6   2  351.86   21.60
  -3   6  -2   88.69   13.90
  -3   6  -2   69.89   10.90
  -3   6  -2   66.79   12.80
  -3   6  -2  102.49   10.60
   3  -6   2   72.19   10.80
   3  -6   2   83.69    9.60
   3  -6   2   95.09   13.70
   3  -6   2   80.59    8.80
  -4   6  -2   20.70    7.50
  -4   6  -2    6.90    6.00
  -4   6  -2   16.80    7.40
   4  -6   2   14.90    5.70
   4  -6   2   14.60    7.10
   4  -6   2   21.60    7.20
  -5   6  -2   16.20    6.90
  -5   6  -2    5.90    6.60
   5  -6   2   18.90    6.70
   5  -6   2    6.80    5.80
   5  -6   2    2.70    5.60
  -6   6  -2   35.60    9.50
  -6   6  -2   27.60   12.60
   6  -6   2   38.40   11.40
   6  -6   2   51.29   12.50
   8   5  -2    7.10    4.60
   8   5  -2    2.00    5.50
  -8  -5   2   -6.10    3.70
  -8  -5   2    0.70    5.40
  -8  -5   2   -3.90    3.20
   7   5  -2   31.40    7.30
   7   5  -2   10.90    5.60
   7   5  -2   28.70    7.70
  -7  -5   2   23.90    7.20
  -7  -5   2   44.90    9.70
  -7  -5   2   28.40    7.60
   6   5  -2  370.16   23.60
   6   5  -2  409.66   24.00
   6   5  -2  383.76   22.00
  -6  -5   2  363.76   19.90
  -6  -5   2  386.56   23.80
  -6  -5   2  363.06   22.40
   5   5  -2    0.70    2.70
   5   5  -2    5.30    4.00
   5   5  -2   -0.30    2.60
  -5  -5   2    6.20    2.60
  -5  -5   2    4.80    2.90
  -5  -5   2   -1.10    3.10
  -5  -5   2   -1.50    2.60
  -5  -5   2    3.20    2.00
  -5  -5   2   -2.90    2.50
  -5  -5   2    1.80    3.50
   4   5  -2  144.09   10.70
   4   5  -2  168.68   10.50
   4   5  -2  166.38   11.90
   4   5  -2  167.18   14.10
   4   5  -2  152.98   12.80
  -4  -5   2  144.79   13.00
  -4  -5   2  158.68   14.10
  -4  -5   2  168.48   12.00
  -4  -5   2  153.78    8.50
  -4  -5   2  158.98   13.00
  -4  -5   2  158.38   10.70
  -4  -5   2  159.08   10.30
  -4  -5   2  151.38   11.90
  -4  -5   2  164.78   11.40
  -4  -5   2  159.58   14.10
  -4  -5   2  156.78    9.10
   3   5  -2  798.22   29.40
   3   5  -2  785.02   26.50
   3   5  -2  862.41   34.00
   3   5  -2  777.42   34.70
   3   5  -2  813.02   28.70
   3   5  -2  773.22   30.80
  -3  -5   2  722.83   28.50
  -3  -5   2  779.12   32.90
  -3  -5   2  811.62   29.50
  -3  -5   2  727.63   33.70
  -3  -5   2  784.92   35.00
  -3  -5   2  835.52   24.10
  -3  -5   2  817.62   23.70
  -3  -5   2  810.62   31.60
  -3  -5   2  814.62   34.70
   2   5  -2  418.56   20.30
   2   5  -2  466.45   23.20
   2   5  -2  440.66   23.70
   2   5  -2  472.45   17.40
   2   5  -2  434.26   19.80
   2   5  -2  454.25   14.60
  -2  -5   2  455.45   21.30
  -2  -5   2  449.76   22.90
  -2  -5   2  442.46   18.10
  -2  -5   2  455.25   12.60
  -2  -5   2  471.95   20.20
  -2  -5   2  472.85   22.40
  -2  -5   2  444.26   16.00
  -2  -5   2  457.95   23.40
  -2  -5   2  443.76   23.50
   1   5  -2 1261.87   44.10
   1   5  -2 1325.67   44.30
   1   5  -2 1321.37   49.00
   1   5  -2 1305.37   47.80
   1   5  -2 1292.07   39.00
   1   5  -2 1296.87   37.50
  -1  -5   2 1279.47   45.40
  -1  -5   2 1354.86   45.20
  -1  -5   2 1260.87   47.40
  -1  -5   2 1305.57   46.30
  -1  -5   2 1290.87   47.80
  -1  -5   2 1348.37   44.40
  -1  -5   2 1339.77   37.10
  -1  -5   2 1306.07   40.10
   0   5  -2    0.40    1.20
   0   5  -2    2.40    2.00
   0   5  -2    4.00    2.20
   0   5  -2    0.80    1.60
   0   5  -2    0.10    0.80
   0   5  -2    0.70    2.50
   0   5  -2   -1.30    1.10
   0   5  -2   -1.10    0.80
   0   5  -2   -0.60    1.20
   0  -5   2    0.40    1.10
   0  -5   2   -0.40    1.40
   0  -5   2   -4.00    1.80
   0  -5   2    0.10    1.00
   0  -5   2    4.90    2.70
   0  -5   2   -3.50    1.90
   0  -5   2    0.70    1.20
  -1   5  -2  141.49    9.00
  -1   5  -2  142.89   13.20
  -1   5  -2  137.59   11.00
  -1   5  -2  145.99    8.60
  -1   5  -2  154.38   10.20
  -1   5  -2  132.49    8.90
  -1   5  -2  143.99   10.50
  -1   5  -2  140.39   10.20
  -1   5  -2  143.79   12.60
   1  -5   2  170.18   11.30
   1  -5   2  156.78   10.20
   1  -5   2  148.09    9.60
   1  -5   2  140.79   10.30
   1  -5   2  153.98   12.30
   1  -5   2  136.69   11.40
   1  -5   2  131.69   12.10
  -2   5  -2  172.18   15.30
  -2   5  -2  176.48   11.70
  -2   5  -2  169.28   11.70
  -2   5  -2  192.08   11.80
  -2   5  -2  177.88   11.40
  -2   5  -2  198.68   13.30
  -2   5  -2  156.68   13.70
  -2   5  -2  187.08   11.90
  -2   5  -2  165.78   12.60
   2  -5   2  193.88   15.30
   2  -5   2  191.68   14.20
   2  -5   2  199.88   12.40
   2  -5   2  173.38   11.00
   2  -5   2  190.68   12.20
   2  -5   2  178.68   12.60
   2  -5   2  202.68   14.60
  -3   5  -2  856.91   38.20
  -3   5  -2  877.51   35.00
  -3   5  -2  934.21   42.60
  -3   5  -2  866.91   35.00
  -3   5  -2  908.61   37.50
  -3   5  -2  876.01   39.30
   3  -5   2  885.91   33.10
   3  -5   2  933.61   36.50
   3  -5   2  904.81   38.70
   3  -5   2  864.11   29.90
   3  -5   2  796.62   36.00
   3  -5   2  864.21   36.80
  -4   5  -2   77.39   12.40
  -4   5  -2   95.39   14.90
   4  -5   2   77.49   11.90
   4  -5   2   88.49   13.20
   4  -5   2   85.99    8.40
   4  -5   2  104.29   12.30
  -5   5  -2   19.50    7.10
  -5   5  -2   27.30    8.70
  -5   5  -2   18.40    7.50
   5  -5   2   18.80    8.10
   5  -5   2   27.50    8.30
   5  -5   2   26.10    7.70
  -6   5  -2   17.10    7.80
  -6   5  -2   12.90    8.60
  -6   5  -2   22.30    8.20
   6  -5   2    8.40    7.00
   6  -5   2   23.30    8.10
   6  -5   2   11.60    6.60
   8   4  -2   14.80    8.70
   8   4  -2   45.00   11.40
  -8  -4   2   23.50    6.40
  -8  -4   2   28.30    8.60
  -8  -4   2   25.20    8.60
   7   4  -2    8.60    4.70
   7   4  -2    6.20    4.20
   7   4  -2    3.30    3.60
  -7  -4   2   10.50    5.60
  -7  -4   2   15.60    6.00
  -7  -4   2    7.60    4.70
   6   4  -2  340.17   21.10
   6   4  -2  393.46   23.40
   6   4  -2  333.47   22.10
   6   4  -2  323.77   20.00
  -6  -4   2  346.37   20.60
  -6  -4   2  386.46   22.80
  -6  -4   2  357.06   18.00
   5   4  -2   11.20    4.20
   5   4  -2   18.00    4.10
   5   4  -2   18.10    5.70
   5   4  -2   13.90    4.60
  -5  -4   2    3.40    3.90
  -5  -4   2   16.80    5.50
  -5  -4   2   15.40    4.20
  -5  -4   2    7.90    2.60
  -5  -4   2   16.20    4.60
  -5  -4   2   24.40    5.80
  -5  -4   2    9.10    2.90
  -5  -4   2    7.90    5.10
  -5  -4   2   10.10    4.90
  -5  -4   2   11.70    3.60
   4   4  -2  418.96   22.20
   4   4  -2  382.36   17.20
   4   4  -2  434.26   19.10
   4   4  -2  380.46   18.10
   4   4  -2  398.46   21.00
   4   4  -2  396.96   19.60
  -4  -4   2  407.06   21.80
  -4  -4   2  433.76   22.80
  -4  -4   2  383.16   21.30
  -4  -4   2  419.16   21.00
  -4  -4   2  368.66   16.80
  -4  -4   2  353.36   21.50
  -4  -4   2  397.16   17.20
  -4  -4   2  380.96   19.20
  -4  -4   2  422.86   19.10
  -4  -4   2  410.36   16.30
  -4  -4   2  379.46   16.60
  -4  -4   2  403.36   19.50
   3   4  -2 1092.19   37.60
   3   4  -2 1092.49   41.40
   3   4  -2 1114.79   35.10
   3   4  -2 1024.30   34.90
   3   4  -2 1113.89   36.90
   3   4  -2 1117.59   40.40
  -3  -4   2 1094.39   37.80
  -3  -4   2 1105.19   33.00
  -3  -4   2 1061.39   41.60
  -3  -4   2 1130.39   41.50
  -3  -4   2 1086.79   35.50
  -3  -4   2 1108.79   32.20
  -3  -4   2 1021.70   40.40
  -3  -4   2 1050.69   36.80
   2   4  -2  570.34   20.50
   2   4  -2  594.04   25.30
   2   4  -2  595.94   26.20
   2   4  -2  558.64   22.80
   2   4  -2  496.25   20.80
   2   4  -2  565.24   18.50
  -2  -4   2  559.64   21.30
  -2  -4   2  592.14   25.40
  -2  -4   2  552.34   21.20
  -2  -4   2  568.94   24.10
  -2  -4   2  577.94   25.60
  -2  -4   2  536.25   25.10
  -2  -4   2  566.24   23.00
  -2  -4   2  553.94   15.50
  -2  -4   2  568.74   15.50
  -2  -4   2  554.64   18.80
  -1  -4   2 9999.00  292.47
   0   4  -2  606.04   19.90
   0   4  -2  627.44   21.90
   0   4  -2  597.54   23.70
   0   4  -2  644.44   27.10
   0   4  -2  592.24   23.30
   0   4  -2  595.24   18.80
   0   4  -2  625.64   27.10
   0   4  -2  580.34   19.00
   0  -4   2  585.74   21.50
   0  -4   2  618.24   24.00
   0  -4   2  601.04   24.10
   0  -4   2  594.94   20.10
   0  -4   2  592.24   26.40
   0  -4   2  536.15   22.80
   0  -4   2  629.54   24.20
   0  -4   2  579.64   25.50
  -1   4  -2  455.25   21.00
  -1   4  -2  507.05   23.60
  -1   4  -2  485.95   18.70
  -1   4  -2  509.95   20.50
  -1   4  -2  464.35   17.60
  -1   4  -2  483.25   20.30
  -1   4  -2  490.55   20.20
  -1   4  -2  482.05   18.60
  -1   4  -2  513.05   24.80
   1  -4   2  506.95   20.10
   1  -4   2  480.45   21.80
   1  -4   2  489.95   22.40
   1  -4   2  489.55   19.50
   1  -4   2  474.75   19.40
   1  -4   2  458.55   23.30
   1  -4   2  497.85   20.60
   1  -4   2  486.35   19.50
  -2   4  -2   58.69    5.90
  -2   4  -2   67.99    7.10
  -2   4  -2   65.29   10.40
  -2   4  -2   56.99    6.70
  -2   4  -2   52.89    5.30
  -2   4  -2   70.39    8.10
  -2   4  -2   49.70    5.80
  -2   4  -2   55.29    6.10
   2  -4   2   78.29    7.40
   2  -4   2   61.49    6.60
   2  -4   2   58.99    8.70
   2  -4   2   60.89    5.50
   2  -4   2   53.69    8.90
   2  -4   2   49.50    7.50
   2  -4   2   54.69    5.90
  -3   4  -2   30.40    7.00
  -3   4  -2   37.50    5.60
  -3   4  -2   27.80    5.80
  -3   4  -2   30.90    7.70
  -3   4  -2   26.60    6.00
  -3   4  -2   28.90    6.40
  -3   4  -2   29.60    5.90
   3  -4   2   29.40    4.90
   3  -4   2   26.60    3.90
   3  -4   2   19.20    6.00
   3  -4   2   30.90    6.30
   3  -4   2   24.30    3.60
   3  -4   2   29.00    6.00
   3  -4   2   27.40    6.10
   3  -4   2   34.20    7.30
  -4   4  -2   13.80    5.10
  -4   4  -2   26.90    7.60
  -4   4  -2    8.00    4.30
  -4   4  -2   21.20    6.40
   4  -4   2   12.30    3.60
   4  -4   2    9.00    4.60
   4  -4   2   20.10    5.40
   4  -4   2    4.60    3.90
   4  -4   2   16.00    4.60
  -5   4  -2   -4.60    4.40
  -5   4  -2    0.00    3.60
  -5   4  -2    3.70    4.50
   5  -4   2   -3.20    2.50
   5  -4   2    8.60    4.50
   5  -4   2    4.50    4.00
  -6   4  -2   25.10    9.90
  -6   4  -2   59.99   11.60
  -6   4  -2   44.00   12.70
   6  -4   2   23.00    8.80
   6  -4   2   36.50   10.70
   6  -4   2   28.00    8.60
  -7   4  -2   74.09   14.60
  -7   4  -2   89.19   21.10
  -7   4  -2  100.89   18.80
   7  -4   2  101.79   17.90
   7  -4   2   92.79   15.00
   7  -4   2  121.39   19.70
   9   3  -2  135.09   21.90
   9   3  -2  129.49   19.90
   9   3  -2  110.89   19.40
  -9  -3   2   87.69   16.90
  -9  -3   2  141.99   16.30
  -9  -3   2  132.89   20.40
   8   3  -2   32.90    9.90
   8   3  -2   41.70   11.30
   8   3  -2   59.09   11.30
  -8  -3   2   65.19   12.90
  -8  -3   2   17.50    7.70
   7   3  -2   14.10    6.00
   7   3  -2    9.00    5.30
   7   3  -2   19.10    7.00
  -7  -3   2   30.60    8.10
  -7  -3   2   13.80    5.30
  -7  -3   2   21.00    7.00
   6   3  -2   56.49   10.20
   6   3  -2   52.89    9.80
   6   3  -2   62.09    9.80
  -6  -3   2   63.09   10.10
  -6  -3   2   53.59    8.10
  -6  -3   2   37.30    8.10
  -6  -3   2   63.49    9.50
  -6  -3   2   63.19    6.10
  -6  -3   2   44.90    7.40
  -6  -3   2   57.99    6.00
   5   3  -2    3.80    2.90
   5   3  -2   -1.00    1.70
   5   3  -2    0.80    2.60
   5   3  -2    3.20    2.50
  -5  -3   2    3.00    2.90
  -5  -3   2    0.80    2.40
  -5  -3   2    3.20    2.30
  -5  -3   2   -3.50    2.70
  -5  -3   2    6.60    2.70
  -5  -3   2    2.20    2.30
  -5  -3   2   -2.20    2.50
  -5  -3   2    3.70    1.90
  -5  -3   2    1.00    1.60
  -5  -3   2    0.20    1.50
  -5  -3   2    1.90    1.90
   4   3  -2   47.20    7.20
   4   3  -2   38.90    6.30
   4   3  -2   36.20    6.70
   4   3  -2   39.20    5.90
   4   3  -2   33.90    5.30
  -4  -3   2   35.00    6.30
  -4  -3   2   33.30    5.00
  -4  -3   2   51.49    8.30
  -4  -3   2   35.50    3.80
  -4  -3   2   34.60    5.90
  -4  -3   2   51.99    8.40
  -4  -3   2   31.60    5.20
  -4  -3   2   33.70    5.00
  -4  -3   2   36.60    7.00
  -4  -3   2   28.90    5.90
  -4  -3   2   36.40    4.10
   3   3  -2  425.16   16.50
   3   3  -2  450.05   20.60
   3   3  -2  439.06   17.90
   3   3  -2  418.86   17.70
   3   3  -2  400.36   20.20
   3   3  -2  437.06   18.90
  -3  -3   2  448.16   21.00
  -3  -3   2  437.76   16.20
  -3  -3   2  444.96   18.30
  -3  -3   2  426.76   16.30
  -3  -3   2  429.66   21.30
  -3  -3   2  425.56   18.80
  -3  -3   2  419.76   15.50
  -3  -3   2  439.96   21.00
   2   3  -2  116.39    7.80
   2   3  -2  116.19    6.40
   2   3  -2  141.39    9.80
   2   3  -2  123.09    7.00
   2   3  -2  105.39    8.80
   2   3  -2  118.39    7.40
  -2  -3   2  109.89    9.10
  -2  -3   2  114.19    6.60
  -2  -3   2  115.19    4.60
  -2  -3   2  120.39    9.20
  -2  -3   2  118.19    5.00
  -2  -3   2  118.29    9.40
  -2  -3   2  114.89    8.50
  -2  -3   2  114.69    6.70
  -2  -3   2  105.99    7.30
   1   3  -2   77.89    7.10
   1   3  -2   88.09    7.70
   1   3  -2   74.69    5.20
   1   3  -2   72.49    6.00
   1   3  -2   71.59    5.40
   1   3  -2   77.59    4.10
  -1  -3   2   70.09    6.80
  -1  -3   2   77.49    6.20
  -1  -3   2   78.99    4.50
  -1  -3   2   61.69    6.20
  -1  -3   2   68.39    5.40
  -1  -3   2   73.29    7.00
  -1  -3   2   69.59    5.40
  -1  -3   2   80.89    6.50
   0   3  -2  794.22   28.40
   0   3  -2  837.82   25.00
   0   3  -2  850.51   31.20
   0   3  -2  845.22   25.80
   0   3  -2  884.01   28.20
   0   3  -2  810.52   28.50
   0   3  -2  904.91   32.50
   0   3  -2  861.51   25.90
   0  -3   2  868.21   28.80
   0  -3   2  846.92   29.00
   0  -3   2  811.02   27.80
   0  -3   2  852.01   28.90
   0  -3   2  825.92   31.50
   0  -3   2  853.11   29.40
   0  -3   2  832.32   25.50
   0  -3   2  909.51   31.20
  -1   3  -2  873.71   31.10
  -1   3  -2  923.21   31.30
  -1   3  -2  893.91   29.40
  -1   3  -2  923.91   33.00
  -1   3  -2  878.01   29.90
  -1   3  -2  911.01   28.90
  -1   3  -2  935.71   35.00
  -1   3  -2  885.81   28.80
   1  -3   2  891.21   29.50
   1  -3   2  925.21   30.60
   1  -3   2  865.81   30.20
   1  -3   2  891.51   28.90
   1  -3   2  893.71   29.70
   1  -3   2  873.51   33.70
   1  -3   2  909.21   31.80
   1  -3   2  860.81   31.70
  -2   3  -2   14.00    3.20
  -2   3  -2   15.00    3.80
  -2   3  -2    9.70    3.10
  -2   3  -2   11.00    3.20
  -2   3  -2   18.60    4.40
  -2   3  -2   16.90    4.80
  -2   3  -2   16.60    4.30
   2  -3   2   17.00    3.70
   2  -3   2   17.70    4.30
   2  -3   2   13.60    3.60
   2  -3   2   16.50    2.60
   2  -3   2   14.70    3.80
   2  -3   2   12.90    3.00
   2  -3   2   10.00    2.40
   2  -3   2   12.50    4.30
  -3   3  -2  969.30   36.80
  -3   3  -2 1013.60   37.80
  -3   3  -2 1014.40   33.70
  -3   3  -2 1043.80   38.90
  -3   3  -2 1059.59   42.80
  -3   3  -2 1037.50   38.40
  -3   3  -2 1061.89   40.30
   3  -3   2 1015.10   39.00
   3  -3   2 1003.00   37.10
   3  -3   2 1056.89   30.20
   3  -3   2 1102.89   34.80
   3  -3   2 1019.30   29.90
   3  -3   2 1009.00   39.10
   3  -3   2 1033.30   38.60
   3  -3   2 1029.40   40.30
  -4   3  -2  788.72   32.90
  -4   3  -2  751.52   27.10
  -4   3  -2  821.12   33.40
  -4   3  -2  769.12   33.70
  -4   3  -2  810.82   36.10
  -4   3  -2  799.22   37.90
  -4   3  -2  832.82   34.30
   4  -3   2  776.42   31.70
   4  -3   2  724.53   27.60
   4  -3   2  794.82   35.30
   4  -3   2  834.52   35.10
   4  -3   2  814.42   34.90
   4  -3   2  832.12   35.70
  -5   3  -2   24.70    6.70
  -5   3  -2   36.50    9.00
  -5   3  -2   20.00    7.30
   5  -3   2   39.00    9.40
   5  -3   2   29.50    6.80
   5  -3   2   32.90    8.10
   5  -3   2   29.40    7.40
  -6   3  -2   52.39   10.60
  -6   3  -2   55.39   12.90
  -6   3  -2   39.40   10.00
   6  -3   2   40.40   10.00
   6  -3   2   71.49   12.40
   6  -3   2   33.20    9.50
  -7   3  -2  188.98   17.60
  -7   3  -2  165.18   19.70
  -7   3  -2  176.28   19.70
   7  -3   2  179.98   19.10
   7  -3   2  178.58   17.30
   7  -3   2  181.68   18.70
   9   2  -2   74.69   13.90
   9   2  -2   61.69   15.60
   9   2  -2   33.10   11.60
  -9  -2   2   48.80   12.90
  -9  -2   2   71.99   14.10
  -9  -2   2   63.29   14.50
   8   2  -2   21.30    8.10
   8   2  -2   35.50    9.20
   8   2  -2   27.20    9.10
  -8  -2   2   16.70    7.90
  -8  -2   2   10.40    6.40
   7   2  -2   17.40    7.20
   7   2  -2   33.30    8.60
   7   2  -2   22.00    7.00
  -7  -2   2    9.90    5.70
  -7  -2   2   20.80    5.50
  -7  -2   2   28.90    7.90
   6   2  -2  483.05   27.60
   6   2  -2  530.95   27.00
   6   2  -2  477.85   26.70
   6   2  -2  492.15   20.50
  -6  -2   2  535.75   26.80
  -6  -2   2  439.46   24.00
  -6  -2   2  510.25   27.50
  -6  -2   2  467.85   23.80
  -6  -2   2  506.45   23.40
   5   2  -2  261.47   16.40
   5   2  -2  256.37   15.80
   5   2  -2  234.38   14.40
   5   2  -2  240.98   11.80
   5   2  -2  228.38   16.10
  -5  -2   2  270.97   17.10
  -5  -2   2  248.08   11.60
  -5  -2   2  232.78   11.60
  -5  -2   2  247.48   11.80
  -5  -2   2  231.38   16.30
  -5  -2   2  224.38   13.80
  -5  -2   2  233.18   15.60
  -5  -2   2  229.08   13.80
  -5  -2   2  236.38   11.50
  -5  -2   2  234.68   15.30
  -5  -2   2  225.58   15.40
  -5  -2   2  225.88   16.30
   4   2  -2  368.26   19.20
   4   2  -2  375.06   18.40
   4   2  -2  373.36   18.10
   4   2  -2  372.76   19.50
   4   2  -2  369.86   17.80
  -4  -2   2  361.76   14.50
  -4  -2   2  366.16   19.70
  -4  -2   2  402.96   20.50
  -4  -2   2  378.26   18.90
  -4  -2   2  358.16   18.60
  -4  -2   2  378.36   14.30
  -4  -2   2  384.06   15.90
  -4  -2   2  374.06   17.70
  -4  -2   2  357.36   16.50
  -4  -2   2  386.96   15.40
   3   2  -2  155.68   10.00
   3   2  -2  154.98   10.30
   3   2  -2  158.58    9.00
   3   2  -2  155.68    8.50
   3   2  -2  162.98   10.90
   3   2  -2  169.28    9.90
  -3  -2   2  168.48    7.70
  -3  -2   2  166.38    7.40
  -3  -2   2  145.99   10.80
  -3  -2   2  175.38   11.40
  -3  -2   2  171.68   10.90
  -3  -2   2  162.78   10.30
  -3  -2   2  164.48    8.70
  -3  -2   2  157.98    8.40
  -3  -2   2  155.18    9.90
   2   2  -2   98.19    5.10
   2   2  -2   98.49    6.20
   2   2  -2   90.79    6.50
   2   2  -2  104.19    6.40
   2   2  -2   97.49    5.20
   2   2  -2  103.29    7.20
   2   2  -2  106.49    7.90
   2   2  -2  114.29    8.00
  -2  -2   2   92.69    7.70
  -2  -2   2   97.89    6.80
  -2  -2   2  100.69    7.90
  -2  -2   2  114.09    6.70
  -2  -2   2  102.39    5.00
  -2  -2   2   94.79    6.10
  -2  -2   2   99.19    5.10
   1   2  -2 4323.97  114.89
  -1  -2   2 4330.97  119.09
  -1  -2   2 4287.17  114.89
  -1  -2   2 4162.68  116.59
  -1   2  -2 1165.88   34.60
  -1   2  -2 1111.99   34.90
  -1   2  -2 1163.48   37.00
  -1   2  -2 1173.88   36.80
  -1   2  -2 1086.19   35.10
  -1   2  -2 1090.59   38.60
  -1   2  -2 1125.99   34.90
  -1   2  -2 1120.79   35.90
   1  -2   2 1122.79   33.80
   1  -2   2 1147.09   36.10
   1  -2   2 1171.38   39.00
   1  -2   2 1126.39   36.20
   1  -2   2 1156.38   35.40
   1  -2   2 1142.89   36.50
   1  -2   2 1105.99   33.20
   1  -2   2 1115.29   35.00
  -2   2  -2  519.65   20.70
  -2   2  -2  523.55   23.40
  -2   2  -2  514.25   22.00
  -2   2  -2  478.25   18.30
  -2   2  -2  517.85   20.90
  -2   2  -2  498.65   19.90
   2  -2   2  511.55   16.00
   2  -2   2  494.65   15.70
   2  -2   2  498.75   20.80
   2  -2   2  506.65   19.90
   2  -2   2  491.15   22.10
   2  -2   2  512.85   21.00
   2  -2   2  498.85   21.10
   2  -2   2  533.55   19.00
   2  -2   2  521.25   21.10
  -3   2  -2  968.50   35.60
  -3   2  -2 1027.50   38.30
  -3   2  -2  953.70   35.10
  -3   2  -2  968.40   31.70
  -3   2  -2  967.90   35.50
  -3   2  -2  977.90   36.80
  -3   2  -2 1017.10   39.50
   3  -2   2  965.60   36.70
   3  -2   2 1032.80   38.20
   3  -2   2 1056.49   32.60
   3  -2   2 1015.50   34.50
   3  -2   2 1007.00   37.30
   3  -2   2  977.10   36.60
  -4   2  -2  355.86   14.50
  -4   2  -2  344.07   18.50
  -4   2  -2  365.36   20.10
  -4   2  -2  344.47   18.90
  -4   2  -2  378.06   21.40
  -4   2  -2  341.57   21.50
  -4   2  -2  324.17   18.00
   4  -2   2  354.26   15.00
   4  -2   2  358.36   20.50
   4  -2   2  329.47   17.20
   4  -2   2  342.97   19.40
   4  -2   2  347.07   20.40
   4  -2   2  334.17   19.70
  -5   2  -2  255.37   20.10
  -5   2  -2  276.67   20.10
  -5   2  -2  286.27   17.80
  -5   2  -2  254.27   17.60
   5  -2   2  275.37   19.50
   5  -2   2  285.37   13.00
   5  -2   2  266.57   18.20
   5  -2   2  266.67   16.50
   5  -2   2  297.37   20.30
  -6   2  -2   59.39   11.10
  -6   2  -2   43.90    9.20
  -6   2  -2   42.50   10.60
   6  -2   2   46.70   10.50
   6  -2   2   44.40   10.00
  -7   2  -2  119.49   19.00
  -7   2  -2   91.99   15.90
  -7   2  -2  116.49   13.30
   7  -2   2  149.19   17.10
   7  -2   2  127.19   19.40
   7  -2   2  119.29   13.50
  -8   2  -2    5.00    6.30
  -8   2  -2    1.60    7.50
   8  -2   2    5.00    6.70
   8  -2   2    9.90    6.90
   8  -2   2   -0.10    5.90
   8   1  -2   14.60    7.70
   8   1  -2   12.30    7.10
   8   1  -2   20.90    8.60
  -8  -1   2   30.00    8.50
  -8  -1   2   29.80    8.80
   7   1  -2   31.40    9.00
   7   1  -2   13.70    6.40
   7   1  -2   31.70    8.70
  -7  -1   2   16.80    5.50
  -7  -1   2   25.70    7.50
   6   1  -2   43.50    7.10
   6   1  -2   38.90    6.20
   6   1  -2   51.79   10.30
   6   1  -2   45.00    9.20
   6   1  -2   32.30    7.80
  -6  -1   2   50.19    9.30
  -6  -1   2   45.80    8.60
  -6  -1   2   39.60    6.70
   5   1  -2    1.00    2.30
   5   1  -2    3.50    2.20
   5   1  -2    4.80    3.70
   5   1  -2    0.10    2.20
   5   1  -2    7.80    3.20
   5   1  -2    7.00    3.10
  -5  -1   2    3.30    1.40
  -5  -1   2    3.60    2.80
  -5  -1   2    7.40    2.30
  -5  -1   2    4.50    2.10
  -5  -1   2    3.00    3.20
  -5  -1   2    5.30    3.30
  -5  -1   2   11.80    4.30
  -5  -1   2    5.70    1.70
  -5  -1   2    2.50    2.10
   4   1  -2  196.68   11.70
   4   1  -2  202.78   13.70
   4   1  -2  222.78   13.10
   4   1  -2  199.28   13.50
   4   1  -2  209.28    9.70
   4   1  -2  192.58   12.80
   4   1  -2  197.38   13.00
  -4  -1   2  205.88   13.60
  -4  -1   2  215.08   13.90
  -4  -1   2  198.98   12.80
  -4  -1   2  199.38   13.50
  -4  -1   2  202.58   13.20
  -4  -1   2  201.98    9.20
  -4  -1   2  205.98   11.70
  -4  -1   2  205.38    9.50
  -4  -1   2  196.18    8.80
  -4  -1   2  208.48   12.00
   3   1  -2 2532.65   78.29
   3   1  -2 2724.23   80.99
   3   1  -2 2736.13   78.69
   3   1  -2 2720.73   74.29
   3   1  -2 2719.63   80.49
   3   1  -2 2792.42   81.19
   3   1  -2 2698.03   74.89
   3   1  -2 2875.71   80.09
  -3  -1   2 2704.63   80.49
  -3  -1   2 2725.83   74.29
  -3  -1   2 2694.33   77.69
  -3  -1   2 2887.81   78.99
  -3  -1   2 2744.13   81.19
  -3  -1   2 2821.42   80.59
  -3  -1   2 2664.43   74.99
  -3  -1   2 2628.54   80.69
   2   1  -2  693.43   23.90
   2   1  -2  730.43   23.00
   2   1  -2  710.33   25.00
   2   1  -2  690.23   22.10
   2   1  -2  716.03   24.40
   2   1  -2  691.63   25.20
  -2  -1   2  694.83   25.30
  -2  -1   2  722.13   25.00
  -2  -1   2  705.33   20.20
  -2  -1   2  667.73   19.90
  -2  -1   2  729.63   24.00
  -2  -1   2  721.03   24.30
  -2  -1   2  728.73   25.70
  -2  -1   2  702.53   24.80
  -2  -1   2  705.63   22.40
  -2  -1   2  725.83   22.50
   1   1  -2  122.39    6.70
   1   1  -2  119.59    4.70
   1   1  -2  120.29    6.10
   1   1  -2  118.29    6.70
   1   1  -2  126.59    7.10
   1   1  -2  122.29    7.30
   1   1  -2  124.59    6.10
   1   1  -2  123.89    4.70
  -1  -1   2  113.99    6.90
  -1  -1   2  115.39    7.20
  -1  -1   2  122.29    4.90
  -1  -1   2  115.59    6.50
  -1  -1   2  113.49    6.00
  -1  -1   2  118.09    6.10
  -1  -1   2  118.69    6.80
  -1  -1   2  123.19    4.60
   1  -1   2 3738.13  104.49
  -2   1  -2    2.80    1.70
  -2   1  -2    1.20    0.90
  -2   1  -2    3.00    1.20
  -2   1  -2    1.50    0.80
  -2   1  -2    0.80    1.00
  -2   1  -2    2.50    1.60
   2  -1   2    0.80    1.10
   2  -1   2    2.60    1.70
   2  -1   2    1.80    1.20
   2  -1   2    1.40    0.90
   2  -1   2    1.30    1.20
   2  -1   2    2.60    1.80
   2  -1   2   -0.40    0.80
  -3   1  -2  767.02   30.60
  -3   1  -2  749.33   30.30
  -3   1  -2  728.73   26.40
  -3   1  -2  760.62   28.00
  -3   1  -2  701.23   29.00
  -3   1  -2  734.13   24.50
  -3   1  -2  751.02   28.40
   3  -1   2  721.93   29.20
   3  -1   2  719.93   28.80
   3  -1   2  735.83   28.50
   3  -1   2  746.23   25.90
   3  -1   2  758.32   29.50
   3  -1   2  759.52   24.80
  -4   1  -2  518.15   22.20
  -4   1  -2  525.25   23.90
  -4   1  -2  524.05   18.80
  -4   1  -2  514.95   22.90
  -4   1  -2  510.25   25.70
  -4   1  -2  522.65   24.90
  -4   1  -2  517.05   25.80
   4  -1   2  513.55   19.00
   4  -1   2  505.85   24.00
   4  -1   2  519.05   25.30
   4  -1   2  538.55   24.30
   4  -1   2  470.45   24.30
   4  -1   2  500.35   21.00
  -5   1  -2  775.52   35.80
  -5   1  -2  694.73   24.80
  -5   1  -2  770.12   31.50
  -5   1  -2  745.53   35.80
  -5   1  -2  696.33   31.80
  -5   1  -2  724.33   30.50
  -5   1  -2  712.73   33.50
   5  -1   2  719.03   33.00
   5  -1   2  772.92   25.70
   5  -1   2  736.23   29.30
   5  -1   2  781.82   35.20
   5  -1   2  741.83   32.50
  -6   1  -2  437.16   27.80
  -6   1  -2  391.36   22.20
  -6   1  -2  453.05   28.00
   6  -1   2  428.46   22.00
   6  -1   2  416.16   26.60
   6  -1   2  429.86   26.80
   6  -1   2  416.16   24.30
  -7   1  -2   99.19   11.50
  -7   1  -2   73.79   14.70
  -7   1  -2   80.69   14.80
   7  -1   2   82.69   13.10
   7  -1   2   93.49   16.00
   7  -1   2   59.19   12.40
  -8   1  -2   62.09   13.90
  -8   1  -2   54.59   12.60
   8  -1   2   39.40   10.80
   8  -1   2   49.10   12.30
   8  -1   2   42.90   11.00
   8   0  -2   31.40    9.60
   8   0  -2   25.20    9.10
   8   0  -2   32.90    9.90
  -8   0   2   33.00   10.20
  -8   0   2   30.90    9.30
   7   0  -2   10.90    5.10
   7   0  -2   10.20    5.10
   7   0  -2    6.90    5.10
  -7   0   2   27.50    7.70
  -7   0   2   19.70    7.20
   6   0  -2  608.44   32.20
   6   0  -2  591.64   25.10
   6   0  -2  574.34   30.50
  -6   0   2  602.84   31.30
  -6   0   2  567.34   29.20
  -6   0   2  647.24   25.70
   5   0  -2  579.04   23.60
   5   0  -2  585.54   28.20
   5   0  -2  627.34   29.80
   5   0  -2  549.65   26.10
   5   0  -2  606.34   28.10
   5   0  -2  602.54   23.40
  -5   0   2  581.54   23.60
  -5   0   2  579.24   27.80
  -5   0   2  566.44   26.00
  -5   0   2  562.84   22.00
  -5   0   2  621.74   28.90
  -5   0   2  595.04   27.40
  -5   0   2  560.84   27.60
   4   0  -2    4.00    2.80
   4   0  -2    0.00    1.70
   4   0  -2    2.80    2.40
   4   0  -2    2.50    1.70
   4   0  -2    0.40    1.60
   4   0  -2    2.30    1.50
  -4   0   2    1.90    1.30
  -4   0   2    1.60    2.00
  -4   0   2    0.50    2.00
  -4   0   2    3.30    1.70
  -4   0   2    2.20    1.90
  -4   0   2    2.40    0.70
  -4   0   2    1.00    0.50
  -4   0   2    2.50    1.90
  -4   0   2    0.20    1.70
  -3   0   2 6387.46  176.28
   2   0  -2 3013.70   79.79
   2   0  -2 3013.90   84.29
   2   0  -2 3065.49   83.49
   2   0  -2 3049.20   83.19
  -2   0   2 2833.52   84.19
  -2   0   2 2991.70   83.19
  -2   0   2 2915.41   79.39
  -2   0   2 3044.50   85.19
   1   0  -2  784.12   24.50
   1   0  -2  743.93   23.70
   1   0  -2  740.03   23.70
   1   0  -2  749.42   23.60
   1   0  -2  740.83   22.80
   1   0  -2  778.22   24.20
   1   0  -2  756.02   22.10
  -1   0   2  762.42   23.70
  -1   0   2  742.83   22.90
  -1   0   2  749.03   23.90
  -1   0   2  766.72   23.90
  -1   0   2  752.42   22.20
  -1   0   2  738.13   24.00
  -1   0   2  731.33   24.40
   0   0  -2  981.70   29.20
   0   0  -2  932.81   27.50
   0   0  -2  956.40   28.20
   0   0  -2  931.61   28.20
   0   0  -2  930.51   27.30
   0   0  -2  937.41   26.70
   0   0  -2  938.41   27.30
   0   0   2  933.21   27.40
   0   0   2  951.30   27.40
   0   0   2  942.81   28.20
   0   0   2  912.51   28.10
   0   0   2  924.11   26.70
   0   0   2  964.20   27.70
   0   0   2  917.21   28.80
   0   0   2  929.51   26.80
   0   0   2  947.71   26.60
  -2   0  -2  451.25   19.00
  -2   0  -2  448.46   18.00
  -2   0  -2  434.56   17.40
  -2   0  -2  464.55   18.40
  -2   0  -2  462.05   12.80
  -2   0  -2  464.75   16.10
  -2   0  -2  450.85   18.00
  -2   0  -2  454.15   15.30
   2   0   2  458.75   18.60
   2   0   2  458.65   16.10
   2   0   2  448.66   13.00
   2   0   2  454.85   15.00
   2   0   2  442.26   17.60
   2   0   2  462.45   18.70
   2   0   2  491.35   18.90
  -3   0  -2 1154.88   31.40
  -3   0  -2 1167.18   40.70
  -3   0  -2 1144.39   36.40
  -3   0  -2 1218.88   41.70
  -3   0  -2 1138.39   35.60
  -3   0  -2 1181.68   39.90
  -3   0  -2 1172.88   31.60
  -3   0  -2 1107.19   38.50
  -3   0  -2 1286.87   41.60
   3   0   2 1191.08   35.90
   3   0   2 1145.09   40.70
   3   0   2 1174.78   39.30
   3   0   2 1216.98   39.70
   3   0   2 1182.58   36.00
   3   0   2 1172.88   40.70
  -4   0  -2  122.19    7.20
  -4   0  -2  132.19   11.00
  -4   0  -2  113.59   10.40
  -4   0  -2  111.89    9.10
  -4   0  -2  117.29    4.50
  -4   0  -2  103.69    9.30
  -4   0  -2  121.39    8.40
  -4   0  -2  113.89   10.20
  -4   0  -2  120.99    4.70
   4   0   2  119.39    9.70
   4   0   2  135.19    8.40
   4   0   2  124.19    7.40
   4   0   2  125.59   10.00
   4   0   2  111.49   10.20
  -5   0  -2    6.70    3.60
  -5   0  -2   -0.40    2.00
  -5   0  -2    2.30    0.80
  -5   0  -2    5.20    1.80
  -5   0  -2    1.00    2.00
  -5   0  -2   -0.90    2.50
  -5   0  -2    4.20    3.20
  -5   0  -2    2.20    0.80
  -5   0  -2    1.70    2.70
   5   0   2    2.50    3.00
   5   0   2    1.30    2.60
   5   0   2    3.40    2.90
   5   0   2    1.90    2.20
   5   0   2    0.90    2.00
   5   0   2    1.20    1.60
  -6   0  -2    7.20    3.60
  -6   0  -2   11.80    4.30
  -6   0  -2    9.50    5.10
  -6   0  -2    7.40    3.80
   6   0   2    9.80    3.80
   6   0   2    6.60    3.60
   6   0   2   27.40    6.50
   6   0   2    8.50    2.70
   6   0   2   10.00    5.70
  -7   0  -2  221.38   20.80
  -7   0  -2  292.97   19.00
  -7   0  -2  224.98   19.80
   7   0   2  277.17   19.50
   7   0   2  263.77   21.30
   7   0   2  238.18   20.80
  -8   0  -2    6.40    5.40
  -8   0  -2   14.20    7.60
   8   0   2    9.20    6.10
   8   0   2    9.70    5.80
   8   0   2   13.60    6.50
   8  -1  -2   42.60   11.80
   8  -1  -2   36.60   10.70
   8  -1  -2   28.90    9.50
  -8   1   2   18.60    8.80
  -8   1   2   33.10    8.60
   7  -1  -2   56.69   12.30
   7  -1  -2   39.30    9.90
   7  -1  -2   56.69   12.00
  -7   1   2   70.29   13.30
  -7   1   2   37.00    8.50
   6  -1  -2  275.67   21.10
   6  -1  -2  274.97   16.40
   6  -1  -2  297.87   20.70
   6  -1  -2  295.07   20.90
  -6   1   2  282.67   20.80
  -6   1   2  256.17   18.80
  -6   1   2  273.37   14.90
   5  -1  -2   34.30    6.00
   5  -1  -2   23.30    6.30
   5  -1  -2   29.50    5.30
   5  -1  -2   21.70    5.30
   5  -1  -2   23.20    6.30
   5  -1  -2   23.20    6.40
  -5   1   2   25.20    6.20
  -5   1   2   15.80    4.50
  -5   1   2   19.60    5.70
  -5   1   2   26.50    5.00
  -5   1   2   34.30    7.40
  -5   1   2   26.40    4.60
  -5   1   2   23.80    5.90
   4  -1  -2  258.67   13.10
   4  -1  -2  262.27   12.80
   4  -1  -2  259.67   15.30
   4  -1  -2  276.77   16.90
   4  -1  -2  245.78   15.60
   4  -1  -2  261.17   15.90
  -4   1   2  271.17   13.20
  -4   1   2  234.98   14.40
  -4   1   2  269.37   12.60
  -4   1   2  279.57   16.50
  -4   1   2  291.27   16.70
  -4   1   2  281.67   16.40
  -4   1   2  269.77   15.90
   3  -1  -2 3388.16   92.69
   3  -1  -2 3306.77   92.99
   3  -1  -2 3220.98   95.79
   3  -1  -2 3344.17   96.59
   3  -1  -2 3217.28   96.39
   3  -1  -2 3371.56   97.99
  -3   1   2 3385.46   97.49
  -3   1   2 3265.27   95.69
  -3   1   2 3304.87   96.99
  -3   1   2 3283.57   91.79
  -3   1   2 3427.26   97.19
  -3   1   2 3508.55   98.09
  -3   1   2 3274.67   93.29
   2  -1  -2   30.50    2.80
   2  -1  -2   24.00    3.90
   2  -1  -2   23.40    4.00
   2  -1  -2   24.70    3.50
   2  -1  -2   27.40    1.40
   2  -1  -2   24.10    4.00
   2  -1  -2   27.40    4.40
  -2   1   2   25.70    1.40
  -2   1   2   29.10    3.50
  -2   1   2   27.70    4.20
  -2   1   2   30.50    3.80
  -2   1   2   28.40    2.60
  -2   1   2   23.80    3.90
  -2   1   2   27.40    3.10
  -2   1   2   34.80    4.10
   1  -1  -2  548.65   18.40
   1  -1  -2  558.14   18.90
   1  -1  -2  554.54   18.80
   1  -1  -2  551.44   16.80
   1  -1  -2  524.95   18.60
   1  -1  -2  560.84   19.10
   1  -1  -2  556.34   16.40
  -1   1   2  557.74   19.20
  -1   1   2  541.25   16.90
  -1   1   2  556.74   18.90
  -1   1   2  544.25   18.20
  -1   1   2  535.35   16.40
  -1   1   2  534.45   18.90
  -1   1   2  574.64   19.20
  -1   1   2  553.14   18.40
  -1   1   2  566.14   18.80
   0  -1  -2    9.00    1.60
   0  -1  -2    8.90    1.90
   0  -1  -2    7.80    1.80
   0  -1  -2    7.50    1.30
   0  -1  -2    6.90    1.50
   0  -1  -2    7.40    1.70
   0  -1  -2    8.10    1.50
   0  -1  -2    9.70    1.60
   0  -1  -2    7.60    1.10
   0   1   2    8.40    1.50
   0   1   2    9.70    1.60
   0   1   2    9.00    1.90
   0   1   2    6.40    1.10
   0   1   2    7.30    1.30
   0   1   2   12.10    2.10
   0   1   2    8.90    1.90
   0   1   2   10.80    2.00
  -1  -1  -2 2596.74   72.99
   1   1   2 2626.54   72.79
   1   1   2 2639.34   73.19
  -2  -1  -2   -0.10    0.80
  -2  -1  -2    1.60    0.70
  -2  -1  -2    1.80    1.40
  -2  -1  -2    2.50    1.30
  -2  -1  -2    1.80    1.10
  -2  -1  -2    2.00    1.20
  -2  -1  -2    1.10    0.70
  -2  -1  -2    0.00    0.60
   2   1   2    2.60    1.30
   2   1   2    1.70    1.40
   2   1   2    0.90    0.90
   2   1   2    2.10    0.90
   2   1   2    1.60    1.20
   2   1   2    1.70    1.10
   2   1   2    2.30    1.20
  -3  -1  -2    2.10    1.60
  -3  -1  -2    3.80    1.80
  -3  -1  -2    0.40    0.90
  -3  -1  -2    2.20    1.20
  -3  -1  -2    0.20    1.40
  -3  -1  -2    0.40    1.20
  -3  -1  -2    1.80    1.50
  -3  -1  -2    1.10    1.00
   3   1   2    1.10    1.00
   3   1   2    1.40    0.90
   3   1   2   -0.70    0.90
   3   1   2    0.40    0.80
   3   1   2   -0.20    0.80
   3   1   2    1.00    1.20
   3   1   2   -0.50    1.30
  -4  -1  -2  704.03   30.10
  -4  -1  -2  695.03   24.80
  -4  -1  -2  688.83   21.80
  -4  -1  -2  668.83   26.70
  -4  -1  -2  672.03   28.00
  -4  -1  -2  692.83   28.30
  -4  -1  -2  669.63   22.30
  -4  -1  -2  683.63   23.80
  -4  -1  -2  664.33   28.60
   4   1   2  665.53   24.50
   4   1   2  672.43   26.90
   4   1   2  675.23   29.30
   4   1   2  734.33   29.90
   4   1   2  700.73   27.60
   4   1   2  671.83   24.00
  -5  -1  -2 1300.37   42.80
  -5  -1  -2 1288.97   47.40
  -5  -1  -2 1258.47   38.30
  -5  -1  -2 1292.17   37.40
  -5  -1  -2 1215.98   44.10
  -5  -1  -2 1171.88   45.60
  -5  -1  -2 1266.97   46.00
  -5  -1  -2 1305.67   49.60
  -5  -1  -2 1101.79   39.00
  -5  -1  -2 1262.27   47.30
   5   1   2 1287.27   48.60
   5   1   2 1251.27   42.30
   5   1   2 1254.97   48.30
   5   1   2 1279.27   45.40
   5   1   2 1292.47   45.40
   5   1   2 1249.38   40.00
  -6  -1  -2  981.70   42.10
  -6  -1  -2  967.50   38.20
  -6  -1  -2  977.60   36.90
  -6  -1  -2 1017.30   44.50
   6   1   2  952.70   42.70
   6   1   2  847.62   32.00
   6   1   2  999.00   43.30
   6   1   2  971.60   39.10
   6   1   2  932.81   36.60
  -7  -1  -2   91.09   10.50
  -7  -1  -2  119.19   16.80
  -7  -1  -2  117.19   14.40
   7   1   2  105.09   11.60
   7   1   2  109.39   13.10
  -8  -1  -2    5.60    5.20
  -8  -1  -2    1.00    4.30
  -8  -1  -2    5.20    3.70
   8   1   2   -4.40    3.30
   8   1   2   -3.70    4.60
   8   1   2    2.80    5.30
  -9  -1  -2   13.80    9.80
  -9  -1  -2    1.30    7.10
   9   1   2    9.70    8.30
   9   1   2   17.50    9.00
   8  -2  -2    7.50    6.90
   8  -2  -2    6.70    7.70
  -8   2   2   15.30    7.90
  -8   2   2    0.30    6.80
  -8   2   2   -4.00    6.50
   7  -2  -2   16.20    6.90
   7  -2  -2   14.40    7.10
   7  -2  -2   19.10    7.00
  -7   2   2   23.60    7.50
  -7   2   2    4.50    6.00
  -7   2   2   28.00    8.40
   6  -2  -2   36.60    9.10
   6  -2  -2   27.30    7.20
   6  -2  -2   21.90    6.60
   6  -2  -2   42.60    9.10
  -6   2   2   32.80    9.10
  -6   2   2   33.50    8.50
   5  -2  -2  194.88   15.40
   5  -2  -2  182.38   12.90
   5  -2  -2  174.88   14.80
   5  -2  -2  180.08   15.30
  -5   2   2  199.18   11.60
  -5   2   2  195.68   15.30
  -5   2   2  185.58   15.70
  -5   2   2  193.18   12.20
   4  -2  -2   22.80    5.50
   4  -2  -2   14.80    3.80
   4  -2  -2   23.40    4.00
   4  -2  -2   18.80    5.10
   4  -2  -2   32.30    6.60
   4  -2  -2   22.90    5.30
  -4   2   2   25.40    5.70
  -4   2   2   22.40    5.60
  -4   2   2   22.20    4.40
  -4   2   2   17.70    5.00
  -4   2   2   21.30    5.50
  -4   2   2   23.50    4.20
  -4   2   2   19.20    5.10
   3  -2  -2  455.15   21.00
   3  -2  -2  446.26   20.20
   3  -2  -2  469.85   18.60
   3  -2  -2  431.16   17.40
   3  -2  -2  414.76   19.80
   3  -2  -2  462.35   20.60
   3  -2  -2  454.65   20.70
  -3   2   2  436.26   17.60
  -3   2   2  449.56   20.30
  -3   2   2  440.06   20.00
  -3   2   2  425.36   20.70
  -3   2   2  428.96   20.80
  -3   2   2  460.25   18.10
   2  -2  -2  390.16   16.60
   2  -2  -2  426.06   17.50
   2  -2  -2  386.56   11.90
   2  -2  -2  392.16   11.80
   2  -2  -2  372.36   15.20
   2  -2  -2  372.76   16.70
   2  -2  -2  361.56   16.10
   2  -2  -2  395.16   15.30
   2  -2  -2  372.16   16.80
  -2   2   2  406.86   17.80
  -2   2   2  394.66   16.70
  -2   2   2  397.96   17.20
  -2   2   2  400.56   15.80
  -2   2   2  398.86   17.10
  -2   2   2  378.36   15.00
   1  -2  -2  666.93   21.10
   1  -2  -2  618.64   20.90
   1  -2  -2  653.63   19.50
   1  -2  -2  611.54   22.20
   1  -2  -2  643.34   21.40
   1  -2  -2  652.63   21.60
   1  -2  -2  621.54   22.10
   1  -2  -2  635.94   21.40
  -1   2   2  632.94   21.80
  -1   2   2  628.34   21.30
  -1   2   2  610.44   21.20
  -1   2   2  619.84   20.90
  -1   2   2  617.74   21.40
  -1   2   2  587.14   22.00
  -1   2   2  634.84   19.50
  -1   2   2  660.73   23.00
  -2  -2  -2  114.69    7.10
  -2  -2  -2  105.09    7.00
  -2  -2  -2  102.29    7.30
  -2  -2  -2  108.39    6.60
  -2  -2  -2  105.49    5.70
  -2  -2  -2  105.89    5.80
  -2  -2  -2  116.49    7.30
  -2  -2  -2  107.39    7.50
  -2  -2  -2  101.09    6.40
  -2  -2  -2  117.39    6.30
  -2  -2  -2  105.89    7.10
   2   2   2  124.49    7.30
   2   2   2  110.09    7.10
   2   2   2  115.49    6.90
   2   2   2  112.39    6.00
   2   2   2  111.89    6.80
   2   2   2  103.89    7.10
  -3  -2  -2  875.01   28.70
  -3  -2  -2  890.51   32.10
  -3  -2  -2  863.61   29.40
  -3  -2  -2  899.01   32.60
  -3  -2  -2  889.11   29.70
  -3  -2  -2  902.31   30.50
  -3  -2  -2  906.11   30.10
  -3  -2  -2  927.41   32.90
  -3  -2  -2  938.21   33.10
  -3  -2  -2  935.41   30.60
   3   2   2  911.31   33.20
   3   2   2  886.01   31.30
   3   2   2  959.40   30.50
   3   2   2  910.51   32.60
   3   2   2  936.81   30.00
  -4  -2  -2  394.56   18.40
  -4  -2  -2  377.66   16.10
  -4  -2  -2  373.16   16.20
  -4  -2  -2  397.96   19.50
  -4  -2  -2  369.96   18.10
  -4  -2  -2  381.06   20.00
  -4  -2  -2  380.66   19.20
  -4  -2  -2  373.36   17.10
  -4  -2  -2  429.36   16.90
  -4  -2  -2  377.26   15.70
  -4  -2  -2  378.26   18.20
   4   2   2  396.76   18.40
   4   2   2  380.16   19.70
   4   2   2  412.06   20.60
   4   2   2  389.06   16.70
  -5  -2  -2  538.75   24.50
  -5  -2  -2  571.74   22.10
  -5  -2  -2  588.24   26.60
  -5  -2  -2  528.25   25.20
  -5  -2  -2  543.75   26.00
  -5  -2  -2  530.05   26.00
  -5  -2  -2  533.15   27.50
  -5  -2  -2  540.95   22.70
  -5  -2  -2  556.34   24.00
  -5  -2  -2  579.44   21.20
  -5  -2  -2  558.14   21.90
   5   2   2  579.64   22.60
   5   2   2  542.45   27.10
   5   2   2  572.44   28.00
   5   2   2  589.94   25.40
  -6  -2  -2  302.27   19.80
  -6  -2  -2  343.37   19.60
  -6  -2  -2  357.46   21.80
  -6  -2  -2  376.76   18.90
  -6  -2  -2  350.66   15.50
  -6  -2  -2  353.66   23.50
  -6  -2  -2  346.57   19.40
   6   2   2  373.46   23.30
   6   2   2  368.86   23.20
   6   2   2  371.66   20.40
   6   2   2  346.67   16.90
  -7  -2  -2  175.18   17.70
  -7  -2  -2  173.98   13.70
  -7  -2  -2  146.79   15.30
   7   2   2  169.08   16.70
   7   2   2  188.18   15.00
   7   2   2  155.58   16.20
  -8  -2  -2    0.80    3.70
  -8  -2  -2    7.40    4.10
  -8  -2  -2    4.00    5.40
   8   2   2    2.30    5.40
   8   2   2   -0.60    3.80
   8   2   2   -3.60    4.40
  -9  -2  -2   23.30    8.00
  -9  -2  -2   32.80    9.90
   9   2   2   29.50   10.80
   9   2   2   20.70    9.30
   7  -3  -2    8.10    4.90
   7  -3  -2    1.60    4.40
  -7   3   2   12.70    7.40
  -7   3   2   -1.80    4.80
  -7   3   2    4.70    6.30
   6  -3  -2  158.38   16.00
   6  -3  -2  165.78   16.10
   6  -3  -2  166.28   14.50
   6  -3  -2  136.79   15.20
  -6   3   2  178.28   17.60
  -6   3   2  160.08   15.80
   5  -3  -2  143.69   13.80
   5  -3  -2  138.29   13.70
   5  -3  -2  167.38   12.70
   5  -3  -2  162.18   14.30
  -5   3   2  156.88   15.20
  -5   3   2  123.59   10.80
  -5   3   2  155.68   10.40
  -5   3   2  149.88   14.00
   4  -3  -2   23.30    5.20
   4  -3  -2   21.10    5.80
   4  -3  -2   21.00    5.70
   4  -3  -2   20.00    4.20
   4  -3  -2    9.60    3.90
   4  -3  -2   21.00    5.10
   4  -3  -2   16.40    5.00
  -4   3   2   20.90    5.90
  -4   3   2   23.30    5.30
  -4   3   2   16.10    4.80
  -4   3   2   19.00    4.00
  -4   3   2   16.50    5.40
  -4   3   2    7.30    4.10
   3  -3  -2  728.03   28.10
   3  -3  -2  647.64   27.60
   3  -3  -2  654.13   24.10
   3  -3  -2  614.34   26.70
   3  -3  -2  684.13   26.10
   3  -3  -2  695.23   28.50
   3  -3  -2  667.93   19.40
   3  -3  -2  674.43   19.30
   3  -3  -2  654.23   27.70
  -3   3   2  618.64   27.00
  -3   3   2  644.94   28.70
  -3   3   2  614.44   26.40
  -3   3   2  698.43   25.80
  -3   3   2  650.43   24.90
  -3   3   2  680.83   28.90
   2  -3  -2 1876.41   51.79
   2  -3  -2 1761.32   57.99
   2  -3  -2 1825.52   57.89
   2  -3  -2 1855.01   57.19
   2  -3  -2 1858.91   52.19
   2  -3  -2 1967.00   57.19
   2  -3  -2 1873.71   57.19
   2  -3  -2 1969.50   56.79
   2  -3  -2 1856.11   55.59
  -2   3   2 1873.41   56.59
  -2   3   2 1834.52   58.09
  -2   3   2 1876.91   58.49
  -2   3   2 1883.51   56.49
  -2   3   2 1791.82   56.09
  -2   3   2 1834.02   59.49
   1  -3  -2  277.37   12.70
   1  -3  -2  265.47   13.50
   1  -3  -2  271.17   11.70
   1  -3  -2  266.57   11.70
   1  -3  -2  272.07   11.10
   1  -3  -2  274.57   12.70
   1  -3  -2  281.27   13.20
   1  -3  -2  280.57   12.10
   1  -3  -2  275.77   10.90
  -1   3   2  257.17   13.00
  -1   3   2  284.17   12.90
  -1   3   2  266.17   13.90
  -1   3   2  265.07   11.90
  -1   3   2  276.07   11.60
  -1   3   2  262.17   12.80
  -1   3   2  273.47   12.70
   0  -3  -2 2351.96   69.49
   0  -3  -2 2360.86   69.29
   0  -3  -2 2362.46   65.49
   0  -3  -2 2388.86   66.59
   0  -3  -2 2312.97   65.99
   0  -3  -2 2406.06   67.99
   0  -3  -2 2452.55   69.19
   0  -3  -2 2477.05   69.39
   0   3   2 2435.76   66.79
   0   3   2 2393.16   68.09
   0   3   2 2349.96   69.39
   0   3   2 2523.15   70.29
   0   3   2 2354.66   68.89
   0   3   2 2397.46   67.09
   0   3   2 2496.25   70.49
   0   3   2 2369.36   65.99
  -1  -3  -2 3098.99   86.59
  -1  -3  -2 3027.90   85.59
  -1  -3  -2 2980.00   83.49
  -1  -3  -2 2983.60   81.69
  -1  -3  -2 3048.79   85.89
  -1  -3  -2 3009.90   82.59
   1   3   2 3060.89   83.69
   1   3   2 2989.20   86.09
   1   3   2 3075.29   86.09
   1   3   2 3155.98   87.19
   1   3   2 3103.89   82.69
   1   3   2 3035.80   85.69
  -2  -3  -2    2.40    1.50
  -2  -3  -2    1.50    1.20
  -2  -3  -2    2.40    1.50
  -2  -3  -2    1.40    1.40
  -2  -3  -2    2.50    1.50
  -2  -3  -2    1.00    1.40
  -2  -3  -2    1.70    1.00
  -2  -3  -2    2.30    1.50
  -2  -3  -2    3.20    1.50
  -2  -3  -2    2.30    1.50
   2   3   2    1.30    1.00
   2   3   2    2.50    1.40
   2   3   2   -0.10    1.30
   2   3   2    1.00    1.30
   2   3   2    2.30    1.00
   2   3   2    5.80    2.10
  -3  -3  -2 5603.54  155.48
  -3  -3  -2 5558.44  154.58
  -3  -3  -2 5551.94  154.48
  -3  -3  -2 5676.33  155.78
  -3  -3  -2 5557.34  154.98
   3   3   2 5882.91  156.38
  -4  -3  -2  166.68   11.90
  -4  -3  -2  156.98   10.20
  -4  -3  -2  152.68   11.30
  -4  -3  -2  151.48   10.30
  -4  -3  -2  152.78   10.90
  -4  -3  -2  159.58   10.50
  -4  -3  -2  146.89   11.30
  -4  -3  -2  143.99    9.70
  -4  -3  -2  144.19   10.40
  -4  -3  -2  148.69    9.50
  -4  -3  -2  170.98   10.70
   4   3   2  171.38   10.50
   4   3   2  137.89   10.10
   4   3   2  181.08   11.00
   4   3   2  172.68   11.90
  -5  -3  -2   55.99    6.90
  -5  -3  -2   39.30    6.50
  -5  -3  -2   48.90    7.00
  -5  -3  -2   47.80    9.00
  -5  -3  -2   44.90    7.10
  -5  -3  -2   57.29    8.90
  -5  -3  -2   50.19    7.10
  -5  -3  -2   37.30    5.90
  -5  -3  -2   46.60    7.80
  -5  -3  -2   48.40    7.50
  -5  -3  -2   52.29    5.90
   5   3   2   42.50    8.10
   5   3   2   43.20    6.50
   5   3   2   45.20    7.40
   5   3   2   54.39    9.10
  -6  -3  -2   23.50    6.10
  -6  -3  -2   11.80    4.60
  -6  -3  -2    8.40    5.60
  -6  -3  -2    8.80    4.60
  -6  -3  -2   15.20    4.60
  -6  -3  -2   10.70    4.10
  -6  -3  -2   12.80    4.00
  -6  -3  -2   16.10    4.40
  -6  -3  -2    8.50    6.00
  -6  -3  -2   18.30    4.50
  -6  -3  -2   10.00    4.50
   6   3   2   19.90    5.70
   6   3   2   19.60    6.30
   6   3   2   20.20    5.30
   6   3   2   15.90    4.20
  -7  -3  -2   46.70   11.00
  -7  -3  -2   35.00    7.60
  -7  -3  -2   22.50    5.70
  -7  -3  -2   30.20    7.70
   7   3   2   59.29   12.40
   7   3   2   32.40    8.60
   7   3   2   29.20    7.40
  -8  -3  -2   21.90    8.80
  -8  -3  -2   30.40    7.80
  -8  -3  -2   28.00    8.30
   8   3   2   32.60   10.40
   8   3   2   21.30    7.40
   8   3   2   54.29   12.10
  -9  -3  -2    1.90    6.10
  -9  -3  -2    5.90    7.80
   9   3   2   -5.90    5.30
   9   3   2    9.40    6.60
   7  -4  -2    6.10    4.80
   7  -4  -2    0.80    4.10
  -7   4   2    0.50    6.00
  -7   4   2   -6.30    4.10
  -7   4   2   -9.70    4.40
   6  -4  -2  264.77   21.30
   6  -4  -2  253.57   18.50
   6  -4  -2  265.17   22.10
  -6   4   2  285.57   22.80
  -6   4   2  253.87   20.80
  -6   4   2  241.38   21.70
   5  -4  -2   -0.80    4.00
   5  -4  -2    4.90    4.80
   5  -4  -2   -1.60    3.10
   5  -4  -2    2.70    3.10
  -5   4   2    6.20    4.80
  -5   4   2    0.60    3.30
   4  -4  -2    3.80    3.00
   4  -4  -2   -1.40    2.50
   4  -4  -2    1.60    3.10
   4  -4  -2    0.50    2.90
   4  -4  -2    3.90    2.40
  -4   4   2    6.10    4.10
  -4   4   2    0.10    2.60
  -4   4   2   -0.60    2.40
  -4   4   2    1.20    1.80
  -4   4   2    1.30    3.50
   3  -4  -2  469.95   15.90
   3  -4  -2  474.25   23.30
   3  -4  -2  437.46   22.50
   3  -4  -2  459.85   21.80
   3  -4  -2  427.06   19.00
   3  -4  -2  448.76   16.00
   3  -4  -2  450.95   21.50
   3  -4  -2  480.15   22.50
   3  -4  -2  463.35   22.30
  -3   4   2  456.75   21.20
  -3   4   2  464.45   24.30
  -3   4   2  459.65   21.30
  -3   4   2  448.86   22.50
  -3   4   2  492.95   24.50
  -3   4   2  444.76   20.30
   2  -4  -2  604.44   25.30
   2  -4  -2  596.64   23.60
   2  -4  -2  599.04   20.80
   2  -4  -2  568.54   25.40
   2  -4  -2  586.34   23.70
   2  -4  -2  595.84   23.20
   2  -4  -2  629.44   24.60
   2  -4  -2  610.24   20.40
   2  -4  -2  573.84   24.00
  -2   4   2  583.54   25.10
  -2   4   2  568.84   22.70
  -2   4   2  591.64   24.00
  -2   4   2  575.64   24.10
  -2   4   2  606.74   27.00
  -2   4   2  599.04   25.80
   1  -4  -2  346.67   14.70
   1  -4  -2  353.06   16.40
   1  -4  -2  323.87   15.70
   1  -4  -2  343.57   14.20
   1  -4  -2  369.66   16.70
   1  -4  -2  333.57   15.40
   1  -4  -2  338.67   17.30
   1  -4  -2  368.36   14.50
   1  -4  -2  343.07   14.40
  -1   4   2  398.96   17.20
  -1   4   2  315.07   16.20
  -1   4   2  347.97   14.60
  -1   4   2  374.86   17.00
  -1   4   2  362.86   14.20
  -1   4   2  344.97   16.70
  -1   4   2  363.76   18.40
   0  -4  -2  689.63   25.00
   0  -4  -2  698.63   26.40
   0  -4  -2  772.02   26.80
   0  -4  -2  680.73   21.20
   0  -4  -2  678.33   22.30
   0  -4  -2  700.93   24.60
   0  -4  -2  719.63   25.80
   0  -4  -2  657.53   23.50
   0  -4  -2  661.63   26.50
   0   4   2  688.33   26.00
   0   4   2  741.63   27.40
   0   4   2  710.23   21.70
   0   4   2  662.53   22.80
   0   4   2  771.42   28.50
   0   4   2  715.93   24.60
   0   4   2  705.83   26.10
  -1  -4  -2  147.09    8.70
  -1  -4  -2  124.29    8.90
  -1  -4  -2  144.29    5.50
  -1  -4  -2  139.99    8.80
  -1  -4  -2  136.09    6.70
  -1  -4  -2  127.39    8.40
  -1  -4  -2  130.19    7.00
  -1  -4  -2  122.59    8.90
   1   4   2  126.09    9.20
   1   4   2  136.99    6.90
   1   4   2  130.09    5.40
   1   4   2  134.59    7.00
   1   4   2  130.19    8.70
   1   4   2  130.79    8.80
  -2  -4  -2    2.30    1.40
  -2  -4  -2    0.10    1.20
  -2  -4  -2    2.40    1.90
  -2  -4  -2    3.30    1.50
  -2  -4  -2    1.30    1.30
  -2  -4  -2    2.00    1.70
  -2  -4  -2    2.00    1.10
  -2  -4  -2    1.50    1.70
  -2  -4  -2    5.10    2.20
  -2  -4  -2    4.00    1.60
  -2  -4  -2    0.40    1.80
   2   4   2    1.70    1.40
   2   4   2    0.90    1.20
   2   4   2    3.50    2.20
   2   4   2    2.20    1.90
   2   4   2    0.90    1.40
   2   4   2    1.60    1.10
  -3  -4  -2    2.60    1.80
  -3  -4  -2    7.70    2.90
  -3  -4  -2    5.60    2.10
  -3  -4  -2    7.00    2.30
  -3  -4  -2   10.50    2.90
  -3  -4  -2    7.20    2.70
  -3  -4  -2   11.50    3.10
  -3  -4  -2    8.10    2.60
  -3  -4  -2   11.90    3.10
  -3  -4  -2    7.80    3.00
  -3  -4  -2    6.30    2.40
   3   4   2    9.00    2.40
   3   4   2    6.60    2.80
   3   4   2   10.10    3.30
   3   4   2    7.80    3.10
  -4  -4  -2   77.49    7.50
  -4  -4  -2   94.49    8.40
  -4  -4  -2   81.19    7.40
  -4  -4  -2   79.69    7.80
  -4  -4  -2   73.39    7.30
  -4  -4  -2   79.19    7.90
  -4  -4  -2   79.99    7.10
  -4  -4  -2   90.89    8.30
  -4  -4  -2   78.09    7.90
  -4  -4  -2   78.79    7.00
  -4  -4  -2   76.19    8.00
   4   4   2   78.09    7.90
   4   4   2   78.49    7.70
   4   4   2   71.09    7.50
   4   4   2   71.19    7.30
  -5  -4  -2  763.32   31.20
  -5  -4  -2  759.32   32.50
  -5  -4  -2  773.82   31.30
  -5  -4  -2  834.62   32.00
  -5  -4  -2  780.82   30.60
  -5  -4  -2  779.62   31.00
  -5  -4  -2  751.52   33.10
  -5  -4  -2  784.52   30.10
  -5  -4  -2  737.63   31.50
  -5  -4  -2  745.73   31.70
  -5  -4  -2  794.42   33.80
  -5  -4  -2  812.62   32.40
  -5  -4  -2  774.22   30.50
  -5  -4  -2  745.23   31.10
   5   4   2  780.92   33.30
   5   4   2  796.52   31.10
  -6  -4  -2    2.70    3.60
  -6  -4  -2    3.90    3.50
  -6  -4  -2   -0.50    3.60
  -6  -4  -2    4.10    3.50
  -6  -4  -2   -1.50    2.70
  -6  -4  -2   -0.40    3.30
  -6  -4  -2    4.20    3.00
  -6  -4  -2   -2.70    3.80
  -6  -4  -2    4.00    2.60
  -6  -4  -2    2.90    2.40
  -6  -4  -2    2.10    2.40
  -6  -4  -2   -2.40    2.90
  -6  -4  -2    1.30    3.20
  -6  -4  -2   -1.30    2.00
   6   4   2   -0.10    2.30
   6   4   2   -2.00    2.80
  -7  -4  -2  204.48   15.10
  -7  -4  -2  205.68   13.70
  -7  -4  -2  207.98   18.00
  -7  -4  -2  236.38   18.20
  -7  -4  -2  194.78   18.10
  -7  -4  -2  228.08   14.60
  -7  -4  -2  205.28   15.40
   7   4   2  200.48   15.50
   7   4   2  194.08   17.50
  -8  -4  -2   38.00   10.00
  -8  -4  -2   55.09   12.40
  -8  -4  -2   41.80    8.30
  -8  -4  -2   41.60    9.10
  -8  -4  -2   36.60   10.70
   8   4   2   50.19   12.90
   8   4   2   43.20    9.10
   8   4   2   47.80   11.00
  -9  -4  -2    1.70    5.90
  -9  -4  -2   13.80    7.50
  -9  -4  -2   10.90    6.90
   9   4   2   -9.40    5.80
   6  -5  -2  143.39   15.30
   6  -5  -2  167.98   17.20
   6  -5  -2  147.19   16.80
  -6   5   2  176.28   18.00
  -6   5   2  133.29   19.10
  -6   5   2  164.28   18.90
   5  -5  -2   28.20    7.70
   5  -5  -2   25.60    7.50
   5  -5  -2   24.40    6.70
  -5   5   2   26.60    8.40
  -5   5   2   26.50    7.50
  -5   5   2   29.60    9.40
   4  -5  -2   52.59    9.00
   4  -5  -2   50.99    9.10
   4  -5  -2   58.09    9.70
   4  -5  -2   46.00    9.30
  -4   5   2   36.20    7.70
  -4   5   2   69.19   12.20
  -4   5   2   43.00    6.80
  -4   5   2   34.80    7.60
  -4   5   2   53.09   10.40
   3  -5  -2   37.70    7.30
   3  -5  -2   46.40    8.30
   3  -5  -2   36.00    7.20
   3  -5  -2   43.70    7.20
   3  -5  -2   34.00    7.00
   3  -5  -2   35.70    5.90
   3  -5  -2   36.90    4.30
  -3   5   2   29.60    7.40
  -3   5   2   31.10    6.20
  -3   5   2   40.60    8.60
  -3   5   2   43.60    8.10
  -3   5   2   31.00    6.70
  -3   5   2   36.00    6.60
   2  -5  -2  368.66   20.10
   2  -5  -2  348.87   17.30
   2  -5  -2  349.47   18.60
   2  -5  -2  320.57   17.80
   2  -5  -2  387.06   17.80
   2  -5  -2  342.27   15.50
   2  -5  -2  384.66   15.60
   2  -5  -2  366.56   17.40
   2  -5  -2  378.66   19.50
  -2   5   2  366.26   16.70
  -2   5   2  339.57   18.50
  -2   5   2  362.86   21.30
  -2   5   2  369.26   18.60
  -2   5   2  349.67   19.00
  -2   5   2  352.16   20.00
   1  -5  -2   36.70    6.80
   1  -5  -2   39.30    6.20
   1  -5  -2   31.00    5.40
   1  -5  -2   34.20    5.00
   1  -5  -2   30.10    5.10
   1  -5  -2   29.30    3.60
   1  -5  -2   39.90    6.30
   1  -5  -2   26.40    5.20
   1  -5  -2   35.10    4.90
  -1   5   2   40.20    6.50
  -1   5   2   32.90    3.80
  -1   5   2   30.30    5.60
  -1   5   2   31.80    5.90
  -1   5   2   34.30    7.10
  -1   5   2   32.70    5.90
   0  -5  -2  671.03   21.50
   0  -5  -2  700.83   28.10
   0  -5  -2  646.54   19.90
   0  -5  -2  667.13   26.70
   0  -5  -2  696.23   25.90
   0  -5  -2  660.83   25.50
   0  -5  -2  660.43   26.80
   0  -5  -2  690.53   25.20
   0  -5  -2  597.44   23.90
   0   5   2  653.33   25.20
   0   5   2  595.44   21.70
   0   5   2  656.03   27.40
   0   5   2  637.94   26.40
   0   5   2  661.33   20.10
   0   5   2  690.63   29.10
   0   5   2  663.23   26.40
  -1  -5  -2  775.02   30.90
  -1  -5  -2  792.02   29.90
  -1  -5  -2  808.32   30.50
  -1  -5  -2  820.92   27.70
  -1  -5  -2  797.72   29.00
  -1  -5  -2  773.22   30.70
  -1  -5  -2  801.62   29.40
  -1  -5  -2  793.82   24.20
   1   5   2  808.32   29.70
   1   5   2  770.32   24.70
   1   5   2  798.92   30.20
   1   5   2  840.82   32.30
   1   5   2  784.42   27.30
   1   5   2  806.12   32.10
  -2  -5  -2   -0.10    1.50
  -2  -5  -2    0.40    1.50
  -2  -5  -2   -0.50    0.50
  -2  -5  -2   -1.60    1.40
  -2  -5  -2   -0.80    1.40
  -2  -5  -2    0.40    1.00
  -2  -5  -2    1.30    1.40
  -2  -5  -2    1.20    1.20
  -2  -5  -2    0.00    1.00
  -2  -5  -2   -2.30    1.10
  -2  -5  -2   -0.30    0.80
   2   5   2    0.60    1.30
   2   5   2   -1.50    0.90
   2   5   2    0.30    1.10
   2   5   2   -1.90    1.00
   2   5   2    0.90    1.50
  -3  -5  -2   61.49    6.60
  -3  -5  -2   53.89    4.70
  -3  -5  -2   42.60    4.80
  -3  -5  -2   52.89    6.30
  -3  -5  -2   67.49    7.00
  -3  -5  -2   62.29    7.10
  -3  -5  -2   59.19    6.80
  -3  -5  -2   53.69    5.40
  -3  -5  -2   53.79    5.10
  -3  -5  -2   65.29    6.90
  -3  -5  -2   51.49    5.40
  -3  -5  -2   51.79    6.00
   3   5   2   60.69    7.00
   3   5   2   50.29    8.00
   3   5   2   41.20    6.40
   3   5   2   51.29    5.00
  -4  -5  -2 1506.35   52.49
  -4  -5  -2 1546.55   52.89
  -4  -5  -2 1584.94   52.09
  -4  -5  -2 1610.24   53.39
  -4  -5  -2 1530.05   53.59
  -4  -5  -2 1529.55   50.99
  -4  -5  -2 1692.33   52.19
  -4  -5  -2 1485.85   53.49
  -4  -5  -2 1557.74   52.69
  -4  -5  -2 1554.94   49.80
  -4  -5  -2 1533.05   50.89
  -4  -5  -2 1582.44   52.89
   4   5   2 1589.94   54.79
   4   5   2 1580.44   50.29
   4   5   2 1507.65   52.89
  -5  -5  -2  289.87   18.00
  -5  -5  -2  283.47   16.90
  -5  -5  -2  264.77   17.00
  -5  -5  -2  283.07   16.50
  -5  -5  -2  298.77   17.30
  -5  -5  -2  345.67   18.80
  -5  -5  -2  301.97   18.60
  -5  -5  -2  283.37   16.50
  -5  -5  -2  337.87   19.00
  -5  -5  -2  312.67   18.30
  -5  -5  -2  298.87   17.50
  -5  -5  -2  306.67   16.90
  -5  -5  -2  294.67   17.50
  -5  -5  -2  285.77   18.10
   5   5   2  280.87   17.50
   5   5   2  300.07   18.60
   5   5   2  279.87   17.10
  -6  -5  -2   67.79   10.80
  -6  -5  -2   90.79    9.60
  -6  -5  -2   76.69   10.90
  -6  -5  -2   98.19   10.10
  -6  -5  -2   89.19   10.20
  -6  -5  -2   92.99   11.10
  -6  -5  -2   93.29   10.00
  -6  -5  -2   85.69   10.00
  -6  -5  -2   96.19   10.20
  -6  -5  -2   86.19   10.50
  -6  -5  -2  100.59   10.70
  -6  -5  -2  101.29   10.50
  -6  -5  -2   95.79    9.60
  -6  -5  -2   99.09   10.00
   6   5   2   75.69   11.70
  -7  -5  -2  166.68   16.60
  -7  -5  -2  176.18   14.50
  -7  -5  -2  181.28   14.10
  -7  -5  -2  174.48   13.30
  -7  -5  -2  153.98   13.70
  -7  -5  -2  187.28   15.60
  -7  -5  -2  200.28   17.60
   7   5   2  165.08   16.10
  -8  -5  -2   11.60    6.30
  -8  -5  -2   12.50    5.80
  -8  -5  -2   14.90    5.80
  -8  -5  -2    8.50    5.70
  -8  -5  -2    5.00    4.70
   8   5   2    6.80    6.80
  -9  -5  -2   -4.40    4.30
  -9  -5  -2    4.00    6.70
   9   5   2    4.40    5.30
   6  -6  -2   90.89   14.50
   6  -6  -2   65.99   13.70
   6  -6  -2   74.99   15.30
  -6   6   2   78.99   15.60
  -6   6   2   73.99   15.60
   5  -6  -2   76.59   13.20
   5  -6  -2   78.19   13.60
   5  -6  -2   57.49   11.70
  -5   6   2   75.09   15.00
  -5   6   2   72.49   14.50
  -5   6   2   65.79   12.80
   4  -6  -2   34.70    7.80
   4  -6  -2   22.90    7.20
  -4   6   2   14.00    6.30
  -4   6   2   39.40    9.80
  -4   6   2   19.30    6.60
   3  -6  -2  129.09   11.20
   3  -6  -2  118.29    9.70
   3  -6  -2  119.69   11.90
   3  -6  -2  121.59   11.90
   3  -6  -2  150.08   13.50
  -3   6   2  124.09   13.60
  -3   6   2  118.49   11.10
  -3   6   2  112.69   12.70
  -3   6   2  143.79   11.50
   2  -6  -2   -1.40    1.50
   2  -6  -2   -1.30    3.00
   2  -6  -2   -0.60    1.70
   2  -6  -2    0.20    2.10
   2  -6  -2    0.10    1.70
   2  -6  -2    2.00    2.80
   2  -6  -2    0.90    2.90
  -2   6   2   -6.10    2.40
  -2   6   2    1.70    2.70
  -2   6   2   -2.90    2.40
  -2   6   2    1.50    1.90
  -2   6   2    4.20    3.70
  -2   6   2    2.70    2.50
   1  -6  -2  230.98   13.10
   1  -6  -2  254.77   16.80
   1  -6  -2  238.38   15.30
   1  -6  -2  228.58   14.30
   1  -6  -2  221.48   14.60
   1  -6  -2  235.58   13.70
   1  -6  -2  212.18   13.70
   1  -6  -2  234.08   11.80
  -1   6   2  251.57   11.20
  -1   6   2  247.38   17.70
  -1   6   2  239.18   15.80
  -1   6   2  252.57   15.70
  -1   6   2  222.18   14.90
  -1   6   2  209.58   14.40
  -1   6   2  245.38   11.50
   0  -6  -2    2.70    2.30
   0  -6  -2   12.60    3.80
   0  -6  -2   13.40    4.50
   0  -6  -2    6.40    2.00
   0  -6  -2    7.00    3.00
   0  -6  -2    6.10    2.60
   0  -6  -2    3.60    2.90
   0   6   2    7.20    1.10
   0   6   2    1.20    3.10
   0   6   2    7.50    3.00
   0   6   2    4.30    3.10
   0   6   2    9.20    3.40
   0   6   2    6.80    3.80
  -1  -6  -2  512.25   22.60
  -1  -6  -2  525.15   21.50
  -1  -6  -2  510.85   24.20
  -1  -6  -2  510.85   23.60
  -1  -6  -2  501.85   24.50
  -1  -6  -2  506.45   15.90
  -1  -6  -2  507.85   21.60
  -1  -6  -2  502.25   23.10
   1   6   2  513.15   25.70
   1   6   2  486.25   22.20
   1   6   2  494.35   21.20
   1   6   2  490.35   16.70
   1   6   2  571.04   26.00
   1   6   2  481.35   22.90
  -2  -6  -2  247.58   16.00
  -2  -6  -2  244.88   14.90
  -2  -6  -2  253.47    9.80
  -2  -6  -2  234.68   13.00
  -2  -6  -2  275.97   16.40
  -2  -6  -2  241.78   13.70
  -2  -6  -2  240.98   15.10
  -2  -6  -2  257.67   15.00
   2   6   2  250.27   12.80
   2   6   2  265.57   16.90
   2   6   2  241.68   14.00
   2   6   2  263.47   17.00
   2   6   2  230.38   14.60
  -3  -6  -2   38.00    6.80
  -3  -6  -2   49.60    8.10
  -3  -6  -2   49.20    4.80
  -3  -6  -2   39.20    3.60
  -3  -6  -2   55.09    8.00
  -3  -6  -2   47.40    4.50
  -3  -6  -2   44.20    7.80
  -3  -6  -2   45.00    5.60
  -3  -6  -2   45.80    7.80
  -3  -6  -2   44.30    6.90
   3   6   2   39.50    7.50
   3   6   2   36.70    6.50
   3   6   2   41.70    7.70
   3   6   2   41.30    5.00
   3   6   2   45.70    7.10
  -4  -6  -2  484.65   24.90
  -4  -6  -2  491.25   21.20
  -4  -6  -2  491.45   21.10
  -4  -6  -2  447.26   24.10
  -4  -6  -2  467.45   23.30
  -4  -6  -2  446.56   22.50
  -4  -6  -2  456.65   23.30
  -4  -6  -2  470.75   23.80
  -4  -6  -2  494.65   23.60
  -4  -6  -2  482.15   23.10
  -4  -6  -2  458.85   21.80
   4   6   2  491.25   25.70
   4   6   2  475.25   20.90
   4   6   2  515.45   25.30
  -5  -6  -2   99.79   10.60
  -5  -6  -2  118.89   10.00
  -5  -6  -2  104.29   10.20
  -5  -6  -2  109.39   11.40
  -5  -6  -2  108.39   10.50
  -5  -6  -2  128.79   11.40
  -5  -6  -2  107.89   10.40
  -5  -6  -2  128.89   11.10
  -5  -6  -2  129.99   10.90
  -5  -6  -2   92.89   13.60
  -5  -6  -2  103.09    9.70
   5   6   2  110.69   11.90
   5   6   2   98.59   10.40
   5   6   2  118.29   10.00
  -6  -6  -2   17.00    6.00
  -6  -6  -2   25.80    6.80
  -6  -6  -2   19.90    5.60
  -6  -6  -2   27.80    7.20
  -6  -6  -2   17.40    5.80
  -6  -6  -2   11.50    4.60
  -6  -6  -2   24.50    6.70
   6   6   2   23.90    6.60
  -7  -6  -2  135.29   12.50
  -7  -6  -2  118.39   12.40
  -7  -6  -2  137.29   14.30
  -7  -6  -2  109.49   13.70
  -7  -6  -2  138.79   13.40
  -7  -6  -2  120.59   13.00
  -7  -6  -2  127.19   12.90
   7   6   2  127.69   14.00
  -8  -6  -2   -5.90    4.50
  -8  -6  -2   -2.90    4.00
  -8  -6  -2    3.90    4.80
  -8  -6  -2    5.00    4.80
   8   6   2   12.00    4.00
  -9  -6  -2   19.40    7.40
  -9  -6  -2    5.30    5.50
   9   6   2   -0.30    7.00
   5  -7  -2   10.90    6.40
   5  -7  -2    0.70    6.50
  -5   7   2   26.10    9.80
  -5   7   2    2.00    8.50
   4  -7  -2   12.40    4.70
   4  -7  -2   12.10    5.30
   4  -7  -2    1.60    3.60
  -4   7   2   -2.80    5.50
  -4   7   2    3.60    5.80
   3  -7  -2    6.10    4.30
   3  -7  -2   17.10    5.90
   3  -7  -2   13.70    6.10
  -3   7   2    2.70    4.70
  -3   7   2   22.30    7.60
  -3   7   2   10.40    4.90
   2  -7  -2  599.34   29.30
   2  -7  -2  592.14   24.70
   2  -7  -2  514.15   26.40
   2  -7  -2  588.24   28.40
  -2   7   2  562.94   28.00
  -2   7   2  603.24   30.80
  -2   7   2  539.35   31.70
   1  -7  -2  279.27   17.10
   1  -7  -2  315.17   19.50
   1  -7  -2  274.67   17.20
   1  -7  -2  317.87   18.20
   1  -7  -2  340.87   17.50
   1  -7  -2  297.37   18.70
  -1   7   2  298.57   18.80
  -1   7   2  320.77   19.70
  -1   7   2  327.87   22.10
  -1   7   2  319.77   19.90
   0  -7  -2  995.50   36.40
   0  -7  -2 1005.60   36.90
   0  -7  -2  942.01   38.40
   0  -7  -2  953.90   38.40
   0  -7  -2  913.01   36.90
   0  -7  -2  951.00   36.10
   0   7   2  926.31   37.30
   0   7   2  970.50   42.20
   0   7   2  958.20   37.30
   0   7   2  932.41   39.50
  -1  -7  -2   30.30    6.90
  -1  -7  -2   13.70    4.60
  -1  -7  -2   14.90    4.30
  -1  -7  -2   15.40    5.00
  -1  -7  -2   18.00    4.70
  -1  -7  -2   23.00    5.20
  -1  -7  -2   23.80    4.90
   1   7   2   20.10    5.60
   1   7   2   13.80    4.50
   1   7   2   19.60    6.20
   1   7   2   28.10    5.30
   1   7   2   15.10    5.40
  -2  -7  -2  914.61   35.30
  -2  -7  -2  798.22   36.30
  -2  -7  -2  860.61   32.50
  -2  -7  -2  852.01   32.30
  -2  -7  -2  858.71   35.60
  -2  -7  -2  897.21   36.40
  -2  -7  -2  810.42   36.00
   2   7   2  809.52   34.70
   2   7   2  864.91   38.00
   2   7   2  846.92   33.30
   2   7   2  855.61   31.70
   2   7   2  899.41   38.70
  -3  -7  -2   54.39    8.70
  -3  -7  -2   56.49    9.60
  -3  -7  -2   51.09    9.00
  -3  -7  -2   69.49    7.50
  -3  -7  -2   70.79    7.50
   3   7   2   60.19    6.50
   3   7   2   52.99    9.60
   3   7   2   54.89    9.80
   3   7   2   58.99    8.50
   3   7   2   47.30    8.20
  -4  -7  -2  125.39   11.80
  -4  -7  -2  103.79   11.30
  -4  -7  -2  140.79   12.10
  -4  -7  -2  145.09   11.40
  -4  -7  -2  102.49   10.00
  -4  -7  -2  122.69   12.50
  -4  -7  -2  120.29    9.60
   4   7   2  111.29   12.20
   4   7   2  131.59   10.10
   4   7   2  103.39   11.80
  -5  -7  -2   23.60    6.20
  -5  -7  -2   24.20    6.80
  -5  -7  -2   26.60    6.30
  -5  -7  -2   22.90    5.60
  -5  -7  -2   21.70    6.30
   5   7   2   20.20    6.50
   5   7   2   12.80    5.20
   5   7   2   28.90    6.50
  -6  -7  -2   38.50    7.90
  -6  -7  -2   23.30    6.50
  -6  -7  -2   26.60    6.80
  -6  -7  -2   29.20    7.50
  -6  -7  -2   19.90    6.50
  -6  -7  -2   18.80    6.00
   6   7   2   24.90    7.50
  -7  -7  -2   21.10    6.60
  -7  -7  -2   33.00    8.50
  -7  -7  -2   24.60    7.10
  -7  -7  -2   20.20    5.90
  -7  -7  -2   30.80    7.60
  -7  -7  -2   26.10    7.10
  -7  -7  -2   34.50    8.10
  -8  -7  -2   10.60    6.60
  -8  -7  -2    9.50    6.60
  -8  -7  -2    5.50    5.10
  -8  -7  -2   14.10    5.80
   8   7   2    6.70    4.50
   4  -8  -2    6.30    5.50
   4  -8  -2   20.00    6.20
  -4   8   2   13.10    8.00
  -4   8   2   -1.90    8.30
   3  -8  -2    3.00    4.90
   3  -8  -2   -6.70    4.20
  -3   8   2    6.50    7.50
   2  -8  -2  174.08   13.50
   2  -8  -2  186.48   16.10
   2  -8  -2  168.08   14.80
  -2   8   2  180.78   15.40
  -2   8   2  176.28   16.70
  -2   8   2  188.18   18.90
   1  -8  -2   45.70    8.30
   1  -8  -2   65.39    9.40
   1  -8  -2   44.20    9.50
  -1   8   2   63.69   11.00
  -1   8   2   61.99   10.80
  -1   8   2   59.89   11.70
   0  -8  -2  432.26   24.60
   0  -8  -2  412.16   22.50
   0  -8  -2  435.86   22.10
   0   8   2  457.55   24.40
   0   8   2  486.45   28.90
   0   8   2  461.45   26.30
  -1  -8  -2    3.90    3.00
  -1  -8  -2    7.30    3.80
  -1  -8  -2    6.20    3.40
   1   8   2    3.90    4.50
   1   8   2   10.90    4.80
   1   8   2   15.90    6.30
  -2  -8  -2    4.20    2.70
  -2  -8  -2   -1.40    1.90
  -2  -8  -2    1.30    2.50
   2   8   2    2.40    3.20
   2   8   2    3.70    3.90
   2   8   2    0.70    2.90
  -3  -8  -2  145.49   11.00
  -3  -8  -2   93.89   10.90
  -3  -8  -2  113.59   11.50
   3   8   2  114.49   13.10
   3   8   2  123.99   10.10
   3   8   2  138.99   14.20
  -4  -8  -2    2.40    2.80
  -4  -8  -2   -3.80    2.30
  -4  -8  -2    4.10    3.60
   4   8   2   -1.70    2.70
   4   8   2   -3.60    3.10
   4   8   2   -1.30    2.90
  -5  -8  -2   34.50    8.30
  -5  -8  -2   33.30    8.10
   5   8   2   14.60    6.40
   5   8   2   21.20    5.90
   5   8   2   27.90    6.50
  -6  -8  -2   60.69   10.60
  -6  -8  -2   66.59   11.10
  -6  -8  -2   68.19   12.30
   6   8   2   38.20    9.50
  -7  -8  -2   25.00    7.40
  -7  -8  -2   10.90    6.00
  -7  -8  -2   13.30    5.60
  -7  -8  -2   26.40    7.40
  -8  -8  -2   23.90    6.40
  -8  -8  -2   12.30    6.10
  -8  -8  -2   30.70   12.30
   3  -9  -2    8.20    6.70
   3  -9  -2   17.30    7.10
  -3   9   2   17.20    8.10
   2  -9  -2   -0.20    4.80
   2  -9  -2   15.10    5.80
  -2   9   2   -0.70    5.70
   1  -9  -2   57.99   10.00
   1  -9  -2   50.49    9.30
   1  -9  -2   68.19   12.10
  -1   9   2   75.19   12.80
  -1   9   2   87.39   16.00
   0  -9  -2   24.30    7.70
   0  -9  -2   24.80    6.30
   0  -9  -2   11.30    4.30
   0   9   2   10.20    5.70
   0   9   2   11.50    9.10
   0   9   2   15.40    6.30
  -1  -9  -2   14.00    5.90
  -1  -9  -2   14.60    4.70
  -1  -9  -2   20.00    6.10
   1   9   2   15.20    5.90
   1   9   2   19.70    7.80
  -2  -9  -2   93.09   11.20
  -2  -9  -2   87.19   10.40
   2   9   2   75.59   13.50
   2   9   2   91.49   14.70
  -3  -9  -2    8.50    5.00
  -3  -9  -2   14.50    5.40
   3   9   2    9.20    5.10
   3   9   2    6.10    6.20
  -4  -9  -2   41.90    8.80
  -4  -9  -2   40.60    8.40
   4   9   2   61.19   12.30
   4   9   2   41.00   11.30
  -5  -9  -2  112.99   12.80
  -5  -9  -2  121.19   13.60
   5   9   2   67.59   12.80
   5   9   2   73.39   13.50
  -6  -9  -2    2.30    3.50
  -6  -9  -2   -0.20    3.60
  -6  -9  -2   -2.50    4.80
   6   9   2    8.50    6.30
  -7  -9  -2   15.90    7.30
  -7  -9  -2   10.90    7.10
  -7  -9  -2    7.10    6.30
  -7  -9  -2    9.80    6.00
   7   9   2   12.10    7.60
   2 -10  -2   -5.80    5.40
  -2  10   2    3.60    5.70
   1 -10  -2   69.69   13.00
  -1  10   2   38.10   10.40
  -1  10   2   42.20   12.70
   0 -10  -2   10.60    5.50
   0 -10  -2   17.30    5.70
   0  10   2   15.60    5.70
   0  10   2   10.90    7.10
  -1 -10  -2  104.69   12.60
  -1 -10  -2   85.59   12.80
   1  10   2   79.49   15.70
   1  10   2   81.19   15.00
  -2 -10  -2   38.20    8.30
  -2 -10  -2   39.90    9.30
   2  10   2   31.40    9.60
   2  10   2   40.00    9.80
  -3 -10  -2    1.00    3.40
  -3 -10  -2    0.30    3.30
   3  10   2   -9.30    3.80
   3  10   2    2.40    5.40
  -4 -10  -2   38.10    9.40
  -4 -10  -2   34.60    8.20
   4  10   2   57.59   13.00
   4  10   2   48.80   11.40
  -5 -10  -2  105.49   15.40
  -5 -10  -2  121.29   13.40
  -5 -10  -2  141.29   16.00
   5  10   2  107.09   15.60
   5  10   2  130.99   19.90
  -6 -10  -2   65.49   13.50
  -6 -10  -2   51.39   10.80
  -6 -10  -2   32.90    9.50
   6  10   2   44.50   11.50
   0 -11  -2    8.00    6.60
   0 -11  -2   20.50    8.00
   0  11   2    7.00    8.90
   0  11   2    6.70    7.50
  -1 -11  -2    8.30    5.80
  -1 -11  -2    4.00    4.90
   1  11   2    3.20    6.70
   1  11   2    5.50    7.90
  -2 -11  -2   13.60    6.30
  -2 -11  -2   19.40    7.30
   2  11   2   16.00    7.70
   2  11   2   11.70    6.20
  -3 -11  -2   -9.00    3.50
  -3 -11  -2    7.00    4.40
   3  11   2   -5.60    5.20
   3  11   2    9.90    7.40
  -4 -11  -2   30.70    8.80
  -4 -11  -2   42.90   10.40
   4  11   2   23.50    9.30
   4  11   2   21.30    9.00
  -5 -11  -2    2.80    6.90
  -5 -11  -2   -6.60    5.50
  -5 -11  -2    3.70    5.50
   5  11   2    7.20    6.90
   4  10  -3   13.40    7.20
   4  10  -3    4.20    8.50
  -4 -10   3   13.70    7.60
   3  10  -3   87.09   18.60
   3  10  -3   51.69   13.80
  -3 -10   3   43.40   11.20
  -3 -10   3   35.80    9.20
  -3 -10   3   41.80   11.30
   2  10  -3   40.10   11.60
   2  10  -3   35.30   11.20
  -2 -10   3   36.50    9.90
  -2 -10   3   64.39   13.20
  -2 -10   3   32.90   10.90
   1  10  -3    1.10    5.60
   1  10  -3    5.60    5.70
  -1 -10   3   -7.50    4.70
  -1 -10   3   -5.80    4.40
  -1 -10   3    0.30    6.10
   0  10  -3    2.70    9.20
   0  10  -3    8.70    7.40
   0 -10   3    3.50    6.30
   0 -10   3   10.80    6.50
   6   9  -3   19.40    9.00
   6   9  -3   28.50   10.30
  -6  -9   3   26.60    9.30
  -6  -9   3   18.20    6.80
   5   9  -3    8.60    5.40
   5   9  -3   10.80    7.80
  -5  -9   3    6.70    5.10
  -5  -9   3   17.50    6.70
   4   9  -3   54.99   12.40
   4   9  -3   75.19   14.40
  -4  -9   3   71.29   12.20
  -4  -9   3   38.70   10.80
   3   9  -3    9.00    6.40
   3   9  -3   10.70    6.00
  -3  -9   3   12.90    7.20
  -3  -9   3    0.20    4.40
  -3  -9   3   11.80    5.40
   2   9  -3    5.30    6.20
   2   9  -3   -2.60    4.60
  -2  -9   3   -1.10    3.90
  -2  -9   3    3.70    4.60
  -2  -9   3   -0.70    3.50
   1   9  -3   10.90    6.60
   1   9  -3    1.10    4.70
  -1  -9   3    4.80    5.10
  -1  -9   3   -2.00    3.40
  -1  -9   3   10.10    5.20
   0   9  -3    2.30    7.60
   0   9  -3    6.10    6.40
   0  -9   3    3.80    4.30
   0  -9   3   15.50    7.50
   0  -9   3    9.60    5.30
  -1   9  -3   93.99   16.70
  -1   9  -3   53.69   14.00
   1  -9   3   52.59   10.80
   1  -9   3   61.39   11.80
  -2   9  -3   19.70    9.00
  -2   9  -3   22.30    9.10
   2  -9   3   14.00    8.30
   2  -9   3    9.70    7.40
   7   8  -3   -7.30    4.90
  -7  -8   3    4.50    4.70
  -7  -8   3   20.40    8.70
  -7  -8   3    8.00    6.80
   6   8  -3    9.70    7.30
   6   8  -3   21.30    7.50
  -6  -8   3   22.90    8.50
  -6  -8   3   32.90    8.90
  -6  -8   3   18.40    6.70
   5   8  -3   27.90    8.70
   5   8  -3   50.69   11.60
  -5  -8   3   27.40    7.00
  -5  -8   3   34.90    9.50
   4   8  -3   -1.70    5.00
   4   8  -3    1.20    3.50
  -4  -8   3    1.90    4.60
  -4  -8   3    1.70    3.50
  -4  -8   3    9.10    6.40
   3   8  -3   -1.90    4.90
   3   8  -3   -6.90    3.90
  -3  -8   3   -5.40    2.30
  -3  -8   3    3.00    3.90
  -3  -8   3    4.40    3.90
   2   8  -3   23.20    7.10
   2   8  -3   13.40    6.10
  -2  -8   3   20.10    6.30
  -2  -8   3   15.20    5.20
  -2  -8   3   17.00    6.40
   1   8  -3  107.69   15.90
   1   8  -3  153.48   15.90
  -1  -8   3  111.19   12.30
  -1  -8   3  112.69   12.20
  -1  -8   3  108.09   12.20
   0   8  -3    6.00    4.80
   0   8  -3   -0.80    2.60
   0  -8   3    5.40    4.00
   0  -8   3   -2.90    3.10
   0  -8   3   -2.20    3.00
  -1   8  -3  316.37   25.10
  -1   8  -3  363.76   27.00
   1  -8   3  334.57   20.30
   1  -8   3  323.27   21.40
   1  -8   3  332.67   22.90
  -2   8  -3   -3.40    5.00
  -2   8  -3   -7.20    6.50
   2  -8   3   15.90    6.60
   2  -8   3   13.70    6.60
  -3   8  -3    3.70    6.90
  -3   8  -3    4.80    6.60
   3  -8   3    1.00    5.70
   7   7  -3  123.69   18.70
  -7  -7   3  143.99   16.30
  -7  -7   3   84.29   12.60
  -7  -7   3  128.59   17.30
   6   7  -3  109.39   16.40
  -6  -7   3  143.89   14.10
  -6  -7   3  127.89   14.50
  -6  -7   3  138.29   16.00
   5   7  -3   55.19   11.80
   5   7  -3   66.09   12.00
  -5  -7   3   61.69   10.40
  -5  -7   3   64.89   11.40
   4   7  -3   -1.70    2.50
  -4  -7   3    5.10    3.40
  -4  -7   3    0.70    2.80
  -4  -7   3   -4.10    2.70
   3   7  -3   53.39   10.70
   3   7  -3   57.59   10.60
  -3  -7   3   54.59    9.60
  -3  -7   3   62.49    9.10
  -3  -7   3   46.70    9.50
   2   7  -3  263.27   20.20
   2   7  -3  235.38   18.60
   2   7  -3  223.08   15.60
  -2  -7   3  211.98   16.20
  -2  -7   3  221.98   16.70
  -2  -7   3  226.38   15.70
   1   7  -3    2.40    4.40
   1   7  -3   -2.20    2.90
  -1  -7   3    0.00    2.70
  -1  -7   3   -1.10    3.70
  -1  -7   3   -2.10    2.00
   0   7  -3  126.29   14.00
   0   7  -3   94.89   15.30
   0  -7   3  111.09   11.50
   0  -7   3  109.19   11.10
   0  -7   3  123.69   11.70
   0  -7   3  124.99   11.80
  -1   7  -3   62.09   12.40
  -1   7  -3   71.39   13.70
   1  -7   3   57.69   10.10
   1  -7   3   66.39   10.10
   1  -7   3   43.70    8.10
  -2   7  -3   45.20   11.60
  -2   7  -3   49.40   10.50
   2  -7   3   49.10    8.60
   2  -7   3   63.59   10.80
  -3   7  -3    4.30    5.70
  -3   7  -3    1.70    5.30
   3  -7   3   -2.10    4.70
   3  -7   3   -2.30    3.10
  -4   7  -3   -7.40    6.80
  -4   7  -3   11.20    6.50
   4  -7   3    0.40    4.70
   8   6  -3   -7.40    8.60
  -8  -6   3    3.10    6.00
  -8  -6   3   -7.20    4.60
  -8  -6   3   -0.50    5.80
   7   6  -3   74.19   12.60
   7   6  -3   54.29   11.20
   7   6  -3   61.99   11.20
  -7  -6   3   63.29   12.50
  -7  -6   3   63.69   12.00
   6   6  -3   41.80    8.70
   6   6  -3   28.00    7.80
  -6  -6   3   48.30    9.90
  -6  -6   3   41.40    8.00
  -6  -6   3   47.20   10.40
   5   6  -3   42.20    8.30
   5   6  -3   38.80    9.60
   5   6  -3   29.20    7.90
   5   6  -3   38.80    9.60
  -5  -6   3   29.80    8.80
  -5  -6   3   36.40    7.30
  -5  -6   3   39.70    8.60
   4   6  -3  197.08   13.30
   4   6  -3  200.28   16.20
  -4  -6   3  204.88   16.20
  -4  -6   3  216.88   13.10
  -4  -6   3  210.48   15.20
   3   6  -3   80.09    8.40
   3   6  -3   85.99   10.40
   3   6  -3   90.39   13.30
   3   6  -3   73.29    7.20
  -3  -6   3   81.69    9.20
  -3  -6   3   48.10    9.80
  -3  -6   3   71.89    7.40
  -3  -6   3   67.99   10.60
   2   6  -3 1113.49   41.90
   2   6  -3 1186.08   47.60
   2   6  -3 1214.08   38.30
   2   6  -3 1287.97   50.09
  -2  -6   3 1225.98   42.90
  -2  -6   3 1181.08   45.30
  -2  -6   3 1136.59   47.90
  -2  -6   3 1152.18   46.60
   1   6  -3  370.16   19.70
   1   6  -3  358.36   23.00
   1   6  -3  350.06   15.40
   1   6  -3  389.26   23.50
   1   6  -3  351.96   22.20
  -1  -6   3  402.86   20.30
  -1  -6   3  344.17   22.40
  -1  -6   3  370.76   20.40
  -1  -6   3  374.06   21.30
  -1  -6   3  394.16   21.30
  -1  -6   3  353.36   21.70
   0   6  -3  286.77   14.10
   0   6  -3  241.08   16.20
   0   6  -3  303.47   20.80
   0   6  -3  232.38   15.70
   0   6  -3  237.28   18.60
   0  -6   3  282.67   12.60
   0  -6   3  291.07   16.80
   0  -6   3  251.57   16.50
   0  -6   3  259.27   17.00
   0  -6   3  286.07   17.20
   0  -6   3  244.48   18.70
   0  -6   3  251.97   18.00
  -1   6  -3   98.99   11.70
  -1   6  -3   91.89    9.40
  -1   6  -3   85.39   13.30
  -1   6  -3  101.79    9.40
   1  -6   3  103.99   10.10
   1  -6   3  106.29   10.90
   1  -6   3  102.89    8.60
   1  -6   3   93.49    9.60
   1  -6   3   89.29    8.50
  -2   6  -3  205.58   19.00
  -2   6  -3  160.78   14.80
  -2   6  -3  189.78   16.80
  -2   6  -3  199.58   14.60
   2  -6   3  198.38   14.00
   2  -6   3  229.18   17.10
   2  -6   3  208.48   12.90
   2  -6   3  210.98   14.60
  -3   6  -3    3.60    4.00
  -3   6  -3   10.10    5.20
  -3   6  -3    1.00    4.10
   3  -6   3    5.60    2.50
   3  -6   3    4.50    3.80
   3  -6   3    6.50    3.80
  -4   6  -3   54.09   13.30
  -4   6  -3   40.00   10.10
   4  -6   3   29.90    8.20
   4  -6   3   29.80    8.00
  -5   6  -3   34.60    9.90
  -5   6  -3   61.99   15.10
   5  -6   3   35.20    9.30
   5  -6   3   39.80   10.30
   8   5  -3  -12.00    5.40
   8   5  -3    0.80    5.20
  -8  -5   3   -4.20    4.40
  -8  -5   3    1.80    5.30
   7   5  -3   17.10    7.00
   7   5  -3   35.90    8.80
   7   5  -3   32.70    8.50
  -7  -5   3   40.70    9.70
  -7  -5   3   24.10    7.40
  -7  -5   3   21.00    7.50
   6   5  -3   -2.50    3.00
   6   5  -3   -1.30    3.10
   6   5  -3    4.70    4.30
  -6  -5   3   -1.70    2.50
  -6  -5   3    2.40    4.50
  -6  -5   3   -4.00    2.50
   5   5  -3  244.78   15.50
   5   5  -3  241.28   18.10
   5   5  -3  252.67   16.80
  -5  -5   3  253.07   16.80
  -5  -5   3  243.08   14.40
  -5  -5   3  224.98   15.70
  -5  -5   3  248.28   18.60
  -5  -5   3  230.98   15.20
  -5  -5   3  246.58   17.60
   4   5  -3  119.99   11.60
   4   5  -3  108.29    8.60
   4   5  -3  119.29   12.00
   4   5  -3  115.29    9.90
   4   5  -3   98.39    9.20
  -4  -5   3   87.29    9.80
  -4  -5   3  113.29   11.20
  -4  -5   3   75.29   11.80
  -4  -5   3  107.79    8.00
  -4  -5   3  105.49    9.70
  -4  -5   3  101.39    9.70
   3   5  -3  115.09   11.60
   3   5  -3  102.89    8.30
   3   5  -3  105.79   10.80
   3   5  -3  127.59    9.00
   3   5  -3  122.69   10.00
   3   5  -3  111.19    7.40
  -3  -5   3   90.89   10.80
  -3  -5   3   95.19    8.80
  -3  -5   3  117.59    8.50
  -3  -5   3  110.99   10.90
  -3  -5   3  109.49    9.80
  -3  -5   3  121.49   11.00
  -3  -5   3  123.49   11.60
   2   5  -3    0.10    1.30
   2   5  -3   -0.20    1.90
   2   5  -3    4.90    3.40
   2   5  -3    1.60    2.00
   2   5  -3    1.50    2.30
   2   5  -3    1.10    1.60
  -2  -5   3   -0.50    3.20
  -2  -5   3    3.40    2.80
  -2  -5   3    2.50    3.00
  -2  -5   3    0.80    1.80
  -2  -5   3    1.20    1.50
  -2  -5   3    0.40    1.70
  -2  -5   3    3.30    3.00
   1   5  -3   52.99    7.50
   1   5  -3   55.39    3.60
   1   5  -3   59.19    5.40
   1   5  -3   56.39    8.00
   1   5  -3   58.79    9.30
   1   5  -3   58.89    9.50
  -1  -5   3   53.99    6.40
  -1  -5   3   52.09    7.80
  -1  -5   3   54.19    9.10
  -1  -5   3   45.30    7.10
  -1  -5   3   61.79    9.10
  -1  -5   3   61.99    6.10
  -1  -5   3   63.89   10.20
   0   5  -3  205.78    9.50
   0   5  -3  204.58   16.00
   0   5  -3  192.28   12.60
   0   5  -3  204.88    9.40
   0   5  -3  208.08   11.90
   0   5  -3  232.78   16.30
   0   5  -3  217.58   13.60
   0  -5   3  234.58   14.20
   0  -5   3  235.38   13.80
   0  -5   3  208.58   15.00
   0  -5   3  206.98   15.80
   0  -5   3  210.48   13.80
   0  -5   3  184.48   11.40
   0  -5   3  198.48   13.40
   0  -5   3  225.18   10.20
  -1   5  -3  198.68   12.50
  -1   5  -3  164.58   10.00
  -1   5  -3  171.48   14.20
  -1   5  -3  170.98   15.40
  -1   5  -3  173.78   11.90
  -1   5  -3  178.88   12.70
  -1   5  -3  165.08   10.10
   1  -5   3  189.88   12.70
   1  -5   3  162.78   11.50
   1  -5   3  180.08   11.40
   1  -5   3  198.78   11.40
   1  -5   3  155.18   13.10
   1  -5   3  184.48   15.10
   1  -5   3  186.98   13.60
   1  -5   3  166.48   11.00
  -2   5  -3   46.40    7.00
  -2   5  -3   51.29    7.50
  -2   5  -3   38.10    9.00
  -2   5  -3   41.10    7.20
  -2   5  -3   42.40    8.50
  -2   5  -3   49.80    7.80
  -2   5  -3   46.00    6.90
   2  -5   3   44.70    5.30
   2  -5   3   49.80    8.40
   2  -5   3   50.89    7.70
   2  -5   3   54.49    8.70
   2  -5   3   47.80    7.60
   2  -5   3   50.59    6.80
  -3   5  -3   17.10    5.50
  -3   5  -3   13.80    5.40
  -3   5  -3    2.40    4.20
  -3   5  -3    8.40    4.30
  -3   5  -3    6.90    4.10
  -3   5  -3   14.30    6.40
   3  -5   3    8.90    4.20
   3  -5   3   16.60    4.70
   3  -5   3    5.60    3.40
   3  -5   3    7.10    4.80
  -4   5  -3   77.19   12.50
  -4   5  -3   80.89   13.40
  -4   5  -3  103.49   11.50
  -4   5  -3   76.09   14.30
   4  -5   3  104.29   12.10
   4  -5   3   83.99    9.00
   4  -5   3  116.59   12.30
   4  -5   3   62.89   10.90
  -5   5  -3   88.99   14.70
  -5   5  -3  131.59   21.10
  -5   5  -3  122.49   15.30
   5  -5   3  129.99   14.70
   5  -5   3  118.39   14.20
  -6   5  -3  119.29   20.00
  -6   5  -3   75.89   14.90
  -6   5  -3   66.59   14.10
   6  -5   3   78.39   14.80
   6  -5   3   86.09   14.50
   6  -5   3   89.69   15.60
   8   4  -3    2.40    6.60
   8   4  -3   -0.40    5.80
  -8  -4   3   -8.70    3.80
  -8  -4   3   10.80    5.70
  -8  -4   3    2.00    6.10
   7   4  -3   58.19   11.70
   7   4  -3   83.49   13.50
  -7  -4   3   69.49   11.40
  -7  -4   3   80.19   13.10
  -7  -4   3   63.99   12.30
   6   4  -3    1.50    4.30
   6   4  -3    2.30    3.80
   6   4  -3   -4.20    2.70
   6   4  -3    7.80    3.60
  -6  -4   3    1.20    3.60
  -6  -4   3    3.10    3.30
  -6  -4   3    8.40    3.30
   5   4  -3  109.09   10.80
   5   4  -3  108.19   11.50
   5   4  -3  104.09    9.30
   5   4  -3  111.79   10.20
  -5  -4   3  112.89    7.50
  -5  -4   3  107.89    9.70
  -5  -4   3  115.59    9.60
  -5  -4   3  102.79   11.00
  -5  -4   3   99.29   10.70
  -5  -4   3  100.89   10.50
   4   4  -3   74.89    7.90
   4   4  -3   78.59    6.50
   4   4  -3   79.99    7.50
   4   4  -3   91.09    9.80
   4   4  -3   89.79    8.00
   4   4  -3   76.89    8.80
  -4  -4   3   66.09   10.10
  -4  -4   3   84.09    9.30
  -4  -4   3   84.59    8.50
  -4  -4   3   79.99    6.30
  -4  -4   3   83.29    9.00
  -4  -4   3   85.39    7.90
  -4  -4   3   69.09    5.30
  -4  -4   3   81.99    6.20
  -4  -4   3   66.69   10.60
  -4  -4   3   71.99   10.80
   3   4  -3   37.90    7.10
   3   4  -3   53.59    5.90
   3   4  -3   43.80    4.70
   3   4  -3   47.80    6.90
   3   4  -3   42.20    7.30
   3   4  -3   54.29    5.20
  -3  -4   3   42.30    8.20
  -3  -4   3   51.59    6.10
  -3  -4   3   45.10    7.90
  -3  -4   3   47.00    2.90
  -3  -4   3   52.69    8.20
  -3  -4   3   48.50    7.10
  -3  -4   3   55.49    3.50
  -3  -4   3   45.70    4.50
  -3  -4   3   46.60    7.80
   2   4  -3    0.70    1.00
   2   4  -3    3.10    1.60
   2   4  -3    1.80    1.10
   2   4  -3   -0.60    1.90
   2   4  -3    2.60    2.70
  -2  -4   3    1.60    2.50
  -2  -4   3    0.20    2.20
  -2  -4   3   -0.90    1.40
  -2  -4   3    1.40    1.20
  -2  -4   3    0.00    1.40
  -2  -4   3    0.80    1.60
  -2  -4   3   -0.60    1.90
   1   4  -3 6847.02  183.98
   1   4  -3 6813.02  180.18
   1   4  -3 7155.68  192.48
   1   4  -3 6602.24  190.28
   1   4  -3 6725.33  184.98
   1   4  -3 6796.42  186.58
  -1  -4   3 6919.61  185.18
  -1  -4   3 6979.20  187.48
  -1  -4   3 6499.55  190.98
  -1  -4   3 7022.00  187.68
  -1  -4   3 6804.02  190.38
  -1  -4   3 6621.04  184.88
  -1  -4   3 6436.16  180.78
  -1  -4   3 6858.81  188.88
   0   4  -3 1530.95   52.89
   0   4  -3 1437.96   45.80
   0   4  -3 1417.66   42.60
   0   4  -3 1453.35   50.59
   0   4  -3 1391.56   41.00
   0   4  -3 1394.06   42.50
   0   4  -3 1420.46   47.10
   0   4  -3 1403.96   46.60
   0  -4   3 1385.66   50.99
   0  -4   3 1372.16   45.60
   0  -4   3 1484.15   47.60
   0  -4   3 1451.45   42.10
   0  -4   3 1510.65   50.09
   0  -4   3 1407.06   47.60
   0  -4   3 1467.15   47.80
   0  -4   3 1511.35   47.00
  -1   4  -3  285.17   14.90
  -1   4  -3  303.67   15.80
  -1   4  -3  263.57   13.10
  -1   4  -3  280.57   15.50
  -1   4  -3  301.97   14.10
  -1   4  -3  289.97   12.90
  -1   4  -3  302.67   17.60
  -1   4  -3  292.17   18.80
   1  -4   3  299.87   14.80
   1  -4   3  304.37   15.70
   1  -4   3  284.67   16.40
   1  -4   3  293.27   14.00
   1  -4   3  294.87   14.00
   1  -4   3  303.17   18.60
   1  -4   3  290.57   16.20
   1  -4   3  285.27   14.80
  -2   4  -3  587.14   30.10
  -2   4  -3  618.84   25.10
  -2   4  -3  601.84   27.60
  -2   4  -3  601.24   26.30
  -2   4  -3  589.04   24.10
  -2   4  -3  543.75   23.10
  -2   4  -3  599.54   26.70
   2  -4   3  571.34   21.90
   2  -4   3  607.74   27.40
   2  -4   3  602.94   25.40
   2  -4   3  602.24   21.70
   2  -4   3  614.04   25.00
   2  -4   3  583.34   25.10
   2  -4   3  548.25   25.60
   2  -4   3  586.14   29.20
  -3   4  -3  561.54   26.80
  -3   4  -3  532.75   23.40
  -3   4  -3  647.44   29.90
  -3   4  -3  645.14   33.00
  -3   4  -3  561.54   28.00
  -3   4  -3  579.04   26.70
  -3   4  -3  588.64   25.70
   3  -4   3  559.84   27.10
   3  -4   3  613.24   29.10
   3  -4   3  596.34   24.80
   3  -4   3  583.94   26.50
   3  -4   3  575.34   19.80
   3  -4   3  588.24   27.50
  -4   4  -3  103.29   11.30
  -4   4  -3   91.69   11.20
  -4   4  -3  114.69   16.60
  -4   4  -3  100.19   11.90
   4  -4   3   73.89   10.70
   4  -4   3  103.79   11.00
   4  -4   3   91.99   13.20
   4  -4   3   87.79    8.20
  -5   4  -3    2.30    4.10
  -5   4  -3   -4.10    3.00
  -5   4  -3    1.00    4.00
   5  -4   3    3.10    2.00
   5  -4   3    1.70    3.20
   5  -4   3   -2.60    3.30
  -6   4  -3   28.00    9.20
  -6   4  -3   12.60    5.50
  -6   4  -3    9.30    7.80
   6  -4   3    9.90    6.30
   6  -4   3    9.90    6.40
   6  -4   3   15.10    6.40
  -7   4  -3   51.49   13.70
  -7   4  -3   55.09   14.10
   7  -4   3   43.60   12.20
   7  -4   3   39.40   10.90
   7  -4   3   42.30   11.40
   8   3  -3  148.59   17.40
   8   3  -3  135.69   19.80
   8   3  -3  132.29   15.50
  -8  -3   3  183.98   18.70
  -8  -3   3  141.69   16.40
   7   3  -3   74.29   13.30
   7   3  -3  104.99   14.40
   7   3  -3  110.19   13.80
  -7  -3   3  102.39   14.80
  -7  -3   3   93.39   11.10
  -7  -3   3  102.29   15.50
   6   3  -3    3.40    3.30
   6   3  -3    0.60    2.80
   6   3  -3    3.00    2.80
   6   3  -3    1.30    3.50
  -6  -3   3    5.40    2.30
  -6  -3   3    5.20    4.10
  -6  -3   3    2.80    3.20
  -6  -3   3    2.50    3.40
   5   3  -3  343.17   18.00
   5   3  -3  364.56   19.80
   5   3  -3  329.77   18.90
   5   3  -3  334.57   20.60
   5   3  -3  336.77   20.30
  -5  -3   3  349.17   20.50
  -5  -3   3  333.47   16.70
  -5  -3   3  328.27   19.70
  -5  -3   3  315.17   16.00
  -5  -3   3  343.67   20.60
  -5  -3   3  329.57   16.20
  -5  -3   3  339.37   13.70
  -5  -3   3  305.37   18.20
   4   3  -3  439.36   21.30
   4   3  -3  427.56   21.20
   4   3  -3  418.86   18.20
   4   3  -3  405.06   18.00
   4   3  -3  434.06   22.30
   4   3  -3  371.56   19.10
  -4  -3   3  410.66   21.50
  -4  -3   3  401.76   20.80
  -4  -3   3  416.06   16.80
  -4  -3   3  418.26   15.40
  -4  -3   3  428.26   15.80
  -4  -3   3  401.66   22.70
  -4  -3   3  427.76   20.80
  -4  -3   3  414.16   22.70
  -4  -3   3  420.56   22.30
  -4  -3   3  404.66   18.40
   3   3  -3  342.67   13.30
   3   3  -3  307.47   16.90
   3   3  -3  356.96   16.90
   3   3  -3  324.57   18.00
   3   3  -3  324.07   18.00
   3   3  -3  313.47   15.10
   3   3  -3  344.37   15.40
  -3  -3   3  313.57   18.30
  -3  -3   3  324.47   17.10
  -3  -3   3  324.77   12.70
  -3  -3   3  338.67   18.40
  -3  -3   3  344.07   13.20
  -3  -3   3  329.47   18.70
  -3  -3   3  317.67   16.60
  -3  -3   3  312.57   12.10
  -3  -3   3  333.77   15.90
   2   3  -3   16.80    4.30
   2   3  -3   13.40    3.00
   2   3  -3   14.00    3.90
   2   3  -3   10.20    3.10
   2   3  -3   19.60    3.10
   2   3  -3   14.50    2.90
   2   3  -3   10.00    2.80
  -2  -3   3   11.20    0.90
  -2  -3   3   14.80    3.60
  -2  -3   3   16.80    2.70
  -2  -3   3    9.80    3.40
  -2  -3   3   19.60    3.60
  -2  -3   3   11.30    3.60
  -2  -3   3   12.40    0.90
  -2  -3   3   20.50    4.20
  -2  -3   3   11.70    4.10
  -2  -3   3   14.80    3.70
   1   3  -3 4312.77  117.99
   1   3  -3 3963.50  112.99
   1   3  -3 4133.79  112.49
   1   3  -3 4109.99  109.59
   1   3  -3 4034.20  116.19
   1   3  -3 4006.40  111.09
  -1  -3   3 3591.94  109.59
  -1  -3   3 4097.99  113.99
  -1  -3   3 4252.47  115.69
  -1  -3   3 3930.51  116.99
  -1  -3   3 3983.30  111.09
  -1  -3   3 3940.21  115.99
  -1  -3   3 3899.71  112.99
  -1  -3   3 4203.48  113.99
   0   3  -3    1.30    1.50
   0   3  -3    5.70    2.20
   0   3  -3    1.70    1.30
   0   3  -3    3.10    1.80
   0   3  -3    2.80    0.90
   0   3  -3    3.00    1.40
   0   3  -3    3.40    2.40
   0  -3   3    1.80    1.50
   0  -3   3    1.00    1.60
   0  -3   3   -0.30    1.50
   0  -3   3    1.70    1.40
   0  -3   3    4.50    1.80
   0  -3   3    1.90    2.30
   0  -3   3    2.60    1.50
   0  -3   3    3.30    1.30
  -1   3  -3 1550.34   48.00
  -1   3  -3 1546.65   49.10
  -1   3  -3 1569.44   54.69
  -1   3  -3 1583.34   48.80
  -1   3  -3 1598.84   51.19
  -1   3  -3 1600.34   47.10
  -1   3  -3 1584.94   50.29
   1  -3   3 1516.15   50.09
   1  -3   3 1524.45   50.49
   1  -3   3 1600.44   49.99
   1  -3   3 1642.24   47.70
   1  -3   3 1574.14   48.30
   1  -3   3 1581.74   50.89
   1  -3   3 1606.54   54.09
   1  -3   3 1603.14   48.40
  -2   3  -3  175.88   10.50
  -2   3  -3  182.88   12.10
  -2   3  -3  136.09   10.30
  -2   3  -3  168.68   10.10
  -2   3  -3  205.98   12.40
  -2   3  -3  171.58   12.40
  -2   3  -3  160.68   13.40
   2  -3   3  169.38   11.30
   2  -3   3  168.88    8.70
   2  -3   3  161.38   10.80
   2  -3   3  191.08   11.00
   2  -3   3  169.18   11.40
   2  -3   3  169.78    8.30
   2  -3   3  160.48   11.70
   2  -3   3  173.48   13.00
  -3   3  -3  144.49   11.10
  -3   3  -3  133.39   11.00
  -3   3  -3  151.88   12.80
  -3   3  -3  149.39    9.70
  -3   3  -3  157.58   14.20
  -3   3  -3  147.89   11.90
  -3   3  -3  124.09   10.10
   3  -3   3  147.99    9.90
   3  -3   3  146.49    6.40
   3  -3   3  141.89   10.60
   3  -3   3  150.28   12.00
   3  -3   3  142.69   12.60
   3  -3   3  154.78   12.40
   3  -3   3  146.69    6.10
   3  -3   3  143.39   11.90
  -4   3  -3  317.27   18.40
  -4   3  -3  296.47   18.50
  -4   3  -3  325.97   20.00
  -4   3  -3  308.17   15.00
  -4   3  -3  303.77   22.00
  -4   3  -3  339.67   21.70
   4  -3   3  311.57   20.20
   4  -3   3  298.17   17.10
   4  -3   3  307.97   15.60
   4  -3   3  307.27   19.80
   4  -3   3  315.37   20.00
  -5   3  -3  160.08   13.70
  -5   3  -3  136.39   16.00
  -5   3  -3  176.08   16.90
   5  -3   3  148.09   15.10
   5  -3   3  161.48   15.00
   5  -3   3  149.59   10.70
   5  -3   3  141.69   14.40
  -6   3  -3  420.06   25.30
  -6   3  -3  400.86   29.90
   6  -3   3  453.65   27.50
   6  -3   3  429.96   28.40
   6  -3   3  397.46   27.60
  -7   3  -3   -6.60    4.90
  -7   3  -3    7.80    4.80
   7  -3   3   -0.60    4.20
   7  -3   3    4.60    5.60
   7  -3   3  -10.00    5.10
   8   2  -3   98.89   17.10
   8   2  -3   83.59   15.10
   8   2  -3   84.29   14.90
  -8  -2   3  100.59   17.00
  -8  -2   3   79.39   13.70
   7   2  -3   43.40   10.00
   7   2  -3   28.30    8.10
   7   2  -3   40.20    9.50
  -7  -2   3   29.10    7.40
  -7  -2   3   31.20    7.00
  -7  -2   3   45.00   10.10
   6   2  -3   92.79   11.00
   6   2  -3   88.89   11.10
   6   2  -3   99.89   10.40
   6   2  -3   97.59   11.10
  -6  -2   3  103.69   10.10
  -6  -2   3   93.09   11.10
  -6  -2   3   83.19   12.00
  -6  -2   3   74.19    9.10
  -6  -2   3   86.19   10.00
   5   2  -3  290.97   17.60
   5   2  -3  262.07   16.20
   5   2  -3  275.37   18.00
   5   2  -3  282.77   18.40
   5   2  -3  270.67   16.40
  -5  -2   3  268.97   13.20
  -5  -2   3  256.37   17.10
  -5  -2   3  265.97   18.20
  -5  -2   3  302.57   11.90
  -5  -2   3  280.17   18.70
  -5  -2   3  269.77   15.00
  -5  -2   3  266.07   12.90
  -5  -2   3  293.67   16.70
  -5  -2   3  279.47   17.90
   4   2  -3  995.50   34.40
   4   2  -3  935.31   31.40
   4   2  -3  995.60   36.00
   4   2  -3  991.70   37.40
   4   2  -3  981.00   37.70
   4   2  -3  890.51   35.00
  -4  -2   3  993.00   35.60
  -4  -2   3  982.10   28.60
  -4  -2   3  930.61   38.00
  -4  -2   3  942.61   28.60
  -4  -2   3  922.71   37.60
  -4  -2   3  985.70   37.00
  -4  -2   3  962.90   31.80
  -4  -2   3  933.21   32.40
  -4  -2   3  885.81   36.00
   3   2  -3  614.64   24.70
   3   2  -3  576.64   21.50
   3   2  -3  586.04   24.20
   3   2  -3  601.34   25.50
   3   2  -3  594.34   23.20
   3   2  -3  606.54   21.50
  -3  -2   3  635.14   25.50
  -3  -2   3  588.24   24.10
  -3  -2   3  580.64   25.90
  -3  -2   3  576.64   20.60
  -3  -2   3  604.84   24.90
  -3  -2   3  632.84   22.30
  -3  -2   3  568.34   18.10
  -3  -2   3  602.14   18.60
  -3  -2   3  564.94   25.40
   2   2  -3 1835.52   54.19
   2   2  -3 2033.40   59.19
   2   2  -3 1860.61   51.19
   2   2  -3 1826.32   57.59
   2   2  -3 1848.22   54.49
   2   2  -3 1824.62   55.99
   2   2  -3 1809.42   56.39
   2   2  -3 1837.12   50.89
  -2  -2   3 1851.41   54.79
  -2  -2   3 1772.72   56.29
  -2  -2   3 1792.22   50.89
  -2  -2   3 1774.42   50.59
  -2  -2   3 1727.53   57.99
  -2  -2   3 1927.91   56.59
  -2  -2   3 1851.91   57.59
  -2  -2   3 1840.52   58.29
   1   2  -3  436.16   17.90
   1   2  -3  449.06   19.00
   1   2  -3  442.06   12.50
   1   2  -3  456.25   16.50
   1   2  -3  435.66   17.30
   1   2  -3  445.86   15.50
   1   2  -3  449.06   18.00
   1   2  -3  435.66   19.60
  -1  -2   3  447.26   16.80
  -1  -2   3  474.25   18.30
  -1  -2   3  494.05   18.40
  -1  -2   3  416.86   19.70
  -1  -2   3  433.96   19.00
  -1  -2   3  435.36   18.20
  -1  -2   3  444.46   12.70
  -1  -2   3  459.15   15.80
   0   2  -3 1336.37   41.40
   0   2  -3 1379.76   42.00
   0   2  -3 1406.06   39.10
   0   2  -3 1414.66   43.80
   0   2  -3 1386.46   42.80
   0   2  -3 1354.76   41.40
   0   2  -3 1376.16   45.80
   0   2  -3 1411.46   43.70
   0   2  -3 1351.76   38.70
   0  -2   3 1299.67   45.10
   0  -2   3 1422.66   41.70
   0  -2   3 1372.86   41.80
   0  -2   3 1366.66   43.50
   0  -2   3 1410.86   43.10
   0  -2   3 1393.36   42.00
   0  -2   3 1363.16   43.50
  -1   2  -3    1.70    1.80
  -1   2  -3    5.50    1.90
  -1   2  -3    1.50    1.70
  -1   2  -3    0.40    1.40
  -1   2  -3    2.90    1.60
  -1   2  -3    4.70    1.40
  -1   2  -3    2.60    2.00
  -1   2  -3    2.60    1.50
   1  -2   3    4.20    1.60
   1  -2   3    3.20    1.60
   1  -2   3    5.00    1.90
   1  -2   3    4.60    2.10
   1  -2   3    2.70    1.40
   1  -2   3    4.30    2.50
   1  -2   3    3.80    1.70
   1  -2   3    1.20    1.00
  -2   2  -3  460.95   18.80
  -2   2  -3  484.35   19.80
  -2   2  -3  495.55   20.90
  -2   2  -3  444.66   21.70
  -2   2  -3  485.65   21.00
  -2   2  -3  479.85   23.40
  -2   2  -3  493.85   20.20
   2  -2   3  476.65   21.30
   2  -2   3  480.55   20.80
   2  -2   3  484.85   19.30
   2  -2   3  485.15   22.50
   2  -2   3  497.95   19.60
   2  -2   3  491.15   15.60
   2  -2   3  485.95   16.10
   2  -2   3  523.95   21.90
  -3   2  -3  303.77   15.10
  -3   2  -3  269.77   16.70
  -3   2  -3  244.38   14.70
  -3   2  -3  238.48   15.30
  -3   2  -3  279.47   17.80
  -3   2  -3  252.87   12.60
  -3   2  -3  244.68   14.30
   3  -2   3  238.18   15.20
   3  -2   3  266.37   15.90
   3  -2   3  258.37   15.40
   3  -2   3  253.47   13.20
   3  -2   3  255.27   13.00
   3  -2   3  230.38   15.30
   3  -2   3  257.17   15.50
  -4   2  -3    2.80    3.10
  -4   2  -3    0.90    1.60
  -4   2  -3   -1.40    1.50
  -4   2  -3    1.70    2.60
  -4   2  -3   -0.10    2.10
  -4   2  -3   -0.10    1.90
  -4   2  -3    3.40    2.50
   4  -2   3    1.50    2.00
   4  -2   3    3.70    3.10
   4  -2   3    6.20    3.40
   4  -2   3    0.20    2.40
   4  -2   3    1.50    1.90
   4  -2   3    1.60    2.40
  -5   2  -3  140.29   14.70
  -5   2  -3  182.28   16.90
  -5   2  -3  160.48   12.70
   5  -2   3  169.48   15.50
   5  -2   3  159.98   10.40
   5  -2   3  163.48   14.10
   5  -2   3  134.59   13.90
  -6   2  -3  120.89   15.00
  -6   2  -3  104.09   11.70
  -6   2  -3   87.39   15.30
   6  -2   3   79.49   12.40
   6  -2   3   80.79   13.90
   6  -2   3   68.19   13.10
  -7   2  -3    5.60    6.70
  -7   2  -3   -4.20    6.70
   7  -2   3   14.80    7.70
   7  -2   3    3.30    5.20
   7  -2   3   12.00    6.00
  -8   2  -3   38.20   12.70
  -8   2  -3   49.30   14.50
   8  -2   3   64.89   14.50
   8  -2   3   86.39   14.90
   8  -2   3   71.49   15.00
   8   1  -3   45.70   11.60
   8   1  -3   39.70   11.30
   8   1  -3   42.60   11.20
  -8  -1   3   58.89   12.60
  -8  -1   3   58.29   11.50
   7   1  -3  120.69   14.40
   7   1  -3  130.79   14.10
   7   1  -3  125.29   14.90
  -7  -1   3  125.29   11.30
  -7  -1   3  145.89   15.60
   6   1  -3   86.09   12.80
   6   1  -3   97.79    9.40
   6   1  -3   96.99   11.90
   6   1  -3  110.69   11.60
  -6  -1   3   87.69   11.00
  -6  -1   3  102.69   11.20
  -6  -1   3  100.19    9.80
   5   1  -3   32.00    6.60
   5   1  -3   28.80    5.50
   5   1  -3   24.80    6.10
   5   1  -3   36.10    4.00
   5   1  -3   18.10    5.00
   5   1  -3   29.50    6.80
  -5  -1   3   25.10    3.90
  -5  -1   3   25.20    6.60
  -5  -1   3   28.00    4.50
  -5  -1   3   38.10    7.90
  -5  -1   3   31.30    6.20
  -5  -1   3   30.20    5.90
  -5  -1   3   31.10    3.30
  -5  -1   3   33.60    7.10
  -5  -1   3   35.50    6.30
  -5  -1   3   33.30    7.00
   4   1  -3  615.24   26.90
   4   1  -3  579.64   20.30
   4   1  -3  597.74   25.00
   4   1  -3  631.64   25.50
   4   1  -3  608.64   27.40
   4   1  -3  613.34   26.40
   4   1  -3  633.34   27.90
   4   1  -3  611.94   19.50
  -4  -1   3  614.14   26.60
  -4  -1   3  606.94   27.50
  -4  -1   3  604.44   19.30
  -4  -1   3  599.34   24.10
  -4  -1   3  608.34   27.00
  -4  -1   3  668.63   21.20
  -4  -1   3  627.54   25.20
  -4  -1   3  571.84   26.80
   3   1  -3  312.97   16.20
   3   1  -3  326.87   16.50
   3   1  -3  308.17   15.20
   3   1  -3  325.57   15.40
   3   1  -3  308.87   12.30
   3   1  -3  314.07   14.20
  -3  -1   3  302.57    9.60
  -3  -1   3  300.67   15.80
  -3  -1   3  310.57   13.80
  -3  -1   3  311.37    9.60
  -3  -1   3  311.67   16.10
  -3  -1   3  331.87   15.50
  -3  -1   3  311.07   12.60
  -3  -1   3  289.17   16.10
  -3  -1   3  286.67   15.90
   2   1  -3   54.19    5.60
   2   1  -3   63.79    4.50
   2   1  -3   56.19    5.00
   2   1  -3   63.49    5.80
   2   1  -3   59.69    5.40
   2   1  -3   60.59    4.50
  -2  -1   3   74.99    6.70
  -2  -1   3   62.89    5.70
  -2  -1   3   63.89    4.50
  -2  -1   3   54.09    5.50
  -2  -1   3   60.39    4.60
  -2  -1   3   50.99    5.50
  -1  -1   3 5782.92  156.08
   0   1  -3   39.40    3.20
   0   1  -3   49.40    4.80
   0   1  -3   38.40    3.10
   0   1  -3   50.39    5.10
   0   1  -3   43.20    3.90
   0   1  -3   42.40    3.90
   0   1  -3   47.20    4.00
   0   1  -3   40.10    3.40
   0   1  -3   40.30    3.60
   0  -1   3   42.00    3.10
   0  -1   3   38.70    4.50
   0  -1   3   41.70    3.60
   0  -1   3   48.20    4.20
   0  -1   3   41.30    4.00
   0  -1   3   41.70    4.50
   0  -1   3   50.49    3.90
   0  -1   3   44.00    4.00
  -1   1  -3  511.95   18.10
  -1   1  -3  507.35   19.70
  -1   1  -3  510.15   18.80
  -1   1  -3  548.15   21.40
  -1   1  -3  536.85   21.50
  -1   1  -3  491.35   18.50
  -1   1  -3  519.75   16.90
  -1   1  -3  507.75   19.10
   1  -1   3  518.05   17.90
   1  -1   3  524.65   16.80
   1  -1   3  516.85   21.00
   1  -1   3  509.55   20.60
   1  -1   3  513.75   19.50
   1  -1   3  538.05   19.30
   1  -1   3  502.05   19.30
  -2   1  -3  930.21   34.20
  -2   1  -3  899.41   32.60
  -2   1  -3  922.31   31.70
  -2   1  -3  945.21   34.60
  -2   1  -3  906.61   30.20
  -2   1  -3  907.51   31.90
  -2   1  -3  943.71   29.90
   2  -1   3  923.71   29.10
   2  -1   3  897.61   26.20
   2  -1   3  949.90   30.70
   2  -1   3  907.91   33.30
   2  -1   3  964.60   32.90
   2  -1   3  949.40   33.50
   2  -1   3  910.11   32.50
   2  -1   3  929.21   26.00
  -3   1  -3  647.54   25.60
  -3   1  -3  648.94   28.30
  -3   1  -3  587.74   24.80
  -3   1  -3  582.54   22.10
  -3   1  -3  596.74   22.70
  -3   1  -3  614.54   27.60
   3  -1   3  634.24   22.90
   3  -1   3  605.84   26.20
   3  -1   3  618.74   25.90
   3  -1   3  583.74   25.80
   3  -1   3  619.34   26.40
   3  -1   3  612.44   26.60
   3  -1   3  619.34   22.00
  -4   1  -3   51.29    8.00
  -4   1  -3   57.09    5.50
  -4   1  -3   48.50    5.60
  -4   1  -3   59.99    7.50
  -4   1  -3   40.40    7.00
  -4   1  -3   42.10    8.50
  -4   1  -3   52.69    8.90
   4  -1   3   52.19    5.20
   4  -1   3   42.30    7.60
   4  -1   3   65.69   10.10
   4  -1   3   45.60    7.80
   4  -1   3   48.80    5.20
   4  -1   3   54.89    9.10
  -5   1  -3 2473.05   83.39
  -5   1  -3 2490.65   75.49
  -5   1  -3 2414.96   77.59
  -5   1  -3 2565.64   84.99
  -5   1  -3 2220.98   70.09
  -5   1  -3 2256.57   83.29
  -5   1  -3 2363.16   80.49
   5  -1   3 2449.55   82.19
   5  -1   3 2472.35   71.29
   5  -1   3 2567.24   82.89
   5  -1   3 2402.56   73.39
   5  -1   3 2522.55   79.99
   5  -1   3 2138.89   82.19
  -6   1  -3   11.10    4.60
  -6   1  -3   15.00    6.60
  -6   1  -3    5.40    5.10
   6  -1   3    9.20    4.80
   6  -1   3    3.00    4.50
   6  -1   3    3.70    4.30
  -7   1  -3   14.90    6.00
  -7   1  -3   11.50    4.80
  -7   1  -3   17.00    6.60
   7  -1   3   13.40    6.20
   7  -1   3   19.70    7.00
   7  -1   3   14.60    6.30
  -8   1  -3    0.60    5.80
  -8   1  -3   -8.10    6.10
   8  -1   3    6.40    6.70
   8  -1   3    8.30    8.20
   8  -1   3   -1.10    5.90
   8   0  -3   33.80   10.80
   8   0  -3   67.59   14.40
   8   0  -3   51.09   10.80
  -8   0   3   61.79   12.50
  -8   0   3   63.89   12.70
   7   0  -3   47.90   11.00
   7   0  -3   41.90   10.70
   7   0  -3   34.50    9.30
  -7   0   3   58.69   11.90
  -7   0   3   48.50    9.80
   6   0  -3   -3.30    3.10
   6   0  -3   -0.50    2.70
   6   0  -3    0.30    2.60
  -6   0   3   -1.20    1.90
  -6   0   3   -1.60    2.20
  -6   0   3   -3.40    3.60
   5   0  -3  378.16   20.80
   5   0  -3  326.17   17.20
   5   0  -3  355.96   15.30
   5   0  -3  347.87   20.50
   5   0  -3  386.06   22.20
   5   0  -3  321.47   19.40
  -5   0   3  299.37   19.50
  -5   0   3  369.46   21.30
  -5   0   3  351.16   19.00
  -5   0   3  325.37   15.00
  -5   0   3  344.47   20.70
  -5   0   3  358.56   20.40
  -5   0   3  347.17   17.70
   4   0  -3   63.09    7.10
   4   0  -3   67.59    7.30
   4   0  -3   66.49    7.50
   4   0  -3   63.39    7.60
   4   0  -3   68.79    5.00
   4   0  -3   70.29    6.80
  -4   0   3   69.89    3.80
  -4   0   3   67.99    3.90
  -4   0   3   81.89    7.40
  -4   0   3   65.09    6.70
  -4   0   3   62.89    7.60
  -4   0   3   83.69    8.30
  -4   0   3   65.69    7.70
  -4   0   3   58.19    8.60
  -4   0   3   65.09    4.60
   3   0  -3 2332.17   74.49
   3   0  -3 2470.25   68.19
   3   0  -3 2519.65   67.99
   3   0  -3 2478.35   74.99
   3   0  -3 2525.65   75.99
   3   0  -3 2511.55   73.39
   3   0  -3 2555.94   76.59
  -3   0   3 2499.85   68.49
  -3   0   3 2455.15   67.49
  -3   0   3 2666.23   74.19
  -3   0   3 2487.05   75.89
  -3   0   3 2616.44   75.79
  -3   0   3 2486.05   76.29
  -3   0   3 2487.85   73.39
   2   0  -3  440.46   18.10
   2   0  -3  446.76   18.30
   2   0  -3  452.85   17.80
   2   0  -3  454.65   18.60
   2   0  -3  452.05   17.10
   2   0  -3  458.55   19.20
   2   0  -3  463.75   15.30
  -2   0   3  472.35   18.60
  -2   0   3  458.25   18.00
  -2   0   3  440.26   18.60
  -2   0   3  492.75   19.90
  -2   0   3  432.96   17.10
  -2   0   3  446.66   12.30
  -2   0   3  455.95   15.40
   1   0  -3 4233.98  116.09
  -1   0   3 4240.48  117.99
  -1   0   3 4450.85  119.59
   0   0  -3 1282.87   39.50
   0   0  -3 1362.66   40.90
   0   0  -3 1265.97   38.20
   0   0  -3 1272.97   37.10
   0   0  -3 1284.97   38.00
   0   0  -3 1324.27   39.30
   0   0  -3 1299.07   38.10
   0   0   3 1354.46   38.40
   0   0   3 1311.97   36.90
   0   0   3 1271.17   39.30
   0   0   3 1286.97   38.10
   0   0   3 1321.17   37.40
   0   0   3 1320.87   38.60
   0   0   3 1241.18   40.20
   0   0   3 1244.08   37.10
   0   0   3 1304.07   39.30
  -1   0  -3 2663.33   72.39
  -1   0  -3 2699.03   78.49
  -1   0  -3 2586.54   73.49
  -1   0  -3 2772.02   76.69
  -1   0  -3 2826.42   77.39
  -1   0  -3 2627.44   75.89
  -1   0  -3 2715.63   75.79
  -1   0  -3 2750.02   77.69
   1   0   3 2766.52   76.39
   1   0   3 2821.82   76.19
   1   0   3 2766.62   78.79
   1   0   3 2680.73   76.99
   1   0   3 2688.63   76.79
   1   0   3 2710.53   73.79
   1   0   3 2623.74   72.29
  -2   0  -3  320.37   13.70
  -2   0  -3  341.27   15.80
  -2   0  -3  334.47   10.70
  -2   0  -3  315.27   11.50
  -2   0  -3  340.87   16.70
  -2   0  -3  333.97   15.40
  -2   0  -3  311.57   14.70
  -2   0  -3  351.26   16.10
   2   0   3  350.76   16.30
   2   0   3  368.36   14.40
   2   0   3  325.97   14.90
   2   0   3  335.87   11.00
   2   0   3  327.57   15.60
   2   0   3  352.16   15.50
   2   0   3  336.57   11.40
  -3   0  -3  396.46   18.50
  -3   0  -3  437.96   21.20
  -3   0  -3  436.36   20.20
  -3   0  -3  403.86   19.10
  -3   0  -3  403.66   15.60
  -3   0  -3  390.76   16.40
   3   0   3  416.46   15.10
   3   0   3  407.16   18.80
   3   0   3  435.86   19.60
   3   0   3  431.06   17.10
   3   0   3  402.56   19.70
   3   0   3  426.76   20.30
   3   0   3  424.56   20.50
  -4   0  -3  326.57   19.80
  -4   0  -3  319.27   18.70
  -4   0  -3  322.47   17.90
  -4   0  -3  344.77   15.10
  -4   0  -3  331.67   19.00
  -4   0  -3  320.07   14.40
  -4   0  -3  314.37   17.10
   4   0   3  326.87   14.30
   4   0   3  305.37   18.50
   4   0   3  336.37   19.30
   4   0   3  290.67   16.70
   4   0   3  321.07   14.60
   4   0   3  330.67   18.00
  -5   0  -3  612.94   29.10
  -5   0  -3  631.24   31.00
  -5   0  -3  649.14   28.50
  -5   0  -3  614.54   30.20
  -5   0  -3  653.23   25.90
  -5   0  -3  627.84   23.60
  -5   0  -3  614.14   31.60
   5   0   3  619.24   28.90
   5   0   3  648.04   24.20
   5   0   3  648.44   31.40
   5   0   3  611.84   24.60
   5   0   3  602.14   28.50
   5   0   3  627.64   31.20
  -6   0  -3    2.60    3.60
  -6   0  -3    7.00    2.60
  -6   0  -3    4.10    4.30
   6   0   3    3.40    3.90
   6   0   3   -0.80    2.20
   6   0   3    3.90    2.40
   6   0   3    9.40    4.30
  -7   0  -3    0.20    2.90
  -7   0  -3    4.00    4.30
  -7   0  -3   -7.80    3.20
   7   0   3    1.20    3.60
   7   0   3    1.60    4.00
   7   0   3    2.20    4.00
  -8   0  -3    7.80    5.70
  -8   0  -3    8.30    6.20
   8   0   3    4.40    6.50
   8   0   3    2.10    7.50
   8   0   3    3.90    5.70
   8  -1  -3   18.10    7.00
   8  -1  -3   26.90   10.00
   8  -1  -3   21.30    8.00
  -8   1   3   24.30    9.10
  -8   1   3   19.40    7.40
   7  -1  -3   90.69   14.80
   7  -1  -3  117.69   14.20
   7  -1  -3  119.69   14.80
  -7   1   3  107.19   17.00
  -7   1   3  126.39   14.20
   6  -1  -3   35.10    8.60
   6  -1  -3   41.40    8.10
   6  -1  -3   38.80    9.30
   6  -1  -3   29.60    8.00
  -6   1   3   27.50    8.10
  -6   1   3   55.49    8.10
  -6   1   3   30.50    7.60
   5  -1  -3  146.39   10.40
   5  -1  -3  125.19   12.70
   5  -1  -3  144.79   12.80
   5  -1  -3  119.89   11.70
   5  -1  -3  131.09    9.20
  -5   1   3  110.09   10.80
  -5   1   3  121.49   11.80
  -5   1   3  131.09   12.60
  -5   1   3  153.58   10.60
   4  -1  -3  280.87   16.80
   4  -1  -3  270.37   17.10
   4  -1  -3  266.47   14.00
   4  -1  -3  264.87   16.10
   4  -1  -3  289.97   13.00
   4  -1  -3  262.27   15.80
  -4   1   3  286.17   16.90
  -4   1   3  298.47   14.80
  -4   1   3  270.27   15.70
  -4   1   3  266.67   16.60
  -4   1   3  275.07   12.10
  -4   1   3  290.07   17.30
  -4   1   3  257.27   16.10
   3  -1  -3  274.57   15.40
   3  -1  -3  270.97   14.70
   3  -1  -3  271.97   11.30
   3  -1  -3  284.47   14.70
   3  -1  -3  269.97   13.10
   3  -1  -3  265.97    8.10
   3  -1  -3  276.27   14.80
  -3   1   3  280.57   15.10
  -3   1   3  274.27    8.20
  -3   1   3  250.57   14.60
  -3   1   3  256.87   10.70
  -3   1   3  280.37   14.40
  -3   1   3  296.37   15.50
  -3   1   3  256.67   14.50
  -3   1   3  235.28   12.90
   2  -1  -3 1051.59   34.90
   2  -1  -3 1060.89   29.90
   2  -1  -3 1061.39   30.50
   2  -1  -3 1041.30   35.80
   2  -1  -3 1067.79   34.50
   2  -1  -3 1064.79   35.10
   2  -1  -3 1055.99   33.80
   2  -1  -3 1028.30   34.70
  -2   1   3 1095.29   34.50
  -2   1   3 1024.70   35.50
  -2   1   3  973.30   34.10
  -2   1   3 1081.29   34.80
  -2   1   3 1017.00   34.50
  -2   1   3 1016.40   30.40
  -2   1   3 1076.09   35.40
  -2   1   3 1065.69   30.10
  -1   1   3 6716.23  180.68
  -1  -1  -3  322.47   11.90
  -1  -1  -3  304.37   12.70
  -1  -1  -3  311.87    8.80
  -1  -1  -3  322.57   13.70
  -1  -1  -3  336.47   14.60
  -1  -1  -3  294.97   13.50
  -1  -1  -3  310.07   12.50
  -1  -1  -3  302.97   11.70
   1   1   3  306.77   13.40
   1   1   3  320.87    9.20
   1   1   3  324.17   12.10
   1   1   3  318.77   12.80
   1   1   3  287.57   13.10
   1   1   3  297.57   13.70
   1   1   3  323.57   12.90
   1   1   3  327.47   11.80
  -2  -1  -3 2671.63   72.49
  -2  -1  -3 2758.92   79.69
  -2  -1  -3 2647.04   74.49
  -2  -1  -3 2819.52   80.79
  -2  -1  -3 2659.73   72.19
  -2  -1  -3 2699.13   78.39
  -2  -1  -3 2650.93   76.89
  -2  -1  -3 2768.42   79.79
  -2  -1  -3 2816.62   77.69
  -2  -1  -3 2704.23   79.39
   2   1   3 2742.23   76.79
   2   1   3 2753.12   75.09
   2   1   3 2772.62   77.29
   2   1   3 2760.62   79.89
   2   1   3 2765.12   78.69
  -3  -1  -3 1497.45   43.10
  -3  -1  -3 1473.25   48.50
  -3  -1  -3 1548.05   48.80
  -3  -1  -3 1494.75   43.50
  -3  -1  -3 1503.75   49.90
  -3  -1  -3 1556.74   51.49
  -3  -1  -3 1492.35   46.20
   3   1   3 1498.45   43.50
   3   1   3 1540.95   49.20
   3   1   3 1536.45   50.19
   3   1   3 1566.04   50.99
   3   1   3 1472.85   47.20
   3   1   3 1526.05   43.60
   3   1   3 1540.75   46.70
   3   1   3 1549.84   50.99
  -4  -1  -3   82.79    6.10
  -4  -1  -3   73.59    7.50
  -4  -1  -3   71.99    4.50
  -4  -1  -3   74.39    8.20
  -4  -1  -3   93.69    9.70
  -4  -1  -3   78.89    4.50
  -4  -1  -3   70.89    6.10
  -4  -1  -3   82.09    8.10
  -4  -1  -3   83.79    8.40
   4   1   3   77.39    8.50
   4   1   3   70.59    5.70
   4   1   3   68.59    7.40
   4   1   3   76.89    7.40
   4   1   3   73.39    6.40
   4   1   3   75.59    8.70
  -5  -1  -3  102.89   10.40
  -5  -1  -3   91.69    7.50
  -5  -1  -3   96.19    5.30
  -5  -1  -3   79.99    7.10
  -5  -1  -3   93.99    9.90
  -5  -1  -3   91.39   10.50
  -5  -1  -3   96.29    5.10
  -5  -1  -3   77.19   12.30
  -5  -1  -3   90.79    9.10
   5   1   3   88.49   12.90
   5   1   3   97.59    9.80
   5   1   3   92.79    9.40
   5   1   3   91.29   10.50
   5   1   3  102.49    7.90
   5   1   3   96.29    7.70
  -6  -1  -3  478.15   28.90
  -6  -1  -3  506.65   27.80
  -6  -1  -3  522.05   23.10
  -6  -1  -3  462.65   28.50
   6   1   3  476.85   28.10
   6   1   3  496.75   26.10
   6   1   3  479.35   23.80
   6   1   3  464.65   20.70
   6   1   3  507.25   28.90
  -7  -1  -3   -3.40    2.60
  -7  -1  -3    1.10    2.90
  -7  -1  -3    0.80    3.80
   7   1   3   -4.00    2.90
   7   1   3    1.40    4.10
   7   1   3   -2.60    2.70
  -8  -1  -3   39.90   10.70
  -8  -1  -3   40.60   12.00
   8   1   3   38.40   10.40
   8   1   3   42.20   10.20
   8   1   3   22.80    8.20
  -9  -1  -3   39.00   11.70
  -9  -1  -3   38.40   11.40
   9   1   3   34.10   11.60
   9   1   3   25.90   10.80
   8  -2  -3   52.39   13.10
   8  -2  -3   64.09   12.70
   8  -2  -3   26.50    9.20
  -8   2   3   41.10   12.20
  -8   2   3   26.40    8.90
  -8   2   3   48.30   11.70
   7  -2  -3  166.08   18.00
   7  -2  -3  198.68   18.50
   7  -2  -3  191.68   19.00
  -7   2   3  177.18   18.50
  -7   2   3  168.38   17.10
   6  -2  -3   51.29    7.90
   6  -2  -3   30.60    7.80
   6  -2  -3   30.50    8.60
   6  -2  -3   30.90    7.70
  -6   2   3   43.60    9.70
  -6   2   3   68.99   12.10
   5  -2  -3   32.70    7.50
   5  -2  -3   47.10    9.10
   5  -2  -3   38.70    6.80
   5  -2  -3   41.30    8.60
   5  -2  -3   41.80    6.80
  -5   2   3   45.50    7.00
  -5   2   3   40.80    8.70
  -5   2   3   39.10    8.00
   4  -2  -3  651.23   24.90
   4  -2  -3  619.04   27.80
   4  -2  -3  583.74   28.50
   4  -2  -3  670.33   29.20
   4  -2  -3  642.24   28.90
   4  -2  -3  654.13   25.00
  -4   2   3  631.64   29.20
  -4   2   3  643.84   28.20
  -4   2   3  659.73   29.00
  -4   2   3  623.34   23.80
  -4   2   3  636.34   29.20
  -4   2   3  682.23   29.60
  -4   2   3  655.53   25.80
   3  -2  -3  729.13   29.50
   3  -2  -3  768.82   26.50
   3  -2  -3  815.22   30.60
   3  -2  -3  752.72   29.80
   3  -2  -3  817.22   31.20
   3  -2  -3  754.82   27.50
  -3   2   3  718.33   30.30
  -3   2   3  764.72   30.20
  -3   2   3  744.03   26.00
  -3   2   3  800.52   30.50
  -3   2   3  766.52   29.90
  -3   2   3  791.32   30.30
  -3   2   3  769.22   28.20
   2  -2  -3  235.68   10.50
   2  -2  -3  244.78   11.90
   2  -2  -3  250.77   13.20
   2  -2  -3  235.18   12.60
   2  -2  -3  236.08    8.60
   2  -2  -3  245.78   12.80
   2  -2  -3  245.28   12.60
  -2   2   3  246.18   12.40
  -2   2   3  210.78   10.20
  -2   2   3  220.58   12.40
  -2   2   3  236.58    8.70
  -2   2   3  252.57   12.60
  -2   2   3  250.27   13.50
  -2   2   3  221.58   11.90
  -2   2   3  240.58   12.70
   1  -2  -3 1532.35   46.00
   1  -2  -3 1530.45   46.60
   1  -2  -3 1410.36   45.60
   1  -2  -3 1540.75   43.20
   1  -2  -3 1556.24   44.10
   1  -2  -3 1535.55   45.90
   1  -2  -3 1458.45   45.60
  -1   2   3 1545.55   44.20
  -1   2   3 1478.35   46.00
  -1   2   3 1500.35   48.50
  -1   2   3 1553.04   46.30
  -1   2   3 1463.45   46.60
  -1   2   3 1448.16   43.10
  -1   2   3 1537.65   44.50
  -1   2   3 1530.85   46.50
  -1   2   3 1528.65   44.40
  -1  -2  -3  774.52   27.40
  -1  -2  -3  800.12   23.90
  -1  -2  -3  788.22   26.90
  -1  -2  -3  789.12   26.10
  -1  -2  -3  783.32   26.40
  -1  -2  -3  841.22   26.40
  -1  -2  -3  777.62   22.10
  -1  -2  -3  781.42   26.80
  -1  -2  -3  773.82   26.00
   1   2   3  824.42   26.60
   1   2   3  763.62   26.50
   1   2   3  789.52   21.80
   1   2   3  819.32   26.50
   1   2   3  790.92   26.80
   1   2   3  813.32   27.60
   1   2   3  812.42   24.30
   1   2   3  803.52   26.50
  -2  -2  -3  500.65   19.00
  -2  -2  -3  496.95   20.50
  -2  -2  -3  525.95   20.10
  -2  -2  -3  507.55   17.30
  -2  -2  -3  483.05   18.20
  -2  -2  -3  473.05   19.90
  -2  -2  -3  522.35   21.00
  -2  -2  -3  539.75   21.00
  -2  -2  -3  486.75   16.30
   2   2   3  516.75   19.60
   2   2   3  486.95   19.90
   2   2   3  473.85   20.10
   2   2   3  511.85   16.30
   2   2   3  505.95   16.80
   2   2   3  557.84   19.20
  -3  -2  -3  714.13   27.40
  -3  -2  -3  699.53   24.60
  -3  -2  -3  727.43   26.10
  -3  -2  -3  765.82   28.90
  -3  -2  -3  716.53   25.90
  -3  -2  -3  777.62   29.60
  -3  -2  -3  755.92   29.10
  -3  -2  -3  719.43   23.10
  -3  -2  -3  736.03   28.90
  -3  -2  -3  717.03   23.90
   3   2   3  716.63   28.80
   3   2   3  767.72   28.60
   3   2   3  754.22   27.70
   3   2   3  721.63   25.30
   3   2   3  704.93   25.00
   3   2   3  788.02   26.90
  -4  -2  -3  620.54   26.20
  -4  -2  -3  675.23   22.80
  -4  -2  -3  675.33   28.90
  -4  -2  -3  695.53   29.40
  -4  -2  -3  652.43   26.30
  -4  -2  -3  615.84   23.30
  -4  -2  -3  649.04   27.90
  -4  -2  -3  634.14   27.70
  -4  -2  -3  599.34   24.00
  -4  -2  -3  614.34   22.50
   4   2   3  646.64   26.70
   4   2   3  644.84   24.60
   4   2   3  641.84   23.00
   4   2   3  625.84   24.90
   4   2   3  656.93   28.70
   4   2   3  638.64   28.60
  -5  -2  -3  541.85   28.40
  -5  -2  -3  623.84   28.10
  -5  -2  -3  576.84   25.90
  -5  -2  -3  551.24   21.00
  -5  -2  -3  584.64   20.90
  -5  -2  -3  554.74   26.30
  -5  -2  -3  568.94   22.40
  -5  -2  -3  572.24   26.20
  -5  -2  -3  533.85   27.00
  -5  -2  -3  537.55   22.50
  -5  -2  -3  587.44   23.70
   5   2   3  604.84   29.10
   5   2   3  567.44   23.30
   5   2   3  561.64   26.20
   5   2   3  577.94   28.90
  -6  -2  -3   95.99    8.50
  -6  -2  -3   84.59   10.00
  -6  -2  -3   92.79    6.60
  -6  -2  -3   96.99   11.00
  -6  -2  -3   79.29    9.70
  -6  -2  -3   83.69    9.00
  -6  -2  -3   87.39   14.10
   6   2   3   76.99   12.60
   6   2   3   94.49   10.40
   6   2   3   92.99    8.30
   6   2   3   94.59   14.40
  -7  -2  -3    2.80    4.20
  -7  -2  -3    2.20    4.20
  -7  -2  -3    5.10    3.40
   7   2   3   13.40    6.40
   7   2   3    5.70    3.80
   7   2   3    7.10    5.30
  -8  -2  -3   -4.30    4.40
  -8  -2  -3   11.10    6.20
   8   2   3    6.30    5.80
   8   2   3    3.80    4.50
   8   2   3    4.80    5.20
  -9  -2  -3   97.99   17.70
  -9  -2  -3   98.49   17.10
   9   2   3   47.40   13.40
   9   2   3   70.89   15.40
   9   2   3   81.39   13.90
   7  -3  -3   84.69   16.40
   7  -3  -3   94.79   16.30
   7  -3  -3   66.89   14.60
  -7   3   3   76.89   16.10
  -7   3   3  118.29   18.30
   6  -3  -3   -6.10    2.80
   6  -3  -3    0.70    5.10
   6  -3  -3    1.70    4.70
   6  -3  -3    2.60    2.80
  -6   3   3    1.30    3.90
  -6   3   3    1.80    3.80
   5  -3  -3    0.30    3.20
   5  -3  -3   -2.20    1.50
   5  -3  -3    8.30    4.80
   5  -3  -3   -2.00    2.80
  -5   3   3   -4.60    3.10
  -5   3   3   -1.30    3.40
  -5   3   3    3.20    2.90
   4  -3  -3   57.79    8.90
   4  -3  -3   68.29   10.30
   4  -3  -3   95.39    8.50
   4  -3  -3   76.59    9.00
   4  -3  -3   69.49    7.10
  -4   3   3   74.79    7.30
  -4   3   3   64.79    8.10
  -4   3   3   69.79    8.40
  -4   3   3   69.99    7.20
  -4   3   3   94.39   10.30
  -4   3   3   76.19   10.80
  -4   3   3   67.29   10.00
   3  -3  -3  263.87    8.30
   3  -3  -3  262.27    8.40
   3  -3  -3  239.88   14.30
   3  -3  -3  265.37   15.20
   3  -3  -3  255.47   15.40
   3  -3  -3  249.28   13.40
   3  -3  -3  241.38   15.10
   3  -3  -3  271.17   15.80
   3  -3  -3  234.98   13.00
  -3   3   3  249.28   13.20
  -3   3   3  265.47   15.30
  -3   3   3  265.07   15.70
  -3   3   3  270.07   14.20
  -3   3   3  271.87   16.60
  -3   3   3  264.77   15.30
  -3   3   3  271.97   16.00
   2  -3  -3   49.30    5.60
   2  -3  -3   50.59    3.50
   2  -3  -3   39.50    4.50
   2  -3  -3   47.60    5.20
   2  -3  -3   56.19    6.10
   2  -3  -3   49.10    5.20
   2  -3  -3   45.40    6.70
   2  -3  -3   50.39    3.70
   2  -3  -3   45.20    5.30
  -2   3   3   46.40    5.30
  -2   3   3   46.50    5.60
  -2   3   3   48.60    7.20
  -2   3   3   47.80    5.80
  -2   3   3   50.59    5.00
  -2   3   3   44.10    5.30
   1  -3  -3  604.04   20.50
   1  -3  -3  609.84   22.00
   1  -3  -3  590.94   23.30
   1  -3  -3  581.24   20.80
   1  -3  -3  594.34   22.00
   1  -3  -3  633.94   22.30
   1  -3  -3  609.94   22.90
  -1   3   3  605.34   24.00
  -1   3   3  590.54   22.10
  -1   3   3  635.24   21.90
  -1   3   3  608.04   22.30
  -1   3   3  602.14   20.60
  -1   3   3  625.44   24.10
  -1   3   3  607.94   23.40
   0  -3  -3 2163.98   62.49
   0  -3  -3 2128.99   63.19
   0  -3  -3 2182.28   63.39
   0  -3  -3 2316.57   64.69
   0  -3  -3 2228.88   65.09
   0  -3  -3 2234.78   65.69
   0  -3  -3 2181.18   64.39
   0  -3  -3 2147.59   59.99
   0   3   3 2296.87   65.29
   0   3   3 2212.78   60.59
   0   3   3 2154.18   62.99
   0   3   3 2292.77   63.79
   0   3   3 2175.98   65.79
   0   3   3 2324.37   65.99
   0   3   3 2152.58   63.79
   0   3   3 2154.38   63.99
  -1  -3  -3   39.80    4.30
  -1  -3  -3   42.00    4.10
  -1  -3  -3   47.10    4.70
  -1  -3  -3   37.60    4.50
  -1  -3  -3   33.60    3.60
  -1  -3  -3   32.50    3.80
  -1  -3  -3   37.30    3.80
   1   3   3   34.50    3.90
   1   3   3   40.80    4.10
   1   3   3   42.70    4.00
   1   3   3   38.40    4.20
   1   3   3   37.70    4.00
   1   3   3   46.60    4.90
   1   3   3   38.00    5.40
  -2  -3  -3   88.09    7.00
  -2  -3  -3   99.49    4.90
  -2  -3  -3   93.79    7.00
  -2  -3  -3   94.49    7.10
  -2  -3  -3   97.79    7.10
  -2  -3  -3  100.29    4.90
  -2  -3  -3  101.09    7.30
  -2  -3  -3   98.69    7.80
  -2  -3  -3   99.79    6.40
  -2  -3  -3   95.69    7.10
  -2  -3  -3   91.39    7.10
   2   3   3   94.49    7.10
   2   3   3   91.09    6.60
   2   3   3   97.99    7.40
   2   3   3   96.69    6.40
   2   3   3  102.99    7.90
  -3  -3  -3 3153.98   90.99
  -3  -3  -3 3056.39   91.59
  -3  -3  -3 3001.80   89.89
  -3  -3  -3 3008.90   85.99
  -3  -3  -3 3029.60   88.29
  -3  -3  -3 3010.40   88.69
  -3  -3  -3 3142.89   90.69
  -3  -3  -3 3026.80   86.79
  -3  -3  -3 3172.08   91.99
  -3  -3  -3 2881.01   89.19
  -3  -3  -3 3038.30   86.19
   3   3   3 3100.19   89.49
   3   3   3 3263.57   89.49
   3   3   3 3180.58   86.59
   3   3   3 3068.89   89.99
   3   3   3 3141.09   89.29
  -4  -3  -3   61.89    6.00
  -4  -3  -3   63.39    6.90
  -4  -3  -3   56.59    8.50
  -4  -3  -3   61.59    5.40
  -4  -3  -3   60.09    8.80
  -4  -3  -3   64.09    6.00
  -4  -3  -3   69.39    6.50
  -4  -3  -3   57.29    6.70
  -4  -3  -3   63.09    7.40
  -4  -3  -3   59.09    6.00
  -4  -3  -3   56.59    6.00
   4   3   3   54.39    6.60
   4   3   3   74.39    8.10
   4   3   3   55.79    5.90
   4   3   3   55.59    6.10
  -5  -3  -3  764.12   28.00
  -5  -3  -3  781.82   32.90
  -5  -3  -3  743.73   33.70
  -5  -3  -3  702.93   28.40
  -5  -3  -3  755.32   27.70
  -5  -3  -3  721.63   32.30
  -5  -3  -3  732.63   31.20
  -5  -3  -3  716.73   27.90
  -5  -3  -3  740.53   33.50
  -5  -3  -3  773.72   31.30
  -5  -3  -3  724.13   30.10
  -5  -3  -3  762.22   29.40
   5   3   3  772.32   29.70
   5   3   3  758.72   31.50
   5   3   3  760.02   33.90
  -6  -3  -3  308.17   18.80
  -6  -3  -3  287.57   18.40
  -6  -3  -3  308.87   15.40
  -6  -3  -3  316.87   19.90
  -6  -3  -3  284.37   16.10
  -6  -3  -3  325.07   22.50
  -6  -3  -3  330.67   16.80
  -6  -3  -3  308.87   21.40
  -6  -3  -3  308.37   17.80
   6   3   3  315.37   16.90
   6   3   3  286.57   18.70
   6   3   3  305.47   21.00
   6   3   3  313.67   21.60
  -7  -3  -3   17.80    6.70
  -7  -3  -3   12.30    4.30
  -7  -3  -3   17.00    6.70
  -7  -3  -3   10.90    5.30
   7   3   3    2.30    3.70
   7   3   3    4.00    4.10
   7   3   3    7.10    5.10
   7   3   3   11.50    4.50
  -8  -3  -3   27.30    8.70
  -8  -3  -3   39.80   10.50
  -8  -3  -3   48.50   11.70
   8   3   3   50.19   12.10
   8   3   3   45.30    8.60
   8   3   3   54.49   12.60
  -9  -3  -3   15.40    8.70
  -9  -3  -3   16.10    9.00
  -9  -3  -3   15.50    8.10
   9   3   3   11.50    8.40
   9   3   3   12.10    7.60
   7  -4  -3   65.59   14.10
   7  -4  -3   92.09   15.80
   7  -4  -3  109.09   17.30
  -7   4   3   83.79   17.00
  -7   4   3   80.39   15.90
  -7   4   3  100.99   16.00
   6  -4  -3   33.40    9.90
   6  -4  -3   43.10   10.60
   6  -4  -3   19.60    6.70
   6  -4  -3   22.70    8.30
  -6   4   3   31.60    8.20
  -6   4   3   38.10   10.30
   5  -4  -3  121.79   13.50
   5  -4  -3   75.29   11.90
   5  -4  -3  105.19   11.10
   5  -4  -3  107.89   11.90
  -5   4   3  118.29   13.10
  -5   4   3  121.19   14.10
   4  -4  -3  260.07   17.70
   4  -4  -3  281.57   18.00
   4  -4  -3  261.37   16.90
   4  -4  -3  263.17   18.20
   4  -4  -3  280.47   16.60
   4  -4  -3  251.37   14.40
  -4   4   3  300.47   20.10
  -4   4   3  267.67   18.90
  -4   4   3  254.07   15.70
  -4   4   3  224.98   16.00
  -4   4   3  264.77   15.60
  -4   4   3  263.17   17.80
   3  -4  -3  290.27   10.60
   3  -4  -3  281.87   16.30
   3  -4  -3  303.27   17.90
   3  -4  -3  270.97   16.20
   3  -4  -3  273.27   17.10
   3  -4  -3  308.37   16.30
   3  -4  -3  269.17   14.50
   3  -4  -3  287.67   16.80
   3  -4  -3  289.37   10.90
  -3   4   3  284.37   15.60
  -3   4   3  278.87   17.40
  -3   4   3  268.17   17.10
  -3   4   3  284.27   15.80
  -3   4   3  289.87   16.50
  -3   4   3  290.77   18.40
   2  -4  -3   48.30    5.50
   2  -4  -3   39.80    6.90
   2  -4  -3   43.30    6.90
   2  -4  -3   38.40    4.00
   2  -4  -3   38.80    6.00
   2  -4  -3   43.40    6.40
   2  -4  -3   43.70    6.20
   2  -4  -3   49.90    5.60
   2  -4  -3   41.30    3.80
  -2   4   3   43.70    7.20
  -2   4   3   41.30    7.00
  -2   4   3   42.50    6.60
  -2   4   3   49.70    6.20
  -2   4   3   49.70    5.80
  -2   4   3   47.10    5.50
   1  -4  -3 2435.26   72.29
   1  -4  -3 2353.76   70.59
   1  -4  -3 2384.46   70.39
   1  -4  -3 2363.86   67.29
   1  -4  -3 2336.77   67.79
   1  -4  -3 2378.66   71.49
   1  -4  -3 2287.77   67.99
   1  -4  -3 2279.67   67.89
   1  -4  -3 2369.76   68.79
  -1   4   3 2335.67   68.39
  -1   4   3 2252.07   71.69
  -1   4   3 2406.26   73.39
  -1   4   3 2406.16   69.69
  -1   4   3 2482.95   72.29
  -1   4   3 2243.48   70.09
   0  -4  -3  690.63   22.20
   0  -4  -3  701.63   26.30
   0  -4  -3  648.34   25.80
   0  -4  -3  741.23   26.20
   0  -4  -3  659.73   23.20
   0  -4  -3  652.73   21.70
   0  -4  -3  675.03   24.50
   0  -4  -3  649.74   25.80
   0   4   3  685.13   24.80
   0   4   3  644.84   25.10
   0   4   3  690.93   22.90
   0   4   3  668.03   23.90
   0   4   3  687.43   26.80
   0   4   3  675.93   26.60
   0   4   3  662.63   22.60
   0   4   3  740.53   27.50
  -1  -4  -3   18.80    4.10
  -1  -4  -3   21.00    4.20
  -1  -4  -3   18.80    3.30
  -1  -4  -3   17.90    3.80
  -1  -4  -3   17.20    1.80
  -1  -4  -3   23.00    2.70
  -1  -4  -3   16.80    3.90
  -1  -4  -3   18.60    3.80
   1   4   3   22.70    3.60
   1   4   3   17.80    3.80
   1   4   3   17.90    1.90
   1   4   3   17.10    3.90
   1   4   3   17.10    4.30
   1   4   3   19.70    3.10
   1   4   3   24.70    4.70
   1   4   3   12.80    3.00
  -2  -4  -3 1897.71   58.49
  -2  -4  -3 1833.22   57.09
  -2  -4  -3 1839.82   58.39
  -2  -4  -3 1818.22   55.49
  -2  -4  -3 1889.71   52.59
  -2  -4  -3 1944.51   59.29
  -2  -4  -3 1760.42   57.49
  -2  -4  -3 1899.51   58.79
  -2  -4  -3 1841.92   56.29
  -2  -4  -3 1810.92   56.19
   2   4   3 1879.71   58.39
   2   4   3 1880.81   58.89
   2   4   3 1897.41   51.89
   2   4   3 1907.01   59.59
   2   4   3 2032.90   58.29
   2   4   3 1907.71   55.09
  -3  -4  -3 2697.43   79.69
  -3  -4  -3 2534.05   77.19
  -3  -4  -3 2671.23   77.99
  -3  -4  -3 2557.84   78.39
  -3  -4  -3 2516.85   79.09
  -3  -4  -3 2594.84   73.19
  -3  -4  -3 2673.13   78.49
  -3  -4  -3 2645.54   77.39
  -3  -4  -3 2510.35   76.19
  -3  -4  -3 2477.05   77.59
  -3  -4  -3 2582.84   76.29
  -3  -4  -3 2513.35   73.19
   3   4   3 2533.05   78.49
   3   4   3 2679.43   76.69
   3   4   3 2674.53   78.49
   3   4   3 2631.94   78.99
  -4  -4  -3  104.99    9.50
  -4  -4  -3  106.49    9.70
  -4  -4  -3  133.79   10.10
  -4  -4  -3  137.09   10.60
  -4  -4  -3  122.99   10.50
  -4  -4  -3  120.29    9.20
  -4  -4  -3  107.99    8.10
  -4  -4  -3  132.19   10.20
  -4  -4  -3  133.39   11.00
  -4  -4  -3  139.19   10.20
  -4  -4  -3   99.09    8.80
  -4  -4  -3  115.99    8.40
   4   4   3  121.89    9.90
   4   4   3  120.59    9.70
   4   4   3  108.99    8.40
  -5  -4  -3  317.57   17.00
  -5  -4  -3  297.47   16.80
  -5  -4  -3  286.17   19.00
  -5  -4  -3  321.77   18.50
  -5  -4  -3  321.57   18.40
  -5  -4  -3  303.27   18.80
  -5  -4  -3  279.77   16.40
  -5  -4  -3  336.97   18.40
  -5  -4  -3  321.67   17.30
  -5  -4  -3  330.47   16.30
  -5  -4  -3  338.07   17.80
  -5  -4  -3  303.87   19.20
   5   4   3  291.17   18.90
   5   4   3  316.27   18.30
   5   4   3  336.87   17.80
   5   4   3  301.17   17.10
  -6  -4  -3    0.70    2.20
  -6  -4  -3   -1.80    2.30
  -6  -4  -3   -1.80    2.60
  -6  -4  -3   -4.20    3.00
  -6  -4  -3   -2.50    2.00
  -6  -4  -3   -0.10    3.50
  -6  -4  -3    1.10    2.80
  -6  -4  -3   -4.30    2.60
  -6  -4  -3   -2.90    2.10
   6   4   3   -3.20    2.60
  -7  -4  -3   28.50    8.60
  -7  -4  -3   45.10    7.00
  -7  -4  -3   40.90    7.20
  -7  -4  -3   50.29    9.80
  -7  -4  -3   43.20   10.10
   7   4   3   33.40    7.80
   7   4   3   47.50   10.80
  -8  -4  -3   -1.20    3.40
  -8  -4  -3   -5.90    4.60
  -8  -4  -3    8.80    6.70
   8   4   3   -3.90    4.40
  -9  -4  -3   12.20    8.00
  -9  -4  -3   -4.70    5.00
  -9  -4  -3    0.90    5.90
   9   4   3   -9.10    4.70
   6  -5  -3   73.99   13.40
   6  -5  -3   52.59   12.30
   6  -5  -3   44.20   10.60
  -6   5   3   70.69   13.90
  -6   5   3   49.70   11.60
  -6   5   3   47.60   13.90
   5  -5  -3   10.80    5.70
   5  -5  -3   20.10    6.70
   5  -5  -3    8.10    5.30
   5  -5  -3   21.20    6.20
  -5   5   3   28.90    7.40
  -5   5   3   12.80    6.60
   4  -5  -3   97.69   10.90
   4  -5  -3  106.69   11.00
   4  -5  -3  129.79   11.60
   4  -5  -3  109.99   12.10
  -4   5   3  114.69   12.60
  -4   5   3  102.49   10.80
  -4   5   3  101.49   14.70
  -4   5   3  104.69   10.00
   3  -5  -3  189.88    9.00
   3  -5  -3  157.28   12.20
   3  -5  -3  159.88   11.40
   3  -5  -3  165.28   12.60
   3  -5  -3  197.68   14.80
   3  -5  -3  176.98   13.20
   3  -5  -3  168.88   12.70
  -3   5   3  162.38   12.30
  -3   5   3  167.38   14.30
  -3   5   3  181.78   13.10
  -3   5   3  169.58   12.40
  -3   5   3  180.68   15.30
   2  -5  -3  120.29    7.80
   2  -5  -3  104.39    9.30
   2  -5  -3  109.69    8.80
   2  -5  -3  108.89   10.50
   2  -5  -3  116.89    9.00
   2  -5  -3  116.19   10.20
   2  -5  -3  116.79    7.50
   2  -5  -3  100.79    8.90
   2  -5  -3  102.39    9.00
  -2   5   3  100.09    9.30
  -2   5   3  103.49    9.30
  -2   5   3  121.19   10.50
  -2   5   3  113.19   11.30
  -2   5   3   99.49    9.70
  -2   5   3  109.19    8.60
   1  -5  -3  777.12   31.80
   1  -5  -3  781.22   28.10
   1  -5  -3  783.42   30.50
   1  -5  -3  769.82   30.30
   1  -5  -3  760.72   27.60
   1  -5  -3  763.12   30.50
   1  -5  -3  754.22   27.80
   1  -5  -3  827.12   27.90
   1  -5  -3  789.62   27.10
  -1   5   3  795.92   30.70
  -1   5   3  773.82   29.70
  -1   5   3  777.22   27.10
  -1   5   3  772.92   31.30
  -1   5   3  783.62   31.50
  -1   5   3  795.42   33.20
   0  -5  -3  604.94   25.20
   0  -5  -3  607.34   23.90
   0  -5  -3  604.04   21.40
   0  -5  -3  626.54   26.10
   0  -5  -3  661.23   24.00
   0  -5  -3  615.34   20.00
   0  -5  -3  601.04   21.50
   0  -5  -3  631.24   25.30
   0  -5  -3  596.44   25.40
   0   5   3  596.64   26.20
   0   5   3  609.74   25.10
   0   5   3  563.84   26.30
   0   5   3  603.04   25.70
   0   5   3  597.84   20.60
   0   5   3  571.14   22.00
   0   5   3  600.94   22.50
  -1  -5  -3 1832.22   59.59
  -1  -5  -3 1870.71   58.39
  -1  -5  -3 1873.81   58.79
  -1  -5  -3 1834.72   53.09
  -1  -5  -3 1858.91   59.19
  -1  -5  -3 1891.31   54.19
  -1  -5  -3 1797.32   58.99
  -1  -5  -3 1871.91   51.49
  -1  -5  -3 1914.91   57.89
   1   5   3 1919.51   58.99
   1   5   3 1897.21   60.59
   1   5   3 1843.62   58.89
   1   5   3 1812.42   59.09
   1   5   3 1869.11   60.99
   1   5   3 1848.02   53.19
   1   5   3 1855.31   52.19
   1   5   3 1808.62   54.69
  -2  -5  -3  406.66   15.20
  -2  -5  -3  433.06   19.80
  -2  -5  -3  393.66   16.70
  -2  -5  -3  409.56   19.30
  -2  -5  -3  404.56   15.50
  -2  -5  -3  421.36   20.20
  -2  -5  -3  421.56   19.90
  -2  -5  -3  383.06   18.90
  -2  -5  -3  396.16   16.50
   2   5   3  395.96   14.40
   2   5   3  400.06   18.90
   2   5   3  415.26   20.00
   2   5   3  404.26   14.90
   2   5   3  422.56   19.90
   2   5   3  403.86   20.70
   2   5   3  407.76   19.50
  -3  -5  -3    9.60    3.40
  -3  -5  -3   13.40    4.20
  -3  -5  -3   14.90    4.00
  -3  -5  -3    9.10    3.00
  -3  -5  -3    9.80    3.20
  -3  -5  -3   12.40    3.10
  -3  -5  -3   10.90    2.80
  -3  -5  -3   14.70    3.60
  -3  -5  -3   13.60    3.40
  -3  -5  -3   10.50    3.40
   3   5   3    7.00    3.30
   3   5   3    7.10    3.60
   3   5   3   13.10    3.90
   3   5   3   15.90    4.40
   3   5   3   10.70    2.50
  -4  -5  -3   77.99    8.00
  -4  -5  -3   82.69    6.90
  -4  -5  -3   72.79    7.70
  -4  -5  -3   77.99    8.70
  -4  -5  -3   85.49    7.70
  -4  -5  -3   76.09    8.20
  -4  -5  -3   87.79    8.70
  -4  -5  -3   78.99    8.60
  -4  -5  -3   76.49    7.80
  -4  -5  -3   78.19    8.20
  -4  -5  -3   76.89    7.00
  -4  -5  -3   87.99    8.70
   4   5   3   85.59    9.20
   4   5   3   91.09    8.50
   4   5   3   91.19    8.90
  -5  -5  -3   36.10    7.20
  -5  -5  -3   37.70    6.60
  -5  -5  -3   32.10    5.80
  -5  -5  -3   29.60    6.20
  -5  -5  -3   28.90    6.70
  -5  -5  -3   32.50    7.00
  -5  -5  -3   26.50    5.50
  -5  -5  -3   22.40    4.90
  -5  -5  -3   23.90    5.60
  -5  -5  -3   33.90    7.80
  -5  -5  -3   32.40    7.20
  -5  -5  -3   32.60    6.50
  -5  -5  -3   34.40    7.40
  -5  -5  -3   29.60    7.30
   5   5   3   25.00    6.10
   5   5   3   35.60    7.00
   5   5   3   30.40    6.60
  -6  -5  -3  150.28   11.90
  -6  -5  -3  142.79   11.30
  -6  -5  -3  175.68   13.40
  -6  -5  -3  137.29   12.40
  -6  -5  -3  114.19   12.90
  -6  -5  -3  144.59   13.70
  -6  -5  -3  142.59   12.20
  -6  -5  -3  146.29   14.10
  -6  -5  -3  147.99   12.30
  -6  -5  -3  148.29   12.70
  -6  -5  -3  143.79   12.90
  -6  -5  -3  123.19   11.70
   6   5   3  133.49   13.70
  -7  -5  -3   88.69   13.00
  -7  -5  -3  100.69   10.40
  -7  -5  -3   93.49   11.20
  -7  -5  -3   78.49   13.30
  -7  -5  -3   90.99    9.70
  -7  -5  -3   77.29   13.70
  -7  -5  -3   96.29   10.20
   7   5   3   80.69   13.40
  -8  -5  -3   -5.40    4.00
  -8  -5  -3   -3.40    4.10
  -8  -5  -3   -1.40    4.50
  -8  -5  -3    5.70    5.80
   8   5   3    0.60    3.90
  -9  -5  -3    6.80    6.50
  -9  -5  -3   21.70    7.30
  -9  -5  -3   15.70    7.00
   9   5   3   17.70    8.70
   6  -6  -3   21.90    8.80
   6  -6  -3   34.70   10.10
  -6   6   3   29.10   10.40
  -6   6   3   44.60   11.50
   5  -6  -3   16.00    6.40
   5  -6  -3    7.10    4.70
   5  -6  -3    2.40    4.00
  -5   6   3   -2.50    4.50
  -5   6   3   11.70    5.40
  -5   6   3    1.20    5.90
   4  -6  -3  112.79   12.40
   4  -6  -3  149.88   14.30
   4  -6  -3  124.99   12.50
   4  -6  -3  117.99   12.20
  -4   6   3  122.99   14.20
  -4   6   3   83.49   14.20
  -4   6   3  113.29   12.30
   3  -6  -3  739.73   32.30
   3  -6  -3  795.92   33.10
   3  -6  -3  767.62   34.10
   3  -6  -3  792.32   35.50
   3  -6  -3  729.23   32.90
  -3   6   3  759.92   36.20
  -3   6   3  774.92   33.30
  -3   6   3  789.02   38.40
   2  -6  -3   -0.90    2.50
   2  -6  -3    1.00    2.80
   2  -6  -3   -0.10    3.00
   2  -6  -3    4.30    3.00
   2  -6  -3    2.50    3.10
   2  -6  -3    0.10    2.70
   2  -6  -3    0.80    2.00
   2  -6  -3    4.80    2.60
  -2   6   3    5.50    3.60
  -2   6   3    8.00    3.80
  -2   6   3    2.20    2.80
  -2   6   3   -2.80    3.20
  -2   6   3    8.80    4.40
   1  -6  -3  380.66   20.10
   1  -6  -3  409.96   16.90
   1  -6  -3  394.76   20.50
   1  -6  -3  411.36   18.40
   1  -6  -3  434.76   21.40
   1  -6  -3  417.46   17.70
   1  -6  -3  397.26   21.80
   1  -6  -3  377.66   18.30
   1  -6  -3  369.66   18.20
  -1   6   3  396.66   21.60
  -1   6   3  407.76   16.80
  -1   6   3  432.26   24.10
  -1   6   3  412.66   21.80
  -1   6   3  420.16   21.50
  -1   6   3  404.36   20.30
   0  -6  -3   68.69    7.80
   0  -6  -3   65.59    7.80
   0  -6  -3   62.49    5.90
   0  -6  -3   67.99    7.40
   0  -6  -3   53.59    6.10
   0  -6  -3   66.69    4.30
   0  -6  -3   68.89    5.40
   0  -6  -3   63.49    6.90
   0  -6  -3   57.99    8.80
   0   6   3   70.29    8.20
   0   6   3   56.19    6.00
   0   6   3   61.99    8.90
   0   6   3   62.19    9.70
   0   6   3   62.79    4.60
   0   6   3   51.39    8.00
  -1  -6  -3  264.77   14.80
  -1  -6  -3  238.58   13.90
  -1  -6  -3  221.28   14.60
  -1  -6  -3  222.38   13.90
  -1  -6  -3  250.47   15.60
  -1  -6  -3  235.78   15.20
  -1  -6  -3  228.28   10.30
  -1  -6  -3  244.58   11.70
   1   6   3  237.88   14.60
   1   6   3  241.28   11.90
   1   6   3  264.17   16.80
   1   6   3  216.18   15.30
   1   6   3  219.28   14.30
  -2  -6  -3  245.28   11.70
  -2  -6  -3  252.17   15.50
  -2  -6  -3  263.97   15.20
  -2  -6  -3  259.27   16.00
  -2  -6  -3  257.07   12.30
  -2  -6  -3  252.17   15.80
  -2  -6  -3  271.17    9.50
  -2  -6  -3  260.07   15.20
  -2  -6  -3  272.17    9.70
  -2  -6  -3  275.87   16.80
   2   6   3  263.47   16.80
   2   6   3  270.27   11.80
   2   6   3  253.87   15.50
   2   6   3  244.78   15.10
   2   6   3  296.07   18.10
  -3  -6  -3  375.56   19.90
  -3  -6  -3  395.06   21.50
  -3  -6  -3  415.06   17.80
  -3  -6  -3  418.76   15.90
  -3  -6  -3  380.16   20.60
  -3  -6  -3  422.76   21.40
  -3  -6  -3  401.36   20.40
  -3  -6  -3  412.36   16.80
  -3  -6  -3  407.26   21.30
  -3  -6  -3  411.46   21.20
  -3  -6  -3  395.16   17.20
   3   6   3  402.06   16.20
   3   6   3  413.06   21.70
   3   6   3  374.16   19.90
   3   6   3  425.16   22.90
   3   6   3  381.86   20.10
  -4  -6  -3   53.69    6.20
  -4  -6  -3   61.89    6.20
  -4  -6  -3   60.19    9.30
  -4  -6  -3   56.09    8.80
  -4  -6  -3   65.09    9.20
  -4  -6  -3   62.69    9.50
  -4  -6  -3   63.39    9.40
  -4  -6  -3   69.69    8.20
  -4  -6  -3   60.39    6.70
  -4  -6  -3   42.70    6.80
  -4  -6  -3   54.79    9.10
  -4  -6  -3   65.69    9.60
   4   6   3   60.29    5.90
   4   6   3   72.49   10.50
   4   6   3   66.89    9.80
  -5  -6  -3   42.90    7.70
  -5  -6  -3   32.50    7.30
  -5  -6  -3   48.70    8.30
  -5  -6  -3   42.20    8.50
  -5  -6  -3   38.20    7.80
  -5  -6  -3   37.60    7.10
  -5  -6  -3   50.19    8.20
  -5  -6  -3   46.80    8.70
  -5  -6  -3   55.79    8.90
  -5  -6  -3   55.09    9.20
  -5  -6  -3   53.59    6.50
   5   6   3   54.89    9.10
   5   6   3   46.10    9.20
  -6  -6  -3  108.89   12.40
  -6  -6  -3  117.89   11.40
  -6  -6  -3  123.89   11.40
  -6  -6  -3  129.39   13.20
  -6  -6  -3  108.09   11.60
  -6  -6  -3  119.69   12.20
  -6  -6  -3   91.39   10.10
  -6  -6  -3  135.69   12.50
   6   6   3  122.59   12.50
  -7  -6  -3   54.19   11.20
  -7  -6  -3   43.40    8.60
  -7  -6  -3   43.50   10.30
  -7  -6  -3   43.30    9.50
  -7  -6  -3   54.39    9.40
  -7  -6  -3   64.79    9.80
  -7  -6  -3   45.90    9.30
  -7  -6  -3   46.10    8.40
   7   6   3   47.10   10.90
  -8  -6  -3    7.40    6.20
  -8  -6  -3   -5.90    3.90
  -8  -6  -3   -3.20    3.60
  -8  -6  -3    5.40    4.70
  -8  -6  -3    7.30    5.50
   8   6   3    2.30    4.80
  -9  -6  -3  122.89   19.60
  -9  -6  -3  131.89   15.60
  -9  -6  -3  134.89   16.60
   9   6   3  125.39   20.70
   5  -7  -3   -2.40    4.70
   5  -7  -3    3.30    4.40
   5  -7  -3   -5.40    3.50
  -5   7   3   -1.10    4.80
  -5   7   3   10.30    8.60
   4  -7  -3   35.70    8.80
   4  -7  -3   25.70    7.50
   4  -7  -3   41.30    9.20
  -4   7   3   51.49   11.10
  -4   7   3   43.30   10.60
   3  -7  -3   20.50    6.60
   3  -7  -3   30.70    7.20
   3  -7  -3   28.80    6.90
  -3   7   3   30.90    7.40
  -3   7   3   19.80    7.70
  -3   7   3   29.50    8.60
   2  -7  -3   12.50    4.10
   2  -7  -3    4.40    3.10
   2  -7  -3    9.60    3.50
   2  -7  -3    7.00    4.30
   2  -7  -3   -0.50    3.80
  -2   7   3    7.70    4.10
  -2   7   3   18.50    5.30
   1  -7  -3  263.47   15.60
   1  -7  -3  270.37   17.80
   1  -7  -3  264.37   17.10
   1  -7  -3  277.97   14.00
   1  -7  -3  277.17   17.20
   1  -7  -3  271.57   15.50
  -1   7   3  281.37   20.50
  -1   7   3  248.28   17.80
  -1   7   3  277.27   18.00
  -1   7   3  294.67   17.70
   0  -7  -3  283.07   15.10
   0  -7  -3  289.17   18.00
   0  -7  -3  270.37   17.50
   0  -7  -3  276.37   12.30
   0  -7  -3  248.78   15.80
   0  -7  -3  281.27   16.20
   0  -7  -3  281.07   16.70
   0  -7  -3  257.67   20.30
   0   7   3  236.88   17.70
   0   7   3  305.57   16.60
   0   7   3  300.87   18.20
   0   7   3  302.17   20.60
  -1  -7  -3    7.10    3.60
  -1  -7  -3    4.60    3.40
  -1  -7  -3   15.80    5.10
  -1  -7  -3   11.70    3.00
  -1  -7  -3   16.20    4.40
  -1  -7  -3   14.60    4.20
  -1  -7  -3   14.60    4.80
   1   7   3    8.60    4.00
   1   7   3    9.40    4.60
   1   7   3   13.30    4.60
   1   7   3   10.50    3.30
   1   7   3   12.60    4.20
  -2  -7  -3  128.99   11.90
  -2  -7  -3  135.99   11.80
  -2  -7  -3  133.19   12.20
  -2  -7  -3  151.98   12.60
  -2  -7  -3  147.09    9.50
  -2  -7  -3  160.08   12.20
  -2  -7  -3  126.49   10.60
   2   7   3  167.28   14.30
   2   7   3  139.59   12.00
   2   7   3  156.68    9.50
   2   7   3  150.38   13.60
   2   7   3  132.49   11.40
  -3  -7  -3  214.28   15.50
  -3  -7  -3  187.38   14.10
  -3  -7  -3  217.68   11.30
  -3  -7  -3  202.78   10.60
  -3  -7  -3  218.38   14.60
  -3  -7  -3  234.78   16.50
   3   7   3  205.38   16.50
   3   7   3  195.68   14.50
   3   7   3  165.78   13.40
   3   7   3  225.98   11.60
   3   7   3  208.68   16.30
  -4  -7  -3   50.39    6.00
  -4  -7  -3   45.60    8.20
  -4  -7  -3   46.90    8.30
  -4  -7  -3   49.40    6.80
  -4  -7  -3   47.00    8.30
  -4  -7  -3   37.10    7.50
  -4  -7  -3   51.39    8.80
   4   7   3   38.40    8.60
   4   7   3   39.40    8.20
   4   7   3   40.90    6.00
  -5  -7  -3   37.30    8.00
  -5  -7  -3   32.00    7.30
  -5  -7  -3   42.30    7.70
  -5  -7  -3   39.50    8.00
  -5  -7  -3   35.80    6.30
  -5  -7  -3   43.60    7.50
  -5  -7  -3   27.80    6.80
   5   7   3   45.30    9.00
   5   7   3   34.20    8.40
  -6  -7  -3   37.40    7.00
  -6  -7  -3   37.20    8.80
  -6  -7  -3   38.00    8.10
  -6  -7  -3   32.40    8.40
  -6  -7  -3   42.30    8.70
  -6  -7  -3   37.80    8.20
  -6  -7  -3   31.50    7.70
   6   7   3   34.30    8.10
   6   7   3   30.80    7.80
  -7  -7  -3   49.50    9.20
  -7  -7  -3   49.70    9.70
  -7  -7  -3   40.80    8.30
  -7  -7  -3   31.20    8.70
  -7  -7  -3   40.80    9.00
  -7  -7  -3   39.70    8.80
  -8  -7  -3    6.10    5.80
  -8  -7  -3   21.00    6.30
  -8  -7  -3   26.10    7.50
  -8  -7  -3   10.60    5.30
   4  -8  -3   27.50    8.30
   4  -8  -3   24.00    9.10
  -4   8   3   17.40   10.30
  -4   8   3   38.80   10.90
   3  -8  -3   53.99   11.60
   3  -8  -3   54.09   11.20
  -3   8   3   55.49   11.10
  -3   8   3   60.89   13.00
   2  -8  -3  145.79   14.10
   2  -8  -3  117.39   12.50
  -2   8   3  131.69   13.70
  -2   8   3  118.69   14.10
  -2   8   3  102.99   16.30
   1  -8  -3   66.89   11.40
   1  -8  -3   51.59    8.10
   1  -8  -3   64.19    9.90
  -1   8   3   34.80    8.40
  -1   8   3   38.10    9.40
  -1   8   3   47.30    8.80
   0  -8  -3  172.88   13.50
   0  -8  -3  161.78   14.10
   0  -8  -3  181.58   13.40
   0   8   3  150.98   14.60
   0   8   3  180.38   15.80
   0   8   3  197.68   17.40
   0   8   3  167.28   13.30
  -1  -8  -3   23.40    5.70
  -1  -8  -3   20.30    6.30
  -1  -8  -3   23.40    5.90
   1   8   3   12.90    5.10
   1   8   3   21.50    6.40
   1   8   3   16.80    4.60
   1   8   3   21.30    6.80
  -2  -8  -3    1.70    2.30
  -2  -8  -3    3.40    2.60
  -2  -8  -3    4.50    3.30
   2   8   3   -6.30    3.50
   2   8   3    2.50    2.20
   2   8   3    1.40    3.30
   2   8   3    3.50    3.90
  -3  -8  -3  361.66   19.90
  -3  -8  -3  341.47   20.80
  -3  -8  -3  367.86   22.10
   3   8   3  371.36   24.10
   3   8   3  383.36   24.30
   3   8   3  341.87   16.70
  -4  -8  -3   99.39   11.30
  -4  -8  -3   80.29   11.50
  -4  -8  -3  105.69   10.90
   4   8   3   95.89   14.10
   4   8   3  102.59   12.10
  -5  -8  -3  252.67   17.60
  -5  -8  -3  260.77   19.10
  -5  -8  -3  280.87   19.10
   5   8   3  278.77   20.20
   5   8   3  269.67   21.30
  -6  -8  -3    7.80    4.00
  -6  -8  -3   11.60    5.20
  -6  -8  -3   11.00    4.80
  -6  -8  -3    3.40    3.90
   6   8   3    5.30    4.30
   6   8   3   11.20    5.20
  -7  -8  -3   67.99   11.00
  -7  -8  -3   72.99   12.30
  -7  -8  -3   75.09   12.00
  -7  -8  -3   43.20    8.90
  -8  -8  -3   25.30    8.40
  -8  -8  -3   19.60    6.70
  -8  -8  -3   10.60    8.40
   3  -9  -3  109.09   16.20
   3  -9  -3  140.29   15.30
  -3   9   3  144.19   21.30
   2  -9  -3  111.59   12.90
   2  -9  -3   93.99   14.50
  -2   9   3   80.29   12.50
  -2   9   3   89.19   16.00
   1  -9  -3   30.00    7.20
   1  -9  -3   39.90    8.80
   1  -9  -3   45.30    9.10
  -1   9   3   34.90    9.20
  -1   9   3   31.60    9.30
   0  -9  -3  333.27   20.20
   0  -9  -3  375.76   23.70
   0  -9  -3  342.07   20.60
   0   9   3  366.56   26.50
   0   9   3  339.87   24.00
  -1  -9  -3   13.00    4.90
  -1  -9  -3   19.20    5.90
  -1  -9  -3   21.00    6.10
   1   9   3   12.40    5.50
   1   9   3   19.70    7.40
  -2  -9  -3  120.29   11.30
  -2  -9  -3  136.49   13.50
  -2  -9  -3  125.19   13.10
   2   9   3   94.59   14.80
   2   9   3  124.09   14.30
  -3  -9  -3   51.99    9.10
  -3  -9  -3   57.99    9.10
  -3  -9  -3   69.99   11.80
   3   9   3   45.80   10.70
   3   9   3   61.39   11.90
  -4  -9  -3   38.40    8.30
  -4  -9  -3   41.00    8.90
   4   9   3   43.00   10.50
   4   9   3   42.00   10.00
  -5  -9  -3   12.80    5.60
  -5  -9  -3   31.00    7.90
   5   9   3    6.80    5.10
   5   9   3   11.00    5.20
  -6  -9  -3   19.00    6.40
  -6  -9  -3   20.20    7.10
  -6  -9  -3   19.70    7.30
   6   9   3   15.10    8.00
   6   9   3   17.20    7.40
  -7  -9  -3   86.79   14.70
  -7  -9  -3   59.39   11.20
  -7  -9  -3   77.79   13.70
  -7  -9  -3   73.49   13.10
   7   9   3   81.29   14.10
   2 -10  -3   40.10   11.50
  -2  10   3   31.10   11.40
   1 -10  -3   81.19   14.00
  -1  10   3   65.69   14.70
  -1  10   3   56.89   11.60
   0 -10  -3   63.99   11.70
   0 -10  -3   74.49   11.60
   0  10   3   69.79   14.60
   0  10   3   75.09   13.50
  -1 -10  -3   11.40    5.40
  -1 -10  -3   -1.30    2.80
   1  10   3   -0.60    5.20
   1  10   3   -2.10    4.20
  -2 -10  -3   -1.40    3.60
  -2 -10  -3    0.80    3.90
   2  10   3   -2.60    4.40
   2  10   3   -3.00    4.00
  -3 -10  -3   13.50    5.80
  -3 -10  -3   28.90    8.70
   3  10   3   12.80    6.70
   3  10   3   17.20    7.50
  -4 -10  -3  134.39   14.50
  -4 -10  -3  109.69   13.20
   4  10   3  143.79   15.70
   4  10   3  123.09   18.30
  -5 -10  -3    7.40    5.40
  -5 -10  -3    9.50    5.40
   5  10   3   10.10    7.00
   5  10   3    3.60    6.30
  -6 -10  -3    1.70    4.40
  -6 -10  -3    4.40    5.60
  -6 -10  -3    6.30    5.40
   6  10   3   -5.10    5.20
   6  10   3    4.70    6.40
   0 -11  -3   43.80   11.20
   0 -11  -3   35.60    8.80
   0  11   3   31.50   10.00
   0  11   3   38.50   10.90
  -1 -11  -3   -6.70    4.80
  -1 -11  -3   -2.00    4.30
   1  11   3   -7.10    4.90
   1  11   3   -6.20    4.00
  -2 -11  -3    1.80    4.30
  -2 -11  -3   -0.50    5.50
   2  11   3    3.40    5.40
   2  11   3   -5.80    4.40
  -3 -11  -3    3.30    5.50
  -3 -11  -3    2.40    5.50
   3  11   3   10.20    8.20
   3  11   3   -4.10    5.90
  -4 -11  -3   74.19   13.90
  -4 -11  -3   84.69   14.10
   4  11   3   43.70   12.30
   4  11   3   72.99   14.60
  -5 -11  -3   -6.70    5.40
  -5 -11  -3    8.70    6.10
   5  11   3    0.40    6.60
   5  11   3    1.40    7.10
   3  10  -4    3.10    7.00
   3  10  -4   -1.00    6.10
  -3 -10   4   -5.60    5.20
  -3 -10   4    1.20    5.10
   2  10  -4    0.40    6.70
   2  10  -4   14.30    8.40
  -2 -10   4    0.00    3.80
  -2 -10   4    7.00    6.70
  -2 -10   4   -9.90    4.40
  -1 -10   4   -2.30    5.20
  -1 -10   4   -1.30    6.50
   5   9  -4   -7.70    5.50
   5   9  -4    6.70    4.90
  -5  -9   4    9.30    5.90
  -5  -9   4   -0.10    5.50
   4   9  -4   -4.90    5.80
   4   9  -4    4.30    6.80
  -4  -9   4   -3.30    4.40
  -4  -9   4   -0.60    4.90
   3   9  -4  103.89   16.40
   3   9  -4  107.79   17.90
  -3  -9   4  105.89   15.60
  -3  -9   4   86.99   14.00
   2   9  -4    2.50    3.80
   2   9  -4   -0.80    5.60
  -2  -9   4    1.00    3.60
  -2  -9   4    0.30    4.40
  -2  -9   4   -6.70    3.20
   1   9  -4   -1.30    5.90
   1   9  -4    5.10    5.90
  -1  -9   4    3.00    5.40
  -1  -9   4    2.00    5.30
  -1  -9   4    0.10    4.80
   0   9  -4   31.00    9.20
   0   9  -4   12.00    8.10
   0  -9   4   28.80    8.50
   0  -9   4   15.50    6.50
  -1   9  -4   -7.40    6.80
  -1   9  -4    1.70    5.40
   1  -9   4    1.60    4.80
   1  -9   4    5.40    4.40
   6   8  -4   13.20    7.10
  -6  -8   4   -4.00    5.50
  -6  -8   4   -9.10    3.10
  -6  -8   4    0.70    6.10
   5   8  -4   35.30    9.80
  -5  -8   4   40.80   10.70
  -5  -8   4   40.80    9.50
   4   8  -4   -5.70    4.40
   4   8  -4    4.70    5.60
  -4  -8   4    6.70    5.20
  -4  -8   4   17.10    6.90
   3   8  -4  121.69   15.00
   3   8  -4   96.59   15.80
  -3  -8   4  116.89   13.30
  -3  -8   4  112.79   11.00
   2   8  -4   53.59   12.10
   2   8  -4   54.99   11.30
  -2  -8   4   55.79   10.60
  -2  -8   4   77.19   12.10
  -2  -8   4   65.59   10.40
   1   8  -4  154.18   17.80
   1   8  -4  156.38   17.40
  -1  -8   4  178.58   15.30
  -1  -8   4  166.78   15.40
  -1  -8   4  160.08   15.20
   0   8  -4   91.79   16.80
   0   8  -4   90.19   15.00
   0  -8   4   76.39   12.20
   0  -8   4   75.49   13.10
   0  -8   4   79.89   11.70
  -1   8  -4   35.00   10.40
  -1   8  -4   24.40    9.40
   1  -8   4   26.70    7.40
   1  -8   4   20.50    7.00
  -2   8  -4   17.00    9.20
  -2   8  -4   12.10    7.50
   2  -8   4    9.00    4.70
   2  -8   4   15.20    6.50
  -3   8  -4   -1.00    7.90
  -3   8  -4   10.60    7.40
   3  -8   4   -7.10    4.60
   7   7  -4    4.60    6.20
  -7  -7   4    8.90    5.40
   6   7  -4  110.99   16.70
  -6  -7   4  125.89   18.20
  -6  -7   4   89.39   13.00
  -6  -7   4   94.09   14.90
   5   7  -4   -2.10    2.70
   5   7  -4    9.20    5.50
  -5  -7   4    0.30    3.80
  -5  -7   4   -9.00    3.00
   4   7  -4   39.70    9.80
   4   7  -4   42.00   10.30
  -4  -7   4   43.70    9.40
  -4  -7   4   35.10    7.70
   3   7  -4   41.70    9.60
   3   7  -4   50.09   10.90
  -3  -7   4   37.00    9.30
  -3  -7   4   39.80    7.10
  -3  -7   4   42.30    8.40
   2   7  -4  111.59   16.10
   2   7  -4   98.89   15.20
  -2  -7   4   99.59   10.00
  -2  -7   4   93.99   11.10
  -2  -7   4  103.99   11.70
   1   7  -4   75.09   13.30
   1   7  -4   74.39   13.20
  -1  -7   4   83.29   12.30
  -1  -7   4   96.49   10.60
  -1  -7   4   84.99   10.20
   0   7  -4  158.68   16.00
   0   7  -4  136.39   15.40
   0  -7   4  129.69   12.40
   0  -7   4  144.19   13.60
   0  -7   4  153.88   13.70
  -1   7  -4   13.30    6.40
  -1   7  -4   10.70    5.40
   1  -7   4    9.40    4.40
   1  -7   4   24.90    7.30
   1  -7   4   18.00    6.20
  -2   7  -4    4.90    4.90
  -2   7  -4    3.80    5.00
   2  -7   4    1.40    4.50
   2  -7   4    4.00    4.00
  -3   7  -4  131.29   21.10
  -3   7  -4  146.49   16.70
   3  -7   4  145.59   16.10
   3  -7   4  110.39   11.60
  -4   7  -4   27.70    8.60
  -4   7  -4   39.40   13.10
   4  -7   4   45.20   10.50
   7   6  -4   41.00   10.80
   7   6  -4   21.70    8.40
  -7  -6   4   34.00    9.20
  -7  -6   4   35.90   10.20
   6   6  -4   87.29   14.20
   6   6  -4   93.29   13.60
  -6  -6   4   80.89   13.70
  -6  -6   4   72.99   10.90
  -6  -6   4   89.79   13.60
   5   6  -4   13.50    5.40
   5   6  -4   13.20    5.60
   5   6  -4   12.10    4.70
  -5  -6   4    7.60    4.60
  -5  -6   4    1.40    4.00
  -5  -6   4   10.90    5.70
   4   6  -4   61.89   11.30
   4   6  -4   52.29    8.30
   4   6  -4   45.90    9.90
  -4  -6   4   71.49   11.60
  -4  -6   4   59.59    9.90
  -4  -6   4   57.19    6.50
   3   6  -4   28.30    7.70
   3   6  -4   26.40    7.00
   3   6  -4   23.50    5.10
  -3  -6   4   31.00    7.40
  -3  -6   4   22.10    4.90
  -3  -6   4   18.20    5.30
   2   6  -4  233.08   15.10
   2   6  -4  258.27   19.50
   2   6  -4  240.88   18.60
   2   6  -4  268.47   14.00
  -2  -6   4  234.68   14.70
  -2  -6   4  225.58   16.20
  -2  -6   4  274.77   17.80
   1   6  -4 1554.44   58.09
   1   6  -4 1566.44   59.09
   1   6  -4 1455.55   47.40
   1   6  -4 1438.56   51.19
  -1  -6   4 1451.65   51.59
  -1  -6   4 1483.95   53.39
  -1  -6   4 1301.57   52.79
  -1  -6   4 1487.45   52.99
   0   6  -4   79.69   12.60
   0   6  -4   61.99    7.30
   0   6  -4   74.89   12.50
   0  -6   4   73.09   10.40
   0  -6   4   79.09   11.30
   0  -6   4   69.59    9.70
   0  -6   4   64.69   10.10
  -1   6  -4   90.39    9.30
  -1   6  -4   83.19   13.80
  -1   6  -4   75.59   12.80
   1  -6   4   64.29   10.30
   1  -6   4   86.39    8.80
   1  -6   4   71.89   10.50
  -2   6  -4   39.90   10.30
  -2   6  -4   25.60    7.80
  -2   6  -4   28.20    7.20
   2  -6   4   29.10    6.40
   2  -6   4   38.10    6.90
   2  -6   4   23.10    7.10
  -3   6  -4   75.69   12.80
  -3   6  -4   40.30   14.30
  -3   6  -4   95.69   16.90
   3  -6   4   89.29   13.70
   3  -6   4   69.09   11.10
   3  -6   4   55.19    9.50
  -4   6  -4   -2.00    3.60
  -4   6  -4   -0.50    4.80
   4  -6   4    0.60    4.00
   4  -6   4    2.00    4.70
  -5   6  -4   19.90   11.30
   5  -6   4   26.10    8.20
   5  -6   4   33.50    9.40
   8   5  -4   -9.50    5.70
   8   5  -4  -10.70    6.40
  -8  -5   4    7.60    7.20
  -8  -5   4    1.30    4.80
  -8  -5   4    1.90    5.50
   7   5  -4   30.00    7.50
   7   5  -4   33.10    9.20
   7   5  -4   22.50    7.80
  -7  -5   4   17.20    6.90
  -7  -5   4   20.80    7.50
   6   5  -4   12.00    5.40
   6   5  -4    6.10    4.70
   6   5  -4   10.40    5.50
  -6  -5   4    5.00    4.80
  -6  -5   4    2.30    3.20
  -6  -5   4   14.80    6.30
   5   5  -4    4.20    4.20
   5   5  -4    2.60    3.40
   5   5  -4   -1.00    2.50
  -5  -5   4    2.40    3.30
  -5  -5   4   -0.80    3.00
  -5  -5   4   -1.50    2.60
   4   5  -4   10.50    3.90
   4   5  -4   12.60    5.60
   4   5  -4   16.30    5.20
   4   5  -4   13.90    4.50
   4   5  -4   24.80    6.60
  -4  -5   4   12.90    5.50
  -4  -5   4   18.30    5.00
  -4  -5   4   17.30    3.60
  -4  -5   4   22.30    6.30
   3   5  -4   52.09    7.90
   3   5  -4   71.59    6.30
   3   5  -4   62.49    6.50
   3   5  -4   62.09   10.20
   3   5  -4   75.29   11.70
   3   5  -4   50.19    6.20
  -3  -5   4   55.49    8.70
  -3  -5   4   39.20    8.80
  -3  -5   4   64.09    7.60
  -3  -5   4   58.49    9.10
  -3  -5   4   56.99    6.10
   2   5  -4 2001.60   69.19
   2   5  -4 1925.41   68.39
   2   5  -4 2036.20   61.29
   2   5  -4 1991.30   61.49
   2   5  -4 1912.61   63.79
   2   5  -4 1967.70   56.89
  -2  -5   4 2014.30   65.89
  -2  -5   4 1929.11   62.89
  -2  -5   4 1955.60   64.89
  -2  -5   4 2004.40   61.39
  -2  -5   4 1964.70   67.39
  -2  -5   4 1890.51   68.19
  -2  -5   4 1962.40   69.69
   1   5  -4  158.68   14.20
   1   5  -4  170.78   12.40
   1   5  -4  155.78   11.10
   1   5  -4  188.18   14.80
   1   5  -4  181.78    8.60
   1   5  -4  144.59   10.20
  -1  -5   4  158.88   11.30
  -1  -5   4  165.08   11.40
  -1  -5   4  170.78   13.30
  -1  -5   4  177.78   14.20
  -1  -5   4  160.68   14.30
  -1  -5   4  166.38   12.70
   0   5  -4  124.69    6.60
   0   5  -4  135.99   10.70
   0   5  -4  121.99    7.90
   0   5  -4  143.39   14.00
   0   5  -4  129.69   12.30
   0   5  -4  130.19   10.00
   0   5  -4  117.49    9.90
   0  -5   4  118.99    9.70
   0  -5   4  143.59    7.40
   0  -5   4  131.19   11.00
   0  -5   4  116.29   10.30
   0  -5   4  122.99   10.60
   0  -5   4  135.99   10.60
   0  -5   4  122.89   11.70
   0  -5   4  129.29   13.00
  -1   5  -4   42.90    9.40
  -1   5  -4   51.49    8.20
  -1   5  -4   50.39    5.20
  -1   5  -4   42.40    6.20
  -1   5  -4   42.40    7.00
  -1   5  -4   49.99    8.20
  -1   5  -4   52.19    9.80
   1  -5   4   56.59    6.40
   1  -5   4   49.50    5.50
   1  -5   4   71.69    8.20
   1  -5   4   47.70    9.80
   1  -5   4   51.89    7.60
   1  -5   4   50.69    8.70
   1  -5   4   42.90    7.80
   1  -5   4   52.09    7.60
  -2   5  -4    1.00    2.40
  -2   5  -4   -3.60    2.60
  -2   5  -4   -4.60    3.20
  -2   5  -4   -1.20    2.60
  -2   5  -4    0.00    2.50
   2  -5   4   -4.20    3.60
   2  -5   4   -1.30    2.00
   2  -5   4   -3.00    1.80
   2  -5   4    2.70    2.30
   2  -5   4    0.70    3.20
  -3   5  -4   42.10    8.70
  -3   5  -4   38.20    8.30
  -3   5  -4   51.79   12.50
  -3   5  -4   42.60    8.50
   3  -5   4   45.00    8.80
   3  -5   4   34.20    7.00
   3  -5   4   53.09   10.20
  -4   5  -4    5.60    5.20
  -4   5  -4    6.50    4.60
  -4   5  -4    3.10    4.50
  -4   5  -4   17.20    6.00
   4  -5   4    2.70    4.00
   4  -5   4   -1.10    4.10
   4  -5   4    7.20    4.80
  -5   5  -4   78.79   13.40
  -5   5  -4   77.69   12.90
  -5   5  -4   92.29   17.30
  -5   5  -4   70.89   14.10
   5  -5   4   86.79   15.00
   5  -5   4   73.69   12.80
  -6   5  -4  102.69   17.70
  -6   5  -4  118.79   21.30
  -6   5  -4   74.09   16.60
   6  -5   4  105.89   17.70
   6  -5   4   62.19   13.60
   8   4  -4   13.80    6.40
   8   4  -4    0.40    6.20
  -8  -4   4   -5.50    4.00
  -8  -4   4    2.50    5.10
  -8  -4   4   -3.90    4.90
   7   4  -4   22.50    7.40
   7   4  -4   24.30    7.90
   7   4  -4   31.80    9.10
  -7  -4   4   12.40    6.80
  -7  -4   4   30.80    8.10
  -7  -4   4   13.20    6.80
   6   4  -4   95.99   11.30
   6   4  -4   69.29   12.20
   6   4  -4   77.49   11.80
  -6  -4   4   94.19   10.80
  -6  -4   4   73.79   12.20
  -6  -4   4   96.89    9.40
   5   4  -4  194.58   12.60
   5   4  -4  199.38   12.30
   5   4  -4  184.28   13.60
   5   4  -4  197.88   15.20
   5   4  -4  182.98   15.40
  -5  -4   4  172.98   14.70
  -5  -4   4  198.68   15.00
  -5  -4   4  170.48   15.10
  -5  -4   4  193.08   13.20
   4   4  -4  317.07   18.30
   4   4  -4  330.17   14.00
   4   4  -4  309.47   16.80
   4   4  -4  310.67   16.50
   4   4  -4  317.67   20.40
  -4  -4   4  366.46   20.20
  -4  -4   4  294.57   23.30
  -4  -4   4  331.27   17.70
  -4  -4   4  312.07   13.20
  -4  -4   4  346.77   20.80
  -4  -4   4  314.67   19.00
   3   4  -4  149.59   12.80
   3   4  -4  139.49    8.60
   3   4  -4  137.89   10.40
   3   4  -4  164.78   11.40
   3   4  -4  175.78   13.70
   3   4  -4  150.28    9.50
  -3  -4   4  128.49   10.40
  -3  -4   4  151.98   12.10
  -3  -4   4  140.79   11.30
  -3  -4   4  136.59   12.60
  -3  -4   4  154.58    8.70
  -3  -4   4  143.89   12.80
  -3  -4   4  124.69   12.70
   2   4  -4  214.68   15.70
   2   4  -4  237.28   16.00
   2   4  -4  236.88   13.80
   2   4  -4  237.08   11.30
   2   4  -4  225.78   12.80
   2   4  -4  226.88   11.90
  -2  -4   4  250.37   12.20
  -2  -4   4  245.88   14.70
  -2  -4   4  214.88   15.40
  -2  -4   4  237.88   14.80
  -2  -4   4  241.88   16.80
  -2  -4   4  225.18   14.10
  -2  -4   4  243.88   16.00
   1   4  -4   15.90    3.80
   1   4  -4   11.30    3.30
   1   4  -4   18.10    5.60
   1   4  -4   19.90    5.20
   1   4  -4   10.40    2.60
   1   4  -4   14.40    3.70
  -1  -4   4   16.20    3.70
  -1  -4   4   11.50    3.50
  -1  -4   4   12.10    4.20
  -1  -4   4   13.90    4.00
  -1  -4   4    9.40    3.10
  -1  -4   4   22.10    5.70
  -1  -4   4   11.30    3.30
   0   4  -4 1010.00   30.20
   0   4  -4 1007.80   35.90
   0   4  -4  965.10   33.00
   0   4  -4 1008.10   32.90
   0   4  -4  974.30   35.90
   0   4  -4  905.51   34.70
   0   4  -4  967.00   29.10
   0   4  -4 1008.90   39.10
   0   4  -4 1000.80   41.10
   0  -4   4 1054.39   37.70
   0  -4   4 1004.80   36.20
   0  -4   4  963.80   36.30
   0  -4   4  963.40   35.80
   0  -4   4 1010.30   40.90
   0  -4   4 1038.80   35.70
   0  -4   4  967.10   37.80
  -1   4  -4  377.16   19.30
  -1   4  -4  342.17   17.70
  -1   4  -4  365.76   20.20
  -1   4  -4  361.86   22.30
  -1   4  -4  347.87   14.90
  -1   4  -4  342.37   16.70
  -1   4  -4  347.87   18.20
   1  -4   4  361.66   16.50
   1  -4   4  384.36   19.10
   1  -4   4  392.06   19.80
   1  -4   4  352.76   21.50
   1  -4   4  348.77   18.90
   1  -4   4  359.86   16.30
   1  -4   4  378.56   17.60
   1  -4   4  337.17   18.10
  -2   4  -4  115.79   10.90
  -2   4  -4  129.39   13.10
  -2   4  -4  108.89   10.50
  -2   4  -4   90.69    8.90
  -2   4  -4  103.09    8.60
  -2   4  -4  101.89    9.90
  -2   4  -4  106.89    9.10
   2  -4   4  110.49    9.40
   2  -4   4  111.69    7.90
   2  -4   4  125.19   11.40
   2  -4   4  104.89    9.80
   2  -4   4  105.99    7.30
   2  -4   4  102.59   11.60
   2  -4   4  105.39    9.60
   2  -4   4  114.89    9.80
  -3   4  -4  112.89    9.50
  -3   4  -4  113.99   10.30
  -3   4  -4  117.79   10.90
  -3   4  -4  104.19   11.00
  -3   4  -4  133.99   13.00
  -3   4  -4  104.49   13.20
  -3   4  -4  117.29   11.30
   3  -4   4  112.59   11.70
   3  -4   4  109.79   10.30
   3  -4   4  122.69   11.40
   3  -4   4  113.09    9.90
   3  -4   4  115.59    7.40
  -4   4  -4   48.80    9.00
  -4   4  -4   40.60   10.30
  -4   4  -4   48.80   10.60
  -4   4  -4   44.80    9.20
   4  -4   4   50.29    8.10
   4  -4   4   36.90    8.80
   4  -4   4   56.19   10.20
  -5   4  -4    1.20    4.90
  -5   4  -4   12.50    5.50
  -5   4  -4    3.70    5.40
  -5   4  -4    0.00    3.80
   5  -4   4    8.00    5.40
   5  -4   4    4.80    3.80
  -6   4  -4    2.10    6.60
  -6   4  -4    1.80    4.20
  -6   4  -4    7.10    6.80
   6  -4   4   -0.30    5.00
   6  -4   4    5.80    4.00
   6  -4   4    1.40    5.70
  -7   4  -4   21.10    8.20
   7  -4   4    3.20    6.40
   7  -4   4    5.80    7.30
   8   3  -4   12.30    6.60
  -8  -3   4   11.30    5.60
  -8  -3   4    9.60    7.00
  -8  -3   4   -1.00    4.80
   7   3  -4   -3.60    3.40
   7   3  -4    7.50    5.00
   7   3  -4    4.50    4.70
  -7  -3   4    0.90    4.30
  -7  -3   4   -6.70    3.70
  -7  -3   4    1.20    3.20
   6   3  -4   77.89   12.10
   6   3  -4   84.49   13.40
   6   3  -4  119.79   13.00
   6   3  -4   88.79   10.30
  -6  -3   4   84.19    9.90
  -6  -3   4  102.69   11.60
   5   3  -4  157.88   13.00
   5   3  -4  168.68   14.40
   5   3  -4  142.89   10.30
   5   3  -4  166.18   11.90
   5   3  -4  156.18   13.70
  -5  -3   4  145.89   13.50
  -5  -3   4  161.28   13.20
  -5  -3   4  173.08   14.40
  -5  -3   4  174.68   11.20
   4   3  -4   30.30    6.50
   4   3  -4   21.70    4.50
   4   3  -4   27.00    5.80
   4   3  -4   14.50    3.70
   4   3  -4   17.10    5.20
   4   3  -4   12.80    4.50
  -4  -3   4   23.40    6.20
  -4  -3   4   19.80    5.80
  -4  -3   4   17.70    4.10
  -4  -3   4   22.40    5.80
  -4  -3   4   24.00    5.90
  -4  -3   4   12.50    4.90
  -4  -3   4   19.00    3.40
  -4  -3   4   20.30    2.80
  -4  -3   4   18.80    2.20
   3   3  -4   94.19    9.60
   3   3  -4  109.09    8.20
   3   3  -4  109.59    6.00
   3   3  -4   90.89    8.80
   3   3  -4  111.89    9.30
   3   3  -4  109.49    8.30
   3   3  -4   97.19    9.50
   3   3  -4  101.29    6.20
  -3  -3   4  106.29    5.90
  -3  -3   4  109.49    8.60
  -3  -3   4  112.99   10.80
  -3  -3   4  107.89    9.90
  -3  -3   4  110.69    5.90
  -3  -3   4  109.99   10.80
  -3  -3   4  106.99    9.40
  -3  -3   4   88.89    8.90
   2   3  -4 1352.66   41.70
   2   3  -4 1283.87   45.30
   2   3  -4 1335.27   44.10
   2   3  -4 1303.87   39.90
   2   3  -4 1346.27   47.70
   2   3  -4 1293.67   46.50
   2   3  -4 1316.47   43.60
  -2  -3   4 1387.66   40.20
  -2  -3   4 1301.57   45.30
  -2  -3   4 1273.27   47.00
  -2  -3   4 1356.16   45.30
  -2  -3   4 1325.57   44.20
  -2  -3   4 1318.37   48.50
   1   3  -4  542.15   22.60
   1   3  -4  525.95   24.90
   1   3  -4  518.85   19.70
   1   3  -4  505.55   21.70
   1   3  -4  542.85   19.90
   1   3  -4  563.44   22.50
   1   3  -4  518.65   23.60
  -1  -3   4  482.95   20.00
  -1  -3   4  516.15   20.00
  -1  -3   4  555.14   22.60
  -1  -3   4  497.35   22.00
  -1  -3   4  539.75   24.00
  -1  -3   4  558.04   26.00
  -1  -3   4  539.35   22.90
   0   3  -4   25.60    4.90
   0   3  -4   35.30    6.00
   0   3  -4   26.60    4.70
   0   3  -4   26.70    4.50
   0   3  -4   29.70    6.40
   0   3  -4   21.00    2.30
   0   3  -4   29.10    4.40
   0   3  -4   18.60    2.80
   0  -3   4   17.00    3.70
   0  -3   4   21.80    4.10
   0  -3   4   23.70    4.70
   0  -3   4   25.00    4.90
   0  -3   4   25.60    4.90
   0  -3   4   22.80    4.20
   0  -3   4   21.80    5.40
   0  -3   4   21.30    4.60
  -1   3  -4   32.10    5.40
  -1   3  -4   32.50    5.50
  -1   3  -4   33.40    5.40
  -1   3  -4   32.40    6.00
  -1   3  -4   24.10    6.10
  -1   3  -4   27.20    4.00
  -1   3  -4   36.10    6.10
   1  -3   4   42.80    7.80
   1  -3   4   37.90    6.10
   1  -3   4   32.30    5.60
   1  -3   4   23.20    4.50
   1  -3   4   35.60    6.10
   1  -3   4   32.90    5.60
   1  -3   4   28.80    4.60
   1  -3   4   36.00    4.90
  -2   3  -4  220.98   16.80
  -2   3  -4  250.67   15.80
  -2   3  -4  242.98   14.20
  -2   3  -4  210.38   12.00
  -2   3  -4  214.78   13.60
  -2   3  -4  192.88   12.90
  -2   3  -4  223.88   12.90
   2  -3   4  223.98   14.50
   2  -3   4  207.48   12.80
   2  -3   4  211.58   13.90
   2  -3   4  249.18   13.80
   2  -3   4  219.68   10.10
   2  -3   4  203.08   15.10
   2  -3   4  203.48   10.40
   2  -3   4  206.08   13.00
  -3   3  -4  143.39   13.00
  -3   3  -4  143.49   11.20
  -3   3  -4  143.29   13.90
  -3   3  -4  140.29   10.90
  -3   3  -4  150.88   11.80
  -3   3  -4  135.59   10.10
  -3   3  -4  152.28   12.40
   3  -3   4  130.29   10.20
   3  -3   4  144.99    6.30
   3  -3   4  140.69   12.20
   3  -3   4  134.49    6.60
   3  -3   4  145.69   10.60
   3  -3   4  137.99   11.60
   3  -3   4  134.59   11.60
   3  -3   4  148.89   13.10
  -4   3  -4 1986.20   66.39
  -4   3  -4 1967.80   68.89
  -4   3  -4 2075.69   75.29
  -4   3  -4 1841.72   61.39
  -4   3  -4 2023.20   69.49
  -4   3  -4 1893.81   65.49
  -4   3  -4 2070.49   72.39
   4  -3   4 1920.91   68.89
   4  -3   4 2064.29   63.29
   4  -3   4 2029.70   69.79
   4  -3   4 1860.11   62.99
  -5   3  -4  330.77   24.10
  -5   3  -4  307.27   21.70
  -5   3  -4  241.38   22.00
  -5   3  -4  306.97   19.70
   5  -3   4  284.27   21.10
   5  -3   4  329.07   22.60
   5  -3   4  286.07   16.30
   5  -3   4  279.07   21.40
  -6   3  -4   -4.30    4.10
  -6   3  -4    0.70    4.50
  -6   3  -4    6.10    7.20
   6  -3   4   13.00    5.90
   6  -3   4   -2.00    3.90
   6  -3   4    0.50    4.50
  -7   3  -4   26.50   11.50
  -7   3  -4   22.80    8.70
  -7   3  -4   26.40   10.90
   7  -3   4    6.20    6.40
   7  -3   4   26.60    8.30
   8   2  -4   25.80   10.10
   8   2  -4   29.40    7.60
   8   2  -4   32.50    8.00
  -8  -2   4   15.10    7.50
  -8  -2   4   23.00    7.90
   7   2  -4    8.60    4.10
   7   2  -4   -1.10    4.80
   7   2  -4    7.80    4.20
  -7  -2   4   -7.40    3.20
  -7  -2   4    1.20    3.50
  -7  -2   4    9.90    4.90
   6   2  -4  302.27   19.60
   6   2  -4  331.77   21.60
   6   2  -4  332.37   22.40
  -6  -2   4  315.37   19.50
  -6  -2   4  320.27   21.20
  -6  -2   4  348.87   22.80
   5   2  -4  105.39   11.30
   5   2  -4   97.69   10.80
   5   2  -4   78.69    9.20
   5   2  -4  101.99    9.60
   5   2  -4  100.69   10.30
  -5  -2   4   77.69    8.00
  -5  -2   4   98.69    7.40
  -5  -2   4   88.19   10.30
  -5  -2   4  111.39   10.30
   4   2  -4   21.00    4.50
   4   2  -4   16.20    5.10
   4   2  -4   21.60    5.30
   4   2  -4   17.00    3.40
   4   2  -4   18.30    5.30
   4   2  -4   17.90    5.00
  -4  -2   4   17.50    4.40
  -4  -2   4   21.10    1.30
  -4  -2   4   14.50    4.40
  -4  -2   4   22.70    4.20
  -4  -2   4   14.10    4.80
  -4  -2   4   23.20    1.30
  -4  -2   4   16.00    4.70
  -4  -2   4   21.30    4.00
  -4  -2   4   25.00    5.80
   3   2  -4 4174.78  117.59
   3   2  -4 4077.19  115.19
   3   2  -4 4236.38  119.99
   3   2  -4 4135.69  121.09
   3   2  -4 4018.50  118.89
   3   2  -4 4247.08  114.19
  -3  -2   4 4268.07  119.39
  -3  -2   4 4160.58  113.59
  -3  -2   4 4065.09  120.29
  -3  -2   4 4073.99  115.89
  -3  -2   4 4057.49  108.69
  -3  -2   4 4278.67  120.39
  -3  -2   4 4063.89  121.79
  -3  -2   4 3956.20  121.59
  -3  -2   4 4221.68  108.89
   2   2  -4  315.17   11.40
   2   2  -4  323.37   16.60
   2   2  -4  288.57   15.30
   2   2  -4  290.37   14.00
   2   2  -4  295.17   14.20
   2   2  -4  303.57   16.70
   2   2  -4  317.87   11.10
   2   2  -4  303.67   15.60
  -2  -2   4  311.57   16.90
  -2  -2   4  304.57   16.30
  -2  -2   4  351.16   16.90
  -2  -2   4  317.17   11.10
  -2  -2   4  318.17   17.40
  -2  -2   4  335.47   15.10
  -2  -2   4  314.17   11.70
   1   2  -4  532.25   21.30
   1   2  -4  603.94   24.90
   1   2  -4  542.35   20.70
   1   2  -4  552.24   18.80
   1   2  -4  540.05   21.80
   1   2  -4  593.64   23.30
   1   2  -4  571.94   22.80
   1   2  -4  537.75   16.50
  -1  -2   4  555.94   21.90
  -1  -2   4  556.94   21.90
  -1  -2   4  535.65   16.90
  -1  -2   4  550.04   24.40
  -1  -2   4  570.84   19.40
  -1  -2   4  532.95   22.80
   0   2  -4  893.91   27.30
   0   2  -4  886.01   31.50
   0   2  -4  875.21   30.10
   0   2  -4  870.41   30.80
   0   2  -4  923.21   29.70
   0   2  -4  919.51   32.70
   0   2  -4  887.41   27.50
   0   2  -4  870.41   30.30
   0  -2   4  949.21   30.40
   0  -2   4  836.52   30.20
   0  -2   4  832.62   32.10
   0  -2   4  910.61   31.60
   0  -2   4  929.11   31.70
   0  -2   4  913.81   30.30
   0  -2   4  922.11   34.40
  -1   2  -4 1636.64   54.99
  -1   2  -4 1627.64   53.09
  -1   2  -4 1590.74   48.10
  -1   2  -4 1622.24   50.99
  -1   2  -4 1559.64   47.70
  -1   2  -4 1550.54   49.90
  -1   2  -4 1551.34   49.99
  -1   2  -4 1551.24   49.99
   1  -2   4 1661.33   51.29
   1  -2   4 1573.04   52.29
   1  -2   4 1649.04   50.79
   1  -2   4 1599.84   53.99
   1  -2   4 1616.84   49.30
   1  -2   4 1672.53   47.70
   1  -2   4 1621.54   49.80
  -2   2  -4   58.39    6.30
  -2   2  -4   51.39    9.20
  -2   2  -4   51.69    5.60
  -2   2  -4   54.99    5.70
  -2   2  -4   54.79    5.60
  -2   2  -4   50.59    7.30
  -2   2  -4   57.49    8.80
   2  -2   4   51.29    5.10
   2  -2   4   48.80    4.00
   2  -2   4   46.20    5.70
   2  -2   4   40.30    6.80
   2  -2   4   44.80    7.80
   2  -2   4   51.29    3.80
   2  -2   4   45.50    7.10
   2  -2   4   45.50    5.40
  -3   2  -4   -0.80    1.10
  -3   2  -4   -1.00    1.80
  -3   2  -4    1.90    2.20
  -3   2  -4   -3.30    1.70
  -3   2  -4   -1.40    1.80
  -3   2  -4    1.50    1.80
  -3   2  -4    1.00    2.00
   3  -2   4   -1.20    1.20
   3  -2   4   -1.20    1.70
   3  -2   4    0.10    0.60
   3  -2   4   -0.40    0.50
   3  -2   4    1.80    2.00
   3  -2   4    1.50    2.40
   3  -2   4    5.10    2.50
   3  -2   4    3.30    2.60
  -4   2  -4  288.87   18.70
  -4   2  -4  282.17   20.30
  -4   2  -4  278.17   17.50
  -4   2  -4  253.77   16.70
  -4   2  -4  292.77   20.20
  -4   2  -4  273.07   14.50
  -4   2  -4  280.37   16.00
  -4   2  -4  283.37   18.80
   4  -2   4  292.57   19.00
   4  -2   4  248.78   17.60
   4  -2   4  286.77   19.20
   4  -2   4  289.07   15.40
   4  -2   4  287.07   18.70
   4  -2   4  265.57   14.70
  -5   2  -4  113.49   14.00
  -5   2  -4  108.99   10.20
  -5   2  -4  116.99   16.70
   5  -2   4   93.99   14.20
   5  -2   4  114.99   12.50
   5  -2   4  106.09   12.30
   5  -2   4  112.99    9.20
  -6   2  -4    4.80    4.00
  -6   2  -4    0.80    3.10
  -6   2  -4   -0.30    4.10
   6  -2   4   -2.10    3.40
   6  -2   4   -1.80    3.30
   6  -2   4   -0.80    2.70
  -7   2  -4   36.00   11.20
  -7   2  -4   27.30   10.30
   7  -2   4   26.50    9.50
   7  -2   4   20.70    7.90
   7  -2   4   23.40    8.30
  -8   2  -4   -6.50    6.40
  -8   2  -4   -5.80    6.20
   8  -2   4   -2.10    6.20
   8  -2   4    3.60    7.20
   8  -2   4   -0.40    5.60
   8   1  -4   38.30   10.70
   8   1  -4   12.20    8.10
   8   1  -4   26.50    8.80
  -8  -1   4   48.50   12.50
  -8  -1   4   33.90    9.60
   7   1  -4   55.49   11.60
   7   1  -4   67.99   13.70
   7   1  -4   68.89   12.20
  -7  -1   4   51.49   11.20
  -7  -1   4   48.70    8.80
  -7  -1   4   57.39   11.20
   6   1  -4  211.18   18.10
   6   1  -4  254.07   17.90
   6   1  -4  230.88   18.00
  -6  -1   4  249.38   19.00
  -6  -1   4  237.88   15.90
  -6  -1   4  249.78   18.40
   5   1  -4   -2.10    1.90
   5   1  -4   -3.50    2.50
   5   1  -4    5.00    2.80
   5   1  -4    0.90    3.10
   5   1  -4   -2.00    2.90
  -5  -1   4    0.30    1.20
  -5  -1   4    1.60    2.50
  -5  -1   4    3.00    2.60
  -5  -1   4    6.10    3.40
  -5  -1   4   -1.30    2.70
   4   1  -4   12.10    2.50
   4   1  -4   18.00    4.70
   4   1  -4   19.10    5.50
   4   1  -4   18.80    4.30
   4   1  -4   12.90    4.40
   4   1  -4   26.10    6.00
  -4  -1   4   14.80    4.40
  -4  -1   4   16.30    3.80
  -4  -1   4   12.90    2.90
  -4  -1   4   12.30    4.70
  -4  -1   4    8.60    3.90
  -4  -1   4   20.30    5.80
  -4  -1   4   15.00    4.30
   3   1  -4  434.56   16.90
   3   1  -4  450.25   20.10
   3   1  -4  447.06   21.30
   3   1  -4  428.16   21.00
   3   1  -4  466.65   18.50
   3   1  -4  441.36   20.10
  -3  -1   4  444.86   18.20
  -3  -1   4  438.06   17.40
  -3  -1   4  446.56   21.60
  -3  -1   4  431.56   21.40
  -3  -1   4  467.65   20.50
  -3  -1   4  466.65   21.20
  -3  -1   4  456.45   21.90
   2   1  -4   64.59    6.00
   2   1  -4   67.99    5.00
   2   1  -4   85.29    7.40
   2   1  -4   70.39    6.90
   2   1  -4   75.19    6.50
   2   1  -4   74.29    5.60
  -2  -1   4   86.39    6.30
  -2  -1   4   81.09    7.40
  -2  -1   4   73.29    5.40
  -2  -1   4   71.89    7.30
  -2  -1   4   76.59    6.70
  -2  -1   4   66.49    6.40
  -2  -1   4   78.29    7.40
   1   1  -4   15.90    1.80
   1   1  -4   18.70    2.30
   1   1  -4   17.10    3.20
   1   1  -4   13.60    3.60
   1   1  -4   18.00    3.50
   1   1  -4   16.40    3.60
   1   1  -4   23.40    4.10
   1   1  -4   18.10    4.00
  -1  -1   4   20.70    3.00
  -1  -1   4   14.50    3.10
  -1  -1   4   12.10    2.70
  -1  -1   4   14.10    3.00
  -1  -1   4   18.40    4.10
  -1  -1   4   12.70    3.50
  -1  -1   4   17.90    2.50
  -1  -1   4   19.50    3.80
   0   1  -4   14.70    3.10
   0   1  -4   16.10    3.70
   0   1  -4   11.40    2.30
   0   1  -4   16.20    2.70
   0   1  -4   13.30    2.90
   0   1  -4   15.20    3.30
   0   1  -4   16.60    3.10
   0   1  -4   12.70    3.30
   0  -1   4   16.50    3.00
   0  -1   4   17.20    3.20
   0  -1   4   20.70    3.80
   0  -1   4   15.10    3.80
   0  -1   4    9.90    2.80
   0  -1   4   13.90    2.50
   0  -1   4   15.30    3.00
   0  -1   4   17.10    3.90
  -1   1  -4  238.58   10.30
  -1   1  -4  261.17   12.30
  -1   1  -4  240.58   13.80
  -1   1  -4  251.47   14.30
  -1   1  -4  235.18   10.70
  -1   1  -4  244.68   11.70
  -1   1  -4  225.68   11.70
  -1   1  -4  236.78   11.40
  -1   1  -4  247.18   13.00
   1  -1   4  227.68   10.50
   1  -1   4  208.98   12.80
   1  -1   4  248.48   12.40
   1  -1   4  228.18   11.90
   1  -1   4  227.48   10.10
   1  -1   4  244.48   13.70
  -2   1  -4  125.99   10.20
  -2   1  -4  103.39    8.70
  -2   1  -4  103.99    5.30
  -2   1  -4  100.39    6.60
  -2   1  -4  114.59    9.70
  -2   1  -4  102.49    8.00
  -2   1  -4  108.49    8.10
  -2   1  -4   97.09    7.30
   2  -1   4   98.19    5.20
   2  -1   4  100.49    8.30
   2  -1   4   89.99    8.40
   2  -1   4   98.79    8.30
   2  -1   4  109.49    9.20
   2  -1   4   97.99    7.60
   2  -1   4  107.09    6.30
  -3   1  -4  196.68   13.00
  -3   1  -4  216.38   12.00
  -3   1  -4  203.68   14.10
  -3   1  -4  229.98   15.80
  -3   1  -4  201.68   12.90
  -3   1  -4  232.38   11.60
  -3   1  -4  209.98   15.00
   3  -1   4  232.88   14.80
   3  -1   4  200.78   11.90
   3  -1   4  220.08   10.50
   3  -1   4  232.28   14.70
   3  -1   4  214.28   13.90
   3  -1   4  214.88   14.10
  -4   1  -4  679.53   30.30
  -4   1  -4  803.72   32.30
  -4   1  -4  725.93   27.70
  -4   1  -4  760.82   34.90
  -4   1  -4  716.83   32.70
  -4   1  -4  758.52   33.50
  -4   1  -4  748.03   27.70
  -4   1  -4  743.63   34.40
   4  -1   4  766.62   33.70
   4  -1   4  733.33   32.20
   4  -1   4  728.43   27.90
   4  -1   4  742.43   33.80
   4  -1   4  714.33   26.30
   4  -1   4  731.23   32.40
   4  -1   4  723.83   31.80
  -5   1  -4  221.08   13.90
  -5   1  -4  224.38   18.80
  -5   1  -4  219.48   18.30
  -5   1  -4  193.88   12.50
   5  -1   4  246.68   13.50
   5  -1   4  234.78   13.20
   5  -1   4  247.18   18.40
   5  -1   4  240.48   18.60
   5  -1   4  217.88   16.70
  -6   1  -4   78.69    8.70
  -6   1  -4   73.89   13.40
  -6   1  -4   85.59   14.30
   6  -1   4   76.39   12.50
   6  -1   4   82.39   14.00
   6  -1   4   79.59   14.20
  -7   1  -4   26.20    8.50
  -7   1  -4   43.90   10.00
   7  -1   4   40.70    9.80
   7  -1   4   25.00    8.70
   7  -1   4   47.70   11.70
  -8   1  -4   37.00    9.90
  -8   1  -4   51.49   13.40
   8  -1   4   37.80   13.00
   8  -1   4   26.20   10.20
   8  -1   4   40.30   10.30
   8   0  -4    3.80    4.50
   8   0  -4    1.80    4.60
   8   0  -4   -0.10    5.60
  -8   0   4    3.00    7.00
  -8   0   4   -4.20    5.20
   7   0  -4   30.00    7.70
   7   0  -4   57.69   11.80
   7   0  -4   38.70    9.90
  -7   0   4   38.50    9.50
  -7   0   4   31.40    9.20
   6   0  -4   -0.80    2.70
   6   0  -4   12.60    5.10
   6   0  -4   -0.30    3.40
  -6   0   4    3.80    3.10
  -6   0   4    3.30    2.90
  -6   0   4    3.40    3.70
   5   0  -4  556.24   26.90
   5   0  -4  547.15   18.80
   5   0  -4  524.85   27.90
   5   0  -4  490.95   23.70
   5   0  -4  560.84   27.80
  -5   0   4  508.25   24.70
  -5   0   4  507.55   24.00
  -5   0   4  557.64   27.90
  -5   0   4  525.65   26.80
   4   0  -4  172.38   13.40
   4   0  -4  188.78   13.10
   4   0  -4  160.08   12.70
   4   0  -4  164.18   11.40
   4   0  -4  161.38   11.70
   4   0  -4  169.88    7.60
   4   0  -4  174.98   12.70
   4   0  -4  169.28    7.10
  -4   0   4  165.58   13.00
  -4   0   4  178.18    7.90
  -4   0   4  165.18   11.50
  -4   0   4  166.28   13.10
  -4   0   4  164.48   11.40
  -4   0   4  164.88    6.70
  -4   0   4  154.78   12.20
   3   0  -4  827.42   30.50
   3   0  -4  811.32   31.60
   3   0  -4  878.91   30.40
   3   0  -4  835.32   31.60
   3   0  -4  839.52   32.90
   3   0  -4  827.12   26.00
   3   0  -4  806.62   31.90
  -3   0   4  905.91   32.50
  -3   0   4  827.82   32.30
  -3   0   4  791.72   29.70
  -3   0   4  787.52   32.30
  -3   0   4  868.11   31.20
  -3   0   4  845.82   26.50
   2   0  -4  939.01   30.50
   2   0  -4  953.60   33.80
   2   0  -4 1017.80   35.40
   2   0  -4  926.71   33.70
   2   0  -4  966.90   32.00
   2   0  -4 1075.49   35.00
   2   0  -4  978.60   33.50
  -2   0   4 1110.19   34.80
  -2   0   4  992.20   34.90
  -2   0   4 1002.50   34.10
  -2   0   4  984.80   31.00
  -2   0   4  966.40   32.50
  -2   0   4  988.00   35.60
   1   0  -4   13.40    2.70
   1   0  -4   15.90    3.50
   1   0  -4   23.30    4.00
   1   0  -4   19.30    3.10
   1   0  -4   18.70    3.40
   1   0  -4   15.30    3.40
   1   0  -4   23.40    3.90
   1   0  -4   20.80    1.80
  -1   0   4   16.10    1.60
  -1   0   4   16.70    3.50
  -1   0   4   21.40    3.50
  -1   0   4   20.90    3.90
  -1   0   4   18.50    4.10
  -1   0   4   16.40    3.10
  -1   0   4   20.80    3.40
  -1   0   4   18.50    3.50
   0   0  -4  320.67   13.50
   0   0  -4  352.16   16.00
   0   0  -4  333.57   13.60
   0   0  -4  334.87   13.90
   0   0  -4  337.87   15.10
   0   0  -4  335.97   12.70
   0   0  -4  330.67   14.60
   0   0   4  342.97   14.20
   0   0   4  318.47   13.50
   0   0   4  338.07   13.90
   0   0   4  317.17   12.70
   0   0   4  343.97   12.50
   0   0   4  311.97   14.60
   0   0   4  343.97   16.00
   0   0   4  319.27   14.60
   0   0   4  336.27   13.00
  -1   0  -4 2628.74   76.09
  -1   0  -4 2526.55   71.59
  -1   0  -4 2720.83   78.19
  -1   0  -4 2692.13   75.79
  -1   0  -4 2472.45   73.59
  -1   0  -4 2547.55   73.69
  -1   0  -4 2716.73   74.79
  -1   0  -4 2543.95   74.39
  -1   0  -4 2506.15   69.69
   1   0   4 2553.34   69.89
   1   0   4 2482.15   74.79
   1   0   4 2530.25   73.99
   1   0   4 2580.14   74.19
   1   0   4 2638.54   71.99
   1   0   4 2646.64   74.19
   1   0   4 2467.35   76.39
  -2   0  -4   13.60    3.50
  -2   0  -4    9.10    3.10
  -2   0  -4   11.80    3.30
  -2   0  -4   11.70    3.30
  -2   0  -4   15.40    4.40
  -2   0  -4    8.50    2.90
  -2   0  -4   19.00    2.20
  -2   0  -4   17.50    1.90
  -2   0  -4   12.00    2.80
   2   0   4   13.20    3.50
   2   0   4   12.40    3.00
   2   0   4   16.70    3.70
   2   0   4   15.10    4.00
   2   0   4   13.10    1.80
   2   0   4   14.60    2.30
  -3   0  -4  651.83   24.40
  -3   0  -4  662.53   28.10
  -3   0  -4  660.43   27.20
  -3   0  -4  663.63   21.80
  -3   0  -4  647.34   19.00
  -3   0  -4  688.03   28.70
  -3   0  -4  616.84   26.20
  -3   0  -4  635.44   28.90
   3   0   4  647.54   24.70
   3   0   4  676.23   26.90
   3   0   4  663.83   28.20
   3   0   4  677.83   19.50
   3   0   4  642.44   21.00
   3   0   4  647.04   28.10
  -4   0  -4 1455.35   50.99
  -4   0  -4 1516.55   53.69
  -4   0  -4 1412.16   51.29
  -4   0  -4 1419.36   46.80
  -4   0  -4 1507.95   45.70
  -4   0  -4 1528.05   53.79
  -4   0  -4 1487.85   55.49
  -4   0  -4 1433.16   53.09
   4   0   4 1479.95   44.60
   4   0   4 1466.35   50.99
   4   0   4 1498.35   54.39
   4   0   4 1419.96   53.19
   4   0   4 1538.05   48.00
   4   0   4 1469.95   52.79
   4   0   4 1525.75   52.19
  -5   0  -4   15.40    3.70
  -5   0  -4    9.00    4.60
  -5   0  -4   19.20    4.10
  -5   0  -4   13.60    5.10
  -5   0  -4   13.00    5.10
  -5   0  -4   23.60    7.30
  -5   0  -4    8.10    4.00
   5   0   4   19.90    6.30
   5   0   4   16.00    5.20
   5   0   4   15.80    5.90
   5   0   4   18.80    3.70
   5   0   4   13.10    3.90
   5   0   4   11.70    5.00
  -6   0  -4   31.90    8.50
  -6   0  -4   34.40    6.50
  -6   0  -4   25.30    8.60
   6   0   4   25.50    8.10
   6   0   4   26.60    5.50
   6   0   4   24.20    7.30
   6   0   4   32.50    8.90
  -7   0  -4  175.38   19.40
  -7   0  -4  192.38   18.90
   7   0   4  111.09   13.50
   7   0   4  156.68   17.30
   7   0   4  138.29   16.40
  -8   0  -4   43.30   11.10
  -8   0  -4   11.10    9.20
   8   0   4   31.30   10.40
   8   0   4   30.50   11.10
   8  -1  -4   27.60   10.20
   8  -1  -4   43.90   11.40
   8  -1  -4   36.10    9.90
  -8   1   4   23.40   11.10
  -8   1   4   30.90    9.50
   7  -1  -4    2.90    5.20
   7  -1  -4   -1.00    3.70
   7  -1  -4    2.10    4.40
  -7   1   4   -1.10    5.40
  -7   1   4   -0.60    3.90
   6  -1  -4   39.50    9.00
   6  -1  -4   34.80    8.70
   6  -1  -4   35.90    8.50
  -6   1   4   40.50    7.50
  -6   1   4   21.10    6.60
  -6   1   4   43.60    9.60
   5  -1  -4  171.88   12.30
   5  -1  -4  186.78   14.60
   5  -1  -4  167.78   14.90
   5  -1  -4  176.18   10.20
   5  -1  -4  163.08   14.30
  -5   1   4  187.68   12.90
  -5   1   4  200.38   15.70
  -5   1   4  189.88   15.20
   4  -1  -4   21.80    5.90
   4  -1  -4   22.20    3.70
   4  -1  -4   32.50    5.90
   4  -1  -4   24.80    5.60
   4  -1  -4   35.70    7.10
   4  -1  -4   24.50    5.70
  -4   1   4   16.80    5.00
  -4   1   4   22.00    5.70
  -4   1   4   23.90    5.30
  -4   1   4   22.80    5.40
  -4   1   4   25.40    3.00
  -4   1   4   20.00    4.50
  -4   1   4   28.90    6.20
   3  -1  -4 1205.68   42.60
   3  -1  -4 1200.88   40.70
   3  -1  -4 1206.68   34.70
   3  -1  -4 1176.98   39.70
   3  -1  -4 1133.79   33.50
   3  -1  -4 1206.68   41.80
   3  -1  -4 1130.69   41.00
  -3   1   4 1157.28   41.40
  -3   1   4 1151.78   41.10
  -3   1   4 1234.88   41.10
  -3   1   4 1107.89   41.90
  -3   1   4 1189.38   34.00
  -3   1   4 1190.28   41.90
  -3   1   4 1172.68   34.30
  -3   1   4 1218.08   40.60
   2  -1  -4  805.12   28.80
   2  -1  -4  804.82   29.60
   2  -1  -4  772.42   29.00
   2  -1  -4  793.12   25.20
   2  -1  -4  824.12   23.80
   2  -1  -4  851.51   30.80
   2  -1  -4  814.02   29.30
   2  -1  -4  843.02   29.00
  -2   1   4  877.11   29.90
  -2   1   4  823.12   29.30
  -2   1   4  782.22   28.90
  -2   1   4  813.02   30.90
  -2   1   4  787.92   23.90
  -2   1   4  815.82   25.50
  -2   1   4  802.62   29.50
   1  -1  -4  371.46   15.20
   1  -1  -4  384.36   12.90
   1  -1  -4  402.16   16.90
   1  -1  -4  387.56   17.10
   1  -1  -4  361.86   15.70
   1  -1  -4  393.96   13.00
   1  -1  -4  377.66   14.30
   1  -1  -4  382.76   15.90
   1  -1  -4  370.16   15.30
  -1   1   4  379.46   17.30
  -1   1   4  380.86   15.60
  -1   1   4  365.66   16.00
  -1   1   4  390.86   16.40
  -1   1   4  378.26   15.60
  -1   1   4  389.16   14.60
   0   1   4 5488.45  151.38
  -1  -1  -4 1793.42   53.69
  -1  -1  -4 1712.23   51.89
  -1  -1  -4 1737.13   52.09
  -1  -1  -4 1724.63   51.19
  -1  -1  -4 1725.13   54.09
  -1  -1  -4 1818.62   55.29
  -1  -1  -4 1735.63   50.79
   1   1   4 1799.72   47.00
   1   1   4 1743.53   47.10
   1   1   4 1807.42   52.59
   1   1   4 1762.62   52.19
   1   1   4 1690.93   50.99
   1   1   4 1739.43   54.59
   1   1   4 1720.63   53.29
   1   1   4 1792.02   51.19
  -2  -1  -4 1876.51   64.29
  -2  -1  -4 2203.78   63.59
  -2  -1  -4 2121.39   63.89
  -2  -1  -4 2111.59   65.69
  -2  -1  -4 2117.49   60.19
  -2  -1  -4 2202.88   63.59
  -2  -1  -4 2212.78   67.09
  -2  -1  -4 2211.28   65.79
   2   1   4 2076.69   64.09
   2   1   4 2087.19   62.29
   2   1   4 2121.49   60.49
   2   1   4 2175.78   66.39
   2   1   4 2255.47   63.69
  -3  -1  -4 1190.08   34.30
  -3  -1  -4 1177.48   43.00
  -3  -1  -4 1281.17   44.90
  -3  -1  -4 1278.97   43.50
  -3  -1  -4 1208.18   34.40
  -3  -1  -4 1183.28   35.30
  -3  -1  -4 1149.98   41.10
  -3  -1  -4 1201.58   42.60
  -3  -1  -4 1233.98   41.50
  -3  -1  -4 1166.78   39.20
   3   1   4 1215.28   40.10
   3   1   4 1237.98   39.80
   3   1   4 1207.18   36.00
   3   1   4 1203.58   41.80
   3   1   4 1188.68   42.90
  -4  -1  -4   26.20    6.30
  -4  -1  -4   27.60    6.70
  -4  -1  -4   35.10    6.50
  -4  -1  -4   19.30    5.30
  -4  -1  -4   28.40    5.80
  -4  -1  -4   17.80    5.10
  -4  -1  -4   30.60    4.80
  -4  -1  -4   34.30    2.80
  -4  -1  -4   28.90    3.90
   4   1   4   27.90    2.80
   4   1   4   22.90    5.00
   4   1   4   17.50    5.20
   4   1   4   25.90    4.80
   4   1   4   31.00    6.40
   4   1   4   31.10    7.10
   4   1   4   18.60    5.00
   4   1   4   27.40    3.90
  -5  -1  -4   10.80    1.70
  -5  -1  -4   14.30    5.00
  -5  -1  -4    8.70    4.30
  -5  -1  -4   15.60    3.70
  -5  -1  -4   11.50    2.90
  -5  -1  -4    9.50    4.10
  -5  -1  -4   11.20    4.40
  -5  -1  -4   12.40    1.80
  -5  -1  -4   10.00    3.90
   5   1   4   15.30    5.30
   5   1   4    5.10    2.80
   5   1   4   12.60    3.50
   5   1   4   11.40    4.30
   5   1   4   18.40    5.40
   5   1   4   14.90    4.90
  -6  -1  -4    8.70    4.70
  -6  -1  -4    0.90    2.00
  -6  -1  -4    4.90    4.60
   6   1   4   -2.40    3.10
   6   1   4    6.40    3.10
   6   1   4    6.90    4.30
   6   1   4   19.10    6.20
  -7  -1  -4   25.70    8.10
   7   1   4   40.40   10.60
   7   1   4   13.40    6.10
   7   1   4   13.60    4.80
  -8  -1  -4   39.40   11.40
  -8  -1  -4   15.10    9.60
   8   1   4   17.20    8.60
   8   1   4   18.80    7.40
   8   1   4   16.40    7.70
   8  -2  -4   81.29   16.10
   8  -2  -4   72.29   14.60
   8  -2  -4   72.19   14.70
  -8   2   4   57.69   14.20
  -8   2   4   68.89   13.00
   7  -2  -4   10.90    5.50
   7  -2  -4    1.30    3.60
   7  -2  -4   -3.60    3.20
  -7   2   4    8.50    5.60
  -7   2   4   -2.30    3.70
   6  -2  -4  211.68   18.60
   6  -2  -4  189.38   17.30
   6  -2  -4  214.88   18.10
  -6   2   4  224.38   18.70
  -6   2   4  257.17   20.30
   5  -2  -4  185.38   11.60
   5  -2  -4  160.78   11.70
   5  -2  -4  189.08   15.20
   5  -2  -4  158.68   14.20
   5  -2  -4  159.48   14.80
  -5   2   4  169.08   12.40
  -5   2   4  162.28   14.80
  -5   2   4  181.48   15.20
   4  -2  -4    1.40    2.80
   4  -2  -4    7.20    3.70
   4  -2  -4    4.40    2.90
   4  -2  -4    1.50    3.20
   4  -2  -4    5.50    2.90
   4  -2  -4    2.00    2.20
  -4   2   4    2.00    2.60
  -4   2   4    3.50    3.10
  -4   2   4    6.30    3.00
  -4   2   4    9.20    3.90
  -4   2   4    3.00    3.10
  -4   2   4    1.20    2.20
   3  -2  -4  499.85   15.40
   3  -2  -4  529.35   19.10
   3  -2  -4  522.15   24.00
   3  -2  -4  508.35   21.50
   3  -2  -4  523.55   23.30
   3  -2  -4  551.24   24.00
   3  -2  -4  505.05   23.10
  -3   2   4  520.95   23.40
  -3   2   4  501.45   18.90
  -3   2   4  549.95   24.60
  -3   2   4  483.05   22.60
  -3   2   4  486.35   23.40
  -3   2   4  521.25   15.70
  -3   2   4  517.55   23.20
  -3   2   4  542.75   22.60
   2  -2  -4  373.76   17.20
   2  -2  -4  358.06   16.30
   2  -2  -4  363.36   13.70
   2  -2  -4  369.76   17.20
   2  -2  -4  355.76   17.30
   2  -2  -4  349.77   12.80
   2  -2  -4  352.06   16.70
  -2   2   4  364.26   16.80
  -2   2   4  327.87   13.50
  -2   2   4  340.87   17.10
  -2   2   4  317.97   16.50
  -2   2   4  358.36   16.20
  -2   2   4  363.26   17.60
  -2   2   4  375.66   16.40
  -2   2   4  347.37   12.90
   1  -2  -4  462.25   18.90
   1  -2  -4  462.55   16.20
   1  -2  -4  461.65   18.40
   1  -2  -4  419.46   17.50
   1  -2  -4  435.46   16.10
   1  -2  -4  420.66   18.20
   1  -2  -4  412.56   16.40
   1  -2  -4  460.75   18.80
  -1   2   4  407.46   18.50
  -1   2   4  441.16   19.00
  -1   2   4  465.05   18.50
  -1   2   4  411.76   15.70
  -1   2   4  427.66   16.30
  -1   2   4  459.55   16.90
  -1   2   4  455.35   16.30
  -1   2   4  450.05   18.70
   0  -2  -4  783.12   27.40
   0  -2  -4  743.93   25.00
   0  -2  -4  752.62   25.40
   0  -2  -4  752.12   23.00
   0  -2  -4  752.52   24.70
   0  -2  -4  738.13   25.10
   0  -2  -4  781.42   27.30
   0  -2  -4  737.03   26.40
   0   2   4  799.22   25.90
   0   2   4  766.42   27.60
   0   2   4  751.12   23.50
   0   2   4  788.92   25.30
   0   2   4  772.22   27.00
   0   2   4  752.02   27.40
  -1  -2  -4 3807.02  106.99
  -1  -2  -4 3860.11  106.79
  -1  -2  -4 3879.01  108.69
  -1  -2  -4 3742.83  102.89
  -1  -2  -4 3924.11  109.29
  -1  -2  -4 3829.02  106.99
  -1  -2  -4 3796.12  102.89
  -1  -2  -4 3962.60  109.29
   1   2   4 3827.42  102.89
   1   2   4 3846.32  103.39
   1   2   4 3740.03  108.59
   1   2   4 3965.10  107.49
   1   2   4 3970.40  107.59
   1   2   4 3810.12  108.89
  -2  -2  -4  879.21   29.90
  -2  -2  -4  871.61   31.70
  -2  -2  -4  849.91   27.50
  -2  -2  -4  893.21   32.10
  -2  -2  -4  852.91   31.80
  -2  -2  -4  838.52   30.20
  -2  -2  -4  850.81   24.10
  -2  -2  -4  835.92   28.20
   2   2   4  889.61   30.10
   2   2   4  838.52   26.70
   2   2   4  846.12   31.30
   2   2   4  881.41   29.00
   2   2   4  857.61   30.40
   2   2   4  840.92   24.10
   2   2   4  842.82   31.10
  -3  -2  -4 1983.10   56.79
  -3  -2  -4 1991.70   58.89
  -3  -2  -4 1941.31   59.09
  -3  -2  -4 1899.71   53.79
  -3  -2  -4 1966.60   62.89
  -3  -2  -4 1872.41   62.19
  -3  -2  -4 1918.61   63.09
  -3  -2  -4 1913.61   60.59
  -3  -2  -4 1945.31   53.09
  -3  -2  -4 1908.91   62.29
   3   2   4 1965.20   57.39
   3   2   4 1914.41   60.69
   3   2   4 2014.10   59.89
   3   2   4 1897.91   61.79
   3   2   4 1939.11   57.39
  -4  -2  -4  154.38    8.40
  -4  -2  -4  144.59   11.20
  -4  -2  -4  180.38   13.30
  -4  -2  -4  157.48   12.70
  -4  -2  -4  159.08    7.90
  -4  -2  -4  143.49   12.00
  -4  -2  -4  155.38    8.50
  -4  -2  -4  152.98   11.00
  -4  -2  -4  167.68   12.70
  -4  -2  -4  147.59    9.90
  -4  -2  -4  155.88   12.80
   4   2   4  157.68    9.00
   4   2   4  150.48   11.50
   4   2   4  161.18   10.60
   4   2   4  133.89    9.60
   4   2   4  159.68   12.30
  -5  -2  -4  103.49   10.50
  -5  -2  -4   96.09    9.80
  -5  -2  -4   91.79    9.40
  -5  -2  -4  103.89    7.30
  -5  -2  -4   88.19    7.10
  -5  -2  -4   82.89    6.10
  -5  -2  -4   85.09    7.80
  -5  -2  -4   92.29    6.40
  -5  -2  -4  101.89   10.50
  -5  -2  -4  106.29   11.40
  -5  -2  -4   92.49   11.40
   5   2   4   87.09    9.40
   5   2   4   86.39    8.60
   5   2   4   89.59   12.90
   5   2   4   86.09   10.30
   5   2   4   79.99    7.70
  -6  -2  -4    4.50    3.90
  -6  -2  -4    0.70    3.50
  -6  -2  -4    2.10    3.20
  -6  -2  -4   -0.50    2.90
  -6  -2  -4    0.70    1.60
   6   2   4   -2.20    2.60
   6   2   4    5.00    2.90
   6   2   4   -1.30    3.00
   6   2   4    2.40    2.50
   6   2   4   -0.90    2.80
  -7  -2  -4   41.90   10.00
  -7  -2  -4   45.10   11.40
   7   2   4   37.80    9.70
   7   2   4   65.39   12.80
   7   2   4   45.90    7.60
   7   2   4   58.49   10.70
  -8  -2  -4   15.50    7.10
  -8  -2  -4   14.00    7.90
   8   2   4   17.70    8.70
   8   2   4    3.20    6.00
   8   2   4   12.40    6.80
  -9  -2  -4   11.90    8.80
  -9  -2  -4   25.50   11.40
  -9  -2  -4    6.30    7.40
   9   2   4    1.00    7.70
   9   2   4   13.50    5.50
   9   2   4    3.00    6.20
   7  -3  -4   -3.60    5.70
   7  -3  -4    2.40    4.10
   7  -3  -4   -3.50    4.30
  -7   3   4   -8.50    5.10
  -7   3   4   -3.40    4.60
   6  -3  -4  284.47   21.80
   6  -3  -4  292.37   22.50
   6  -3  -4  280.07   21.70
  -6   3   4  259.27   21.30
  -6   3   4  256.67   21.50
   5  -3  -4  131.79   14.00
   5  -3  -4  144.29   13.80
   5  -3  -4  151.98   14.20
   5  -3  -4  151.28   11.50
  -5   3   4  160.68   12.50
  -5   3   4  150.38   14.80
  -5   3   4  165.08   15.30
   4  -3  -4   18.60    4.80
   4  -3  -4   27.30    6.60
   4  -3  -4   30.20    7.20
   4  -3  -4   28.30    5.30
   4  -3  -4   12.00    5.00
  -4   3   4   25.40    6.50
  -4   3   4   20.10    5.60
  -4   3   4   15.30    4.30
  -4   3   4   19.90    5.00
  -4   3   4   20.90    4.40
  -4   3   4   31.90    7.30
   3  -3  -4  623.34   27.00
   3  -3  -4  610.14   18.30
   3  -3  -4  598.64   24.80
   3  -3  -4  626.24   23.70
   3  -3  -4  652.53   27.70
   3  -3  -4  593.84   26.90
   3  -3  -4  616.74   18.40
   3  -3  -4  603.04   27.10
  -3   3   4  611.14   23.60
  -3   3   4  624.94   26.40
  -3   3   4  622.34   28.40
  -3   3   4  598.94   26.90
  -3   3   4  641.74   26.30
  -3   3   4  609.24   27.50
  -3   3   4  610.74   26.90
   2  -3  -4 1134.19   39.20
   2  -3  -4 1106.49   38.90
   2  -3  -4 1062.09   39.00
   2  -3  -4 1069.19   33.50
   2  -3  -4 1122.89   38.30
   2  -3  -4 1107.59   39.60
   2  -3  -4 1135.79   36.30
  -2   3   4 1216.88   38.90
  -2   3   4 1142.29   34.10
  -2   3   4 1120.89   37.80
  -2   3   4 1117.89   39.20
  -2   3   4 1099.59   40.10
  -2   3   4 1122.89   36.60
  -2   3   4 1164.08   39.60
  -2   3   4 1123.19   40.70
   1  -3  -4  137.69    8.90
   1  -3  -4  133.09    8.10
   1  -3  -4  109.99    8.30
   1  -3  -4  125.79    9.30
   1  -3  -4  114.99    8.40
   1  -3  -4  131.69    7.50
   1  -3  -4  126.59    8.60
  -1   3   4  129.69    7.60
  -1   3   4  131.69    8.10
  -1   3   4  126.79    8.90
  -1   3   4  109.69    8.90
  -1   3   4  133.99    7.50
  -1   3   4  135.89    9.50
  -1   3   4  137.49    7.70
  -1   3   4  127.39    9.30
   0  -3  -4 1661.03   48.80
   0  -3  -4 1662.53   49.50
   0  -3  -4 1563.64   48.30
   0  -3  -4 1521.45   50.29
   0  -3  -4 1618.84   49.80
   0  -3  -4 1608.54   48.10
   0  -3  -4 1590.04   48.60
   0   3   4 1566.04   49.20
   0   3   4 1589.94   44.30
   0   3   4 1595.64   44.20
   0   3   4 1578.24   48.20
   0   3   4 1632.14   49.10
   0   3   4 1553.34   50.79
   0   3   4 1520.55   48.00
  -1  -3  -4 2446.06   72.59
  -1  -3  -4 2498.75   72.89
  -1  -3  -4 2485.85   74.39
  -1  -3  -4 2574.14   72.79
  -1  -3  -4 2394.66   69.79
  -1  -3  -4 2497.05   72.19
  -1  -3  -4 2529.45   72.79
   1   3   4 2440.36   72.49
   1   3   4 2421.86   70.49
   1   3   4 2374.66   73.99
   1   3   4 2532.55   73.49
   1   3   4 2549.04   72.69
  -2  -3  -4   41.70    4.80
  -2  -3  -4   36.50    2.60
  -2  -3  -4   39.40    6.00
  -2  -3  -4   37.00    4.50
  -2  -3  -4   35.00    6.10
  -2  -3  -4   31.80    4.70
  -2  -3  -4   33.00    2.70
  -2  -3  -4   35.10    5.60
  -2  -3  -4   34.00    3.30
  -2  -3  -4   40.90    5.80
   2   3   4   37.40    6.10
   2   3   4   30.60    4.90
   2   3   4   34.30    3.50
   2   3   4   41.80    6.10
   2   3   4   41.50    4.90
   2   3   4   30.10    5.20
  -3  -3  -4   84.49    8.20
  -3  -3  -4   58.49    5.60
  -3  -3  -4   72.49    6.80
  -3  -3  -4   65.19    7.20
  -3  -3  -4   65.39    7.40
  -3  -3  -4   69.09    5.10
  -3  -3  -4   63.19    7.40
  -3  -3  -4   70.89    5.40
  -3  -3  -4   73.49    7.30
  -3  -3  -4   72.99    5.60
   3   3   4   81.79    6.90
   3   3   4   86.19    5.40
   3   3   4   66.29    6.70
   3   3   4   66.99    7.00
   3   3   4   65.89    6.90
  -4  -3  -4  494.25   20.90
  -4  -3  -4  510.55   19.70
  -4  -3  -4  496.85   24.10
  -4  -3  -4  505.05   25.10
  -4  -3  -4  508.95   22.10
  -4  -3  -4  494.65   23.40
  -4  -3  -4  504.05   18.50
  -4  -3  -4  524.65   25.10
  -4  -3  -4  543.75   22.00
  -4  -3  -4  498.05   20.60
  -4  -3  -4  494.15   24.80
  -4  -3  -4  497.55   24.60
   4   3   4  535.55   24.20
   4   3   4  532.45   22.80
   4   3   4  514.35   21.50
   4   3   4  529.05   24.00
  -5  -3  -4   44.00    6.10
  -5  -3  -4   45.30    9.10
  -5  -3  -4   39.20    5.60
  -5  -3  -4   37.50    8.00
  -5  -3  -4   36.80    6.40
  -5  -3  -4   33.00    6.50
  -5  -3  -4   40.60    4.50
  -5  -3  -4   38.50    8.10
  -5  -3  -4   35.70    7.70
  -5  -3  -4   39.40    6.90
  -5  -3  -4   45.20    7.50
  -5  -3  -4   41.90    8.20
   5   3   4   27.10    4.80
   5   3   4   46.60    8.40
   5   3   4   40.70    8.30
   5   3   4   38.90    6.60
  -6  -3  -4   26.00    6.40
  -6  -3  -4   17.30    5.90
  -6  -3  -4   23.00    5.20
  -6  -3  -4   30.30    8.40
  -6  -3  -4   22.90    4.40
  -6  -3  -4   19.30    6.20
  -6  -3  -4   27.60    5.00
   6   3   4   23.30    7.70
   6   3   4   36.30    6.70
   6   3   4   23.90    6.60
  -7  -3  -4   80.49   12.80
  -7  -3  -4   40.70   10.00
  -7  -3  -4   62.39   13.50
   7   3   4   69.89   13.10
   7   3   4   69.69    9.70
   7   3   4   76.29   12.40
  -8  -3  -4   27.30    8.50
  -8  -3  -4   18.70    8.10
  -8  -3  -4   49.90   11.80
   8   3   4   33.30   10.00
   8   3   4   31.50    8.30
  -9  -3  -4   -5.30    6.70
  -9  -3  -4   15.10    8.40
  -9  -3  -4   12.60    7.20
   9   3   4    3.60    6.20
   9   3   4    1.10    6.20
   7  -4  -4   54.49   12.70
   7  -4  -4   57.09   11.60
   7  -4  -4   49.50   12.30
  -7   4   4   46.60   12.10
  -7   4   4   29.60   10.80
   6  -4  -4    5.20    5.80
   6  -4  -4   13.20    6.70
   6  -4  -4   12.80    5.90
  -6   4   4   15.20    6.70
  -6   4   4    8.00    6.30
   5  -4  -4   67.19   12.00
   5  -4  -4   74.79   12.20
   5  -4  -4   70.49   10.00
   5  -4  -4   71.59   12.00
  -5   4   4   59.39   11.10
  -5   4   4   85.39    9.50
  -5   4   4   90.09   14.20
   4  -4  -4   58.59    8.30
   4  -4  -4   66.29   10.70
   4  -4  -4   57.09   10.10
   4  -4  -4   75.79    7.70
   4  -4  -4   55.59    9.40
  -4   4   4   58.19    9.20
  -4   4   4   68.79    8.00
  -4   4   4   68.09   11.50
  -4   4   4   71.09    8.90
  -4   4   4   71.39   11.90
  -4   4   4   41.10    8.10
   3  -4  -4  245.48   15.90
   3  -4  -4  220.88   13.40
   3  -4  -4  231.68   15.10
   3  -4  -4  220.38    9.00
   3  -4  -4  231.38   14.80
   3  -4  -4  207.18   14.80
   3  -4  -4  226.18   13.50
   3  -4  -4  232.78    9.40
  -3   4   4  227.18   14.80
  -3   4   4  234.48   15.60
  -3   4   4  214.28   14.30
  -3   4   4  210.28   15.20
  -3   4   4  227.88   14.50
  -3   4   4  220.78   13.30
  -3   4   4  222.28   16.20
   2  -4  -4   -0.30    1.60
   2  -4  -4    1.70    2.10
   2  -4  -4    2.70    1.20
   2  -4  -4    0.30    1.60
   2  -4  -4    2.20    1.40
   2  -4  -4    1.80    1.90
   2  -4  -4   -0.50    1.30
   2  -4  -4    1.20    2.20
  -2   4   4    4.50    2.80
  -2   4   4    1.60    2.00
  -2   4   4    1.90    1.80
  -2   4   4    2.20    2.20
  -2   4   4    1.00    1.60
  -2   4   4    0.50    1.20
  -2   4   4    1.70    2.00
   1  -4  -4   13.50    3.90
   1  -4  -4   11.10    2.60
   1  -4  -4    9.30    2.80
   1  -4  -4    8.50    2.80
   1  -4  -4    9.90    2.70
   1  -4  -4   14.80    3.80
   1  -4  -4    9.20    2.90
  -1   4   4    7.90    2.40
  -1   4   4   11.70    3.00
  -1   4   4    6.30    2.30
  -1   4   4    7.70    3.30
  -1   4   4    8.80    3.30
  -1   4   4    8.60    2.60
  -1   4   4   10.60    3.00
  -1   4   4   10.00    3.30
   0  -4  -4  612.14   23.30
   0  -4  -4  628.64   22.50
   0  -4  -4  633.64   25.60
   0  -4  -4  608.24   23.20
   0  -4  -4  650.13   24.60
   0  -4  -4  598.04   24.20
   0  -4  -4  608.54   24.90
   0   4   4  649.14   25.50
   0   4   4  610.44   25.60
   0   4   4  578.54   25.40
   0   4   4  625.64   19.60
   0   4   4  604.74   20.20
   0   4   4  644.04   23.90
   0   4   4  627.44   23.30
   0   4   4  654.03   24.60
  -1  -4  -4 3433.16   96.19
  -1  -4  -4 3306.17   94.69
  -1  -4  -4 3265.07   94.29
  -1  -4  -4 3322.47   96.59
  -1  -4  -4 3436.76   97.89
  -1  -4  -4 3412.06   93.59
  -1  -4  -4 3318.27   95.19
   1   4   4 3144.39   94.89
   1   4   4 3338.77   97.49
   1   4   4 3308.07   93.69
   1   4   4 3197.68   97.19
   1   4   4 3329.17   95.39
   1   4   4 3308.57   95.59
  -2  -4  -4  155.78   10.50
  -2  -4  -4  163.38   11.50
  -2  -4  -4  159.18   10.30
  -2  -4  -4  155.88    5.50
  -2  -4  -4  146.89   10.00
  -2  -4  -4  166.98   10.90
  -2  -4  -4  162.58   10.90
  -2  -4  -4  181.28   10.60
  -2  -4  -4  161.18    5.50
  -2  -4  -4  157.48    9.30
   2   4   4  162.68   11.30
   2   4   4  181.58   11.40
   2   4   4  154.08    9.60
   2   4   4  145.79   10.70
   2   4   4  154.98    9.70
  -3  -4  -4  215.08   13.60
  -3  -4  -4  221.88   11.70
  -3  -4  -4  246.68   10.30
  -3  -4  -4  238.58   10.30
  -3  -4  -4  222.28   13.60
  -3  -4  -4  230.98   13.80
  -3  -4  -4  243.78   14.10
  -3  -4  -4  225.48   13.30
  -3  -4  -4  241.38   13.60
  -3  -4  -4  215.78   14.30
   3   4   4  208.48   12.70
   3   4   4  244.28   12.20
   3   4   4  238.98   14.00
   3   4   4  225.88   14.30
   3   4   4  235.28   14.00
  -4  -4  -4  116.89   10.10
  -4  -4  -4  135.29    8.60
  -4  -4  -4  129.59   10.90
  -4  -4  -4  129.39   11.50
  -4  -4  -4  125.99   10.20
  -4  -4  -4  135.89    9.90
  -4  -4  -4  123.29   10.30
  -4  -4  -4  142.79    9.20
  -4  -4  -4  127.09    8.90
  -4  -4  -4  143.39   11.40
  -4  -4  -4  132.99   11.50
  -4  -4  -4  125.89   10.90
   4   4   4  132.19   10.50
   4   4   4  132.29   10.40
   4   4   4  128.29   10.70
   4   4   4  125.19    8.40
  -5  -4  -4  456.45   24.70
  -5  -4  -4  434.86   23.10
  -5  -4  -4  454.95   21.80
  -5  -4  -4  444.66   23.30
  -5  -4  -4  431.56   24.20
  -5  -4  -4  437.36   24.70
  -5  -4  -4  434.96   20.30
  -5  -4  -4  443.26   21.20
  -5  -4  -4  454.95   20.80
  -5  -4  -4  460.05   19.30
  -5  -4  -4  446.26   21.00
  -5  -4  -4  422.16   24.60
   5   4   4  466.85   22.60
   5   4   4  457.25   21.70
   5   4   4  459.35   23.50
  -6  -4  -4  192.38   12.70
  -6  -4  -4  183.58   16.00
  -6  -4  -4  182.38   14.10
  -6  -4  -4  167.08   12.80
  -6  -4  -4  185.38   11.80
  -6  -4  -4  178.98   13.70
  -6  -4  -4  173.28   16.40
  -6  -4  -4  184.78   16.50
   6   4   4  179.88   13.80
   6   4   4  184.38   15.00
   6   4   4  160.38   15.40
  -7  -4  -4  133.49   13.50
  -7  -4  -4  125.09   14.60
  -7  -4  -4  127.19   15.50
  -7  -4  -4  144.99   15.10
   7   4   4  111.29   16.50
   7   4   4  130.99   12.20
   7   4   4  143.99   13.90
  -8  -4  -4  104.09   17.40
  -8  -4  -4  114.19   17.60
  -8  -4  -4  101.99   17.70
   8   4   4  116.59   18.50
   8   4   4   71.69   12.20
  -9  -4  -4   24.90   10.30
  -9  -4  -4   18.00    8.90
  -9  -4  -4   41.20   11.50
  -9  -4  -4   13.30    8.00
   9   4   4   26.30    9.70
   9   4   4   30.70    9.60
   6  -5  -4   75.29   14.30
   6  -5  -4  112.29   17.40
   6  -5  -4   85.19   14.60
  -6   5   4   88.99   16.50
  -6   5   4  130.69   19.70
   5  -5  -4  185.88   17.40
   5  -5  -4  187.18   16.80
   5  -5  -4  190.58   15.10
   5  -5  -4  189.68   17.10
  -5   5   4  145.59   16.50
  -5   5   4  135.49   15.80
   4  -5  -4   64.19   10.40
   4  -5  -4   88.09   10.40
   4  -5  -4   76.39   12.30
   4  -5  -4   80.69    9.10
  -4   5   4   87.09   13.20
  -4   5   4   64.29   12.00
  -4   5   4   77.19   10.60
   3  -5  -4   -0.80    2.10
   3  -5  -4    4.60    2.80
   3  -5  -4    0.70    1.40
   3  -5  -4    0.10    2.50
   3  -5  -4    2.00    2.50
   3  -5  -4   -1.90    2.30
   3  -5  -4   -2.00    2.10
  -3   5   4   -1.60    2.20
  -3   5   4   -2.50    2.60
  -3   5   4    1.70    3.10
  -3   5   4    0.70    2.20
  -3   5   4   -0.70    3.30
  -3   5   4    0.70    2.40
   2  -5  -4  686.03   28.20
   2  -5  -4  748.93   31.10
   2  -5  -4  693.23   28.90
   2  -5  -4  710.13   27.80
   2  -5  -4  740.53   25.00
   2  -5  -4  612.04   24.50
   2  -5  -4  696.53   28.20
   2  -5  -4  730.73   31.20
   2  -5  -4  745.73   29.20
  -2   5   4  711.63   29.60
  -2   5   4  675.93   31.00
  -2   5   4  712.83   28.30
  -2   5   4  723.93   30.60
  -2   5   4  698.73   29.00
  -2   5   4  745.13   33.10
   1  -5  -4  355.56   15.90
   1  -5  -4  349.67   15.40
   1  -5  -4  351.06   16.00
   1  -5  -4  329.87   17.70
   1  -5  -4  343.57   18.50
   1  -5  -4  350.26   18.90
   1  -5  -4  379.66   18.30
   1  -5  -4  342.87   16.40
   1  -5  -4  348.67   15.40
  -1   5   4  352.66   19.10
  -1   5   4  349.47   16.60
  -1   5   4  358.86   16.50
  -1   5   4  354.96   20.00
  -1   5   4  339.27   19.00
  -1   5   4  355.76   18.10
   0  -5  -4  969.60   35.30
   0  -5  -4  980.30   32.40
   0  -5  -4  961.80   35.70
   0  -5  -4  922.91   29.30
   0  -5  -4  973.30   30.80
   0  -5  -4  989.00   36.10
   0  -5  -4  930.21   33.50
   0  -5  -4  921.21   35.30
   0   5   4  945.21   31.90
   0   5   4  902.91   36.00
   0   5   4  930.91   36.60
   0   5   4 1011.10   37.50
   0   5   4  958.10   34.00
   0   5   4  928.41   34.70
   0   5   4  948.21   30.60
  -1  -5  -4  809.82   31.80
  -1  -5  -4  827.72   28.60
  -1  -5  -4  744.13   29.90
  -1  -5  -4  805.42   23.10
  -1  -5  -4  781.32   26.50
  -1  -5  -4  861.61   32.40
  -1  -5  -4  871.81   32.00
  -1  -5  -4  781.72   30.40
   1   5   4  773.92   31.30
   1   5   4  804.32   23.40
   1   5   4  805.72   31.00
   1   5   4  822.42   27.50
   1   5   4  872.71   31.50
   1   5   4  818.62   32.30
   1   5   4  816.72   32.80
  -2  -5  -4  613.64   26.30
  -2  -5  -4  578.54   24.10
  -2  -5  -4  602.54   17.20
  -2  -5  -4  608.54   26.00
  -2  -5  -4  622.34   25.90
  -2  -5  -4  576.74   25.50
  -2  -5  -4  590.64   25.30
  -2  -5  -4  575.94   23.20
  -2  -5  -4  592.94   17.60
  -2  -5  -4  610.94   22.60
   2   5   4  619.64   22.30
   2   5   4  596.64   25.10
   2   5   4  541.35   25.40
   2   5   4  595.14   25.50
   2   5   4  607.74   25.20
   2   5   4  623.64   27.20
  -3  -5  -4   56.79    8.30
  -3  -5  -4   55.09    8.10
  -3  -5  -4   57.39    6.90
  -3  -5  -4   52.59    4.00
  -3  -5  -4   51.29    4.40
  -3  -5  -4   60.79    7.10
  -3  -5  -4   41.20    6.50
  -3  -5  -4   58.89    9.00
  -3  -5  -4   60.89    6.40
  -3  -5  -4   46.10    7.00
   3   5   4   48.40    8.20
   3   5   4   52.59    5.70
   3   5   4   54.99    8.30
   3   5   4   55.59    6.30
   3   5   4   62.79    7.20
  -4  -5  -4  433.26   22.50
  -4  -5  -4  463.05   23.90
  -4  -5  -4  446.26   22.60
  -4  -5  -4  427.76   20.60
  -4  -5  -4  447.36   21.90
  -4  -5  -4  463.85   22.10
  -4  -5  -4  438.46   21.90
  -4  -5  -4  426.36   23.10
  -4  -5  -4  448.16   18.20
  -4  -5  -4  424.76   20.20
  -4  -5  -4  444.26   22.10
  -4  -5  -4  422.06   18.00
   4   5   4  417.26   21.90
   4   5   4  454.15   20.40
   4   5   4  456.85   22.90
  -5  -5  -4   34.60    7.00
  -5  -5  -4   21.10    5.40
  -5  -5  -4   24.60    5.20
  -5  -5  -4   20.20    4.50
  -5  -5  -4   24.50    5.40
  -5  -5  -4   22.50    6.60
  -5  -5  -4   21.30    4.60
  -5  -5  -4   11.60    5.10
  -5  -5  -4   27.60    6.90
  -5  -5  -4   15.10    5.10
  -5  -5  -4   19.10    5.90
  -5  -5  -4   26.20    5.90
  -5  -5  -4   23.40    5.70
   5   5   4   40.50    7.70
   5   5   4   24.40    5.70
  -6  -5  -4    9.60    4.80
  -6  -5  -4    1.60    3.50
  -6  -5  -4    5.20    3.00
  -6  -5  -4    6.20    3.90
  -6  -5  -4    3.60    4.00
  -6  -5  -4   11.60    5.00
  -6  -5  -4   11.20    5.40
   6   5   4    5.70    3.70
   6   5   4    5.60    4.40
  -7  -5  -4  124.69   12.80
  -7  -5  -4  124.99   11.70
  -7  -5  -4  136.39   14.80
  -7  -5  -4  131.79   15.90
  -7  -5  -4  126.19   12.90
  -7  -5  -4  124.39   14.40
  -7  -5  -4  112.69   11.20
   7   5   4  117.19   12.00
  -8  -5  -4    2.40    6.60
  -8  -5  -4   14.00    7.60
  -8  -5  -4    9.40    6.70
  -8  -5  -4   24.30    6.80
  -8  -5  -4    9.80    5.60
   8   5   4   27.80    8.80
  -9  -5  -4    3.10    4.90
  -9  -5  -4   -3.00    4.60
  -9  -5  -4   -1.50    6.10
  -9  -5  -4   -0.50    6.40
   6  -6  -4   36.50   10.90
   6  -6  -4   39.20   10.60
  -6   6   4   45.40   10.80
  -6   6   4   21.00   11.20
   5  -6  -4   22.10    6.00
   5  -6  -4   15.50    6.30
   5  -6  -4   19.40    7.90
   5  -6  -4   23.50    7.10
  -5   6   4   26.10    9.40
  -5   6   4   32.90   10.10
   4  -6  -4    1.30    3.00
   4  -6  -4   -0.30    2.60
   4  -6  -4    2.30    2.80
   4  -6  -4    2.50    2.60
  -4   6   4    2.50    3.20
  -4   6   4    4.10    4.00
  -4   6   4    1.40    3.70
   3  -6  -4  178.18   15.20
   3  -6  -4  155.88   12.90
   3  -6  -4  173.38   13.70
   3  -6  -4  178.68   13.60
  -3   6   4  162.48   14.60
  -3   6   4  186.68   17.00
  -3   6   4  152.88   13.60
   2  -6  -4  455.35   23.40
   2  -6  -4  500.65   20.40
   2  -6  -4  499.75   23.10
   2  -6  -4  514.15   24.80
   2  -6  -4  478.15   22.50
   2  -6  -4  551.74   23.40
   2  -6  -4  545.05   26.30
  -2   6   4  471.95   27.20
  -2   6   4  476.05   24.40
  -2   6   4  482.15   25.30
  -2   6   4  535.35   25.60
   1  -6  -4  230.38   15.10
   1  -6  -4  241.18   12.40
   1  -6  -4  210.38   12.60
   1  -6  -4  257.17   16.60
   1  -6  -4  229.88   15.30
   1  -6  -4  232.08   15.10
   1  -6  -4  225.08   13.10
   1  -6  -4  251.27   13.40
   1  -6  -4  217.28   12.40
  -1   6   4  227.48   16.00
  -1   6   4  257.87   16.80
  -1   6   4  233.18   15.20
  -1   6   4  235.28   17.30
  -1   6   4  231.78   12.80
  -1   6   4  235.18   14.20
   0  -6  -4   42.20    4.10
   0  -6  -4   40.20    6.60
   0  -6  -4   28.50    6.10
   0  -6  -4   30.40    5.40
   0  -6  -4   33.60    3.90
   0  -6  -4   39.80    7.20
   0  -6  -4   28.30    6.20
   0  -6  -4   35.10    7.00
   0  -6  -4   38.30    4.50
   0   6   4   36.10    5.00
   0   6   4   41.60    4.80
   0   6   4   37.40    7.80
   0   6   4   32.30    5.90
   0   6   4   46.50    8.50
   0   6   4   37.80    7.20
  -1  -6  -4   14.20    4.10
  -1  -6  -4   11.60    3.60
  -1  -6  -4   10.70    2.80
  -1  -6  -4   10.60    3.30
  -1  -6  -4    9.70    2.00
  -1  -6  -4    9.10    4.00
  -1  -6  -4   19.10    5.00
  -1  -6  -4   10.00    2.00
  -1  -6  -4    8.20    3.30
   1   6   4   15.70    4.20
   1   6   4   10.80    2.50
   1   6   4    6.70    3.70
   1   6   4   16.00    4.70
   1   6   4    7.10    1.90
   1   6   4   13.30    4.30
   1   6   4   14.80    4.90
  -2  -6  -4   51.89    8.20
  -2  -6  -4   63.99    9.40
  -2  -6  -4   60.69    7.30
  -2  -6  -4   62.59    6.00
  -2  -6  -4   53.29    8.00
  -2  -6  -4   63.59    5.10
  -2  -6  -4   52.79    7.90
  -2  -6  -4   65.59    7.60
  -2  -6  -4   55.19    3.90
   2   6   4   48.10    8.20
   2   6   4   52.89    8.30
   2   6   4   61.59    7.20
   2   6   4   61.89   10.00
   2   6   4   71.69    8.10
   2   6   4   53.59    4.70
   2   6   4   57.79    3.70
  -3  -6  -4   14.00    4.20
  -3  -6  -4   14.60    3.90
  -3  -6  -4   12.70    4.30
  -3  -6  -4    7.00    2.50
  -3  -6  -4   15.50    4.30
  -3  -6  -4    8.70    2.30
  -3  -6  -4   14.00    3.50
  -3  -6  -4    7.70    3.70
  -3  -6  -4    8.70    3.50
  -3  -6  -4    5.90    3.60
  -3  -6  -4   15.90    2.70
   3   6   4   13.70    4.30
   3   6   4    9.50    3.90
   3   6   4    9.10    3.80
   3   6   4   10.60    4.00
  -4  -6  -4   45.00    8.20
  -4  -6  -4   47.10    7.40
  -4  -6  -4   37.90    4.70
  -4  -6  -4   36.20    4.50
  -4  -6  -4   40.30    7.30
  -4  -6  -4   39.30    6.10
  -4  -6  -4   40.30    6.70
  -4  -6  -4   31.70    7.10
  -4  -6  -4   36.60    7.60
  -4  -6  -4   39.20    8.10
  -4  -6  -4   31.80    7.20
  -4  -6  -4   36.40    7.00
   4   6   4   34.20    7.10
   4   6   4   44.80    8.70
   4   6   4   28.60    6.70
  -5  -6  -4    1.40    3.60
  -5  -6  -4    3.40    2.90
  -5  -6  -4    2.70    3.00
  -5  -6  -4    2.00    2.20
  -5  -6  -4    1.50    2.10
  -5  -6  -4    4.10    3.20
  -5  -6  -4    8.30    3.60
  -5  -6  -4   -0.80    2.10
  -5  -6  -4    0.60    2.80
   5   6   4    4.00    2.60
   5   6   4    3.40    3.70
   5   6   4    3.40    3.50
  -6  -6  -4  293.07   17.40
  -6  -6  -4  279.47   17.20
  -6  -6  -4  273.37   18.00
  -6  -6  -4  293.37   21.30
  -6  -6  -4  301.47   20.10
  -6  -6  -4  291.17   19.90
  -6  -6  -4  289.37   20.20
   6   6   4  274.97   18.90
   6   6   4  286.07   19.80
  -7  -6  -4  148.39   15.40
  -7  -6  -4  126.59   12.10
  -7  -6  -4  139.59   14.30
  -7  -6  -4  122.49   15.00
  -7  -6  -4  128.09   13.10
  -7  -6  -4  122.99   12.90
  -7  -6  -4  136.49   12.90
  -8  -6  -4    6.80    5.70
  -8  -6  -4   -4.30    3.50
  -8  -6  -4    4.90    5.00
  -8  -6  -4   -3.70    4.50
  -8  -6  -4   -4.40    5.20
  -9  -6  -4   33.70    9.60
  -9  -6  -4   18.50    7.80
  -9  -6  -4   16.40    8.90
   5  -7  -4   38.90    9.80
   5  -7  -4   59.09   13.00
   5  -7  -4   35.10    9.30
  -5   7   4   50.69   13.00
  -5   7   4   57.29   14.40
   4  -7  -4   65.09   11.10
   4  -7  -4   84.29   12.80
   4  -7  -4   77.89   13.70
  -4   7   4   63.79   13.20
  -4   7   4   72.29   13.60
   3  -7  -4   12.70    4.50
   3  -7  -4   17.80    5.80
   3  -7  -4    6.40    3.30
  -3   7   4   15.40    5.90
  -3   7   4    1.10    5.70
  -3   7   4   19.30    7.10
   2  -7  -4  252.67   18.10
   2  -7  -4  242.88   17.40
   2  -7  -4  259.97   15.70
   2  -7  -4  233.38   13.80
  -2   7   4  289.67   21.60
  -2   7   4  249.18   18.20
  -2   7   4  276.97   18.60
   1  -7  -4  862.91   32.00
   1  -7  -4  911.71   37.30
   1  -7  -4  819.42   33.30
   1  -7  -4  917.71   33.70
   1  -7  -4  846.72   36.40
  -1   7   4  931.91   35.70
  -1   7   4  883.21   38.50
  -1   7   4  853.61   40.40
   0  -7  -4   94.69   10.60
   0  -7  -4  127.69   10.80
   0  -7  -4  112.79   10.70
   0  -7  -4  107.69   10.10
   0  -7  -4   84.89   12.80
   0  -7  -4  108.49    9.50
   0  -7  -4  115.59    7.90
   0   7   4  104.59   11.90
   0   7   4  125.19    9.70
   0   7   4   96.49   10.80
   0   7   4  100.29   10.90
  -1  -7  -4  415.76   21.90
  -1  -7  -4  424.36   22.00
  -1  -7  -4  438.86   23.30
  -1  -7  -4  409.56   22.90
  -1  -7  -4  473.75   24.10
  -1  -7  -4  426.16   17.20
  -1  -7  -4  476.85   22.40
   1   7   4  418.26   23.00
   1   7   4  404.56   22.50
   1   7   4  471.95   25.20
   1   7   4  455.45   25.20
   1   7   4  440.86   17.60
  -2  -7  -4  118.89   11.20
  -2  -7  -4  119.49   11.30
  -2  -7  -4  134.09   11.20
  -2  -7  -4  104.49   10.80
  -2  -7  -4  120.79    6.10
  -2  -7  -4  103.59   10.20
  -2  -7  -4  107.09   10.30
  -2  -7  -4  119.59    8.00
   2   7   4  119.69    6.90
   2   7   4  134.59   13.00
   2   7   4   95.39   10.00
   2   7   4  131.49   12.40
   2   7   4  127.19   11.60
  -3  -7  -4    6.50    3.40
  -3  -7  -4   10.80    2.60
  -3  -7  -4   21.60    5.90
  -3  -7  -4   17.40    4.00
  -3  -7  -4   11.90    3.90
  -3  -7  -4   11.80    4.30
   3   7   4   13.70    4.90
   3   7   4   11.40    4.40
   3   7   4   11.80    5.70
   3   7   4   10.40    2.70
  -4  -7  -4   39.40    8.20
  -4  -7  -4   27.90    6.80
  -4  -7  -4   25.50    5.60
  -4  -7  -4   20.60    4.70
  -4  -7  -4   25.10    6.40
  -4  -7  -4   31.90    7.10
  -4  -7  -4   30.90    4.80
  -4  -7  -4   33.40    7.20
   4   7   4   38.80    8.30
   4   7   4   23.00    6.30
   4   7   4   29.40    7.00
  -5  -7  -4   38.50    7.30
  -5  -7  -4   34.90    7.50
  -5  -7  -4   38.00    8.10
  -5  -7  -4   48.60    9.30
  -5  -7  -4   53.59    9.30
  -5  -7  -4   55.99    9.90
   5   7   4   32.80    7.50
   5   7   4   57.29   10.20
  -6  -7  -4  117.39   12.40
  -6  -7  -4  107.79   12.10
  -6  -7  -4  103.29   12.20
  -6  -7  -4  130.39   12.70
  -6  -7  -4  121.49   12.90
   6   7   4  105.19   12.00
   6   7   4   99.09   14.40
  -7  -7  -4   92.29   11.10
  -7  -7  -4   89.29   14.10
  -7  -7  -4   76.69   11.80
  -7  -7  -4   74.69   12.20
  -7  -7  -4   87.49   13.40
  -8  -7  -4   30.90    9.50
  -8  -7  -4   27.80    6.50
  -8  -7  -4   28.50    8.30
  -8  -7  -4   25.90    8.40
   4  -8  -4   25.20    7.60
   4  -8  -4    6.20    7.60
  -4   8   4   12.90    9.10
   3  -8  -4  158.58   15.60
   3  -8  -4  140.29   14.90
  -3   8   4  146.29   17.10
  -3   8   4  171.18   18.60
   2  -8  -4   18.20    5.90
   2  -8  -4   22.70    7.40
  -2   8   4   17.20    6.40
  -2   8   4   38.90    9.80
   1  -8  -4  511.15   27.50
   1  -8  -4  524.65   27.10
   1  -8  -4  486.45   23.80
  -1   8   4  501.25   28.70
  -1   8   4  590.14   33.00
   0  -8  -4   48.40    8.50
   0  -8  -4   55.49    8.60
   0  -8  -4   37.90    8.20
   0   8   4   45.20   10.40
   0   8   4   45.00    9.40
  -1  -8  -4   87.39    9.60
  -1  -8  -4   87.79   10.30
  -1  -8  -4  108.49   10.60
   1   8   4   75.29   12.20
   1   8   4  116.79   15.70
   1   8   4   92.09   13.50
  -2  -8  -4   66.69   10.50
  -2  -8  -4   84.39    9.60
  -2  -8  -4   63.49   10.10
   2   8   4   85.49   13.80
   2   8   4   97.99   14.30
   2   8   4   64.09   10.70
  -3  -8  -4   11.10    4.80
  -3  -8  -4   -1.20    2.60
  -3  -8  -4    4.50    2.70
   3   8   4    8.20    5.60
   3   8   4    4.10    4.00
   3   8   4    1.80    4.00
  -4  -8  -4  134.49   12.90
  -4  -8  -4  148.19   13.70
  -4  -8  -4  118.49   11.90
   4   8   4  134.69   13.60
   4   8   4  129.49   14.00
  -5  -8  -4   41.70    8.50
  -5  -8  -4   46.60    9.60
  -5  -8  -4   42.00    9.00
   5   8   4   36.90    9.50
   5   8   4   25.70    7.80
  -6  -8  -4   -0.10    4.00
  -6  -8  -4   -3.80    2.90
  -6  -8  -4    1.60    3.50
   6   8   4    0.30    5.00
   6   8   4   -4.20    4.10
  -7  -8  -4    3.60    4.50
  -7  -8  -4    3.60    4.90
  -7  -8  -4   -3.10    3.50
  -7  -8  -4    2.10    4.50
  -8  -8  -4   24.80    8.00
  -8  -8  -4   22.90    7.10
   3  -9  -4   -5.90    3.80
   3  -9  -4   -9.60    4.30
  -3   9   4   -1.20    9.20
   2  -9  -4   84.79   13.60
   2  -9  -4  107.89   11.90
  -2   9   4   89.49   16.30
   1  -9  -4   14.70    5.50
   1  -9  -4   16.60    5.80
   1  -9  -4   21.30    7.10
  -1   9   4   19.40    6.40
  -1   9   4   27.20    8.50
   0  -9  -4   41.60    8.00
   0  -9  -4   33.90    8.30
   0  -9  -4   32.00    7.60
   0   9   4   17.20    7.90
   0   9   4   30.40    8.80
  -1  -9  -4    4.00    3.70
  -1  -9  -4    0.30    3.40
  -1  -9  -4    1.60    3.50
   1   9   4   -2.30    2.90
   1   9   4    3.90    3.70
  -2  -9  -4   72.49   10.90
  -2  -9  -4   93.99   10.80
  -2  -9  -4   62.89   11.10
   2   9   4   95.89   14.90
   2   9   4   81.99   13.30
  -3  -9  -4  305.17   20.30
  -3  -9  -4  241.38   19.30
  -3  -9  -4  290.37   19.10
   3   9   4  306.07   22.50
  -4  -9  -4   38.10    8.80
  -4  -9  -4   32.20    8.20
  -4  -9  -4   38.40    8.20
   4   9   4   37.20    9.70
   4   9   4   41.10    8.90
  -5  -9  -4  135.89   13.70
  -5  -9  -4  210.58   16.90
  -5  -9  -4  164.08   16.00
   5   9   4  169.68   16.80
   5   9   4  179.78   17.90
  -6  -9  -4   20.70    7.50
  -6  -9  -4   14.00    6.40
   6   9   4    5.70    5.20
   6   9   4    7.40    6.40
  -7  -9  -4    3.70    4.90
  -7  -9  -4    0.50    5.90
  -7  -9  -4   -5.40    4.40
   2 -10  -4   85.79   15.20
   2 -10  -4   94.39   14.50
  -2  10   4   57.69   15.10
   1 -10  -4   20.40    5.80
   1 -10  -4   23.00    8.00
  -1  10   4    7.80    6.30
  -1  10   4   16.70    9.20
   0 -10  -4   12.80    6.40
   0 -10  -4    5.40    4.10
   0 -10  -4   11.00    5.70
   0  10   4   29.20    9.50
   0  10   4   15.70    7.80
  -1 -10  -4   32.90    8.20
  -1 -10  -4   31.40    7.70
  -1 -10  -4   25.90    7.90
   1  10   4   49.10   13.00
   1  10   4   39.00   10.70
  -2 -10  -4   24.70    7.60
  -2 -10  -4   37.90   10.20
  -2 -10  -4   34.10    8.40
   2  10   4   37.80   10.20
   2  10   4   40.90   10.40
  -3 -10  -4  100.49   12.10
  -3 -10  -4   96.79   14.50
   3  10   4   90.29   15.70
   3  10   4   88.19   15.70
  -4 -10  -4   46.90    9.70
  -4 -10  -4   77.09   13.30
   4  10   4   57.09   12.60
   4  10   4   56.69   12.90
  -5 -10  -4  143.59   15.50
  -5 -10  -4  159.38   16.40
   5  10   4  185.38   18.70
   5  10   4  175.38   18.50
  -6 -10  -4    0.50    4.70
  -6 -10  -4   -1.60    4.10
   6  10   4   -4.30    4.30
   6  10   4    5.40    7.50
   0 -11  -4   -2.30    5.40
   0 -11  -4    9.10    7.40
   0  11   4   12.10    8.30
   0  11   4   -2.40    5.10
  -1 -11  -4   15.60    6.70
  -1 -11  -4   22.10    7.40
   1  11   4   19.60    9.40
   1  11   4   14.70    7.80
  -2 -11  -4    2.60    4.30
  -2 -11  -4   12.60    7.30
   2  11   4   -5.00    5.20
   2  11   4    1.10    7.90
  -3 -11  -4    7.40    6.20
  -3 -11  -4    4.30    5.80
   3  11   4   10.30    7.90
   3  11   4   14.80    7.50
  -4 -11  -4   64.99   12.30
  -4 -11  -4   56.39   11.40
   4  11   4   31.00   10.80
   4  11   4   78.09   14.60
  -5 -11  -4   67.49   12.80
  -5 -11  -4  106.19   16.10
   5  11   4   81.69   15.20
   5  11   4   60.79   14.60
   4   9  -5    8.80    6.80
   4   9  -5    9.10    6.10
  -4  -9   5    0.00    5.30
  -4  -9   5   -2.90    4.00
   3   9  -5    4.40    5.80
   3   9  -5   -3.70    6.70
  -3  -9   5   -1.70    5.50
  -3  -9   5    0.80    4.80
   2   9  -5    3.50    7.30
   2   9  -5   18.10    7.80
  -2  -9   5    4.70    5.20
  -2  -9   5   -2.40    3.90
  -2  -9   5   14.20    6.00
   1   9  -5    2.10    6.70
   1   9  -5    4.90    6.70
  -1  -9   5   -0.30    6.60
  -1  -9   5    2.70    3.90
  -1  -9   5   -3.70    4.40
   0   9  -5   18.70    8.80
   0   9  -5    8.20    8.40
   0  -9   5   29.20    8.40
   0  -9   5   32.40    9.30
  -1   9  -5   -7.60    7.70
  -1   9  -5    8.90    6.80
   1  -9   5   -2.20    5.10
   1  -9   5    1.20    6.20
   6   8  -5    6.70    7.70
  -6  -8   5    8.30    8.20
  -6  -8   5   16.00    7.10
  -6  -8   5   17.00    7.50
   5   8  -5   14.60    6.50
   5   8  -5   24.90   10.00
  -5  -8   5   40.00   10.50
  -5  -8   5   35.10   10.20
   4   8  -5   22.80    8.10
   4   8  -5   12.10    7.50
  -4  -8   5    6.00    4.90
  -4  -8   5    6.30    5.50
   3   8  -5   37.40    9.40
   3   8  -5   32.10   10.00
  -3  -8   5   40.90    9.60
   2   8  -5  392.26   28.60
   2   8  -5  488.15   31.20
  -2  -8   5  425.26   26.90
  -2  -8   5  460.55   25.60
  -2  -8   5  448.46   26.80
   1   8  -5   76.19   13.10
   1   8  -5   80.49   14.60
  -1  -8   5   50.69   10.00
  -1  -8   5   63.89   11.50
  -1  -8   5   57.49   10.40
   0   8  -5   70.89   14.30
   0   8  -5   80.69   15.30
   0  -8   5   74.49   12.70
   0  -8   5   82.99   12.20
   0  -8   5   74.19   12.70
  -1   8  -5    3.20    4.40
  -1   8  -5   -2.50    4.70
   1  -8   5   -9.60    4.50
   1  -8   5    7.90    3.60
  -2   8  -5   53.69   13.20
  -2   8  -5   45.70   13.50
   2  -8   5   48.20   10.60
   6   7  -5   -6.40    5.30
  -6  -7   5    2.30    5.70
  -6  -7   5    0.10    4.20
  -6  -7   5    2.80    5.70
   5   7  -5   -7.00    3.50
   5   7  -5   10.50    5.50
  -5  -7   5   -1.40    4.20
  -5  -7   5    0.20    4.30
  -5  -7   5   -3.20    3.60
   4   7  -5    8.80    4.80
   4   7  -5   14.70    6.00
  -4  -7   5    3.40    4.50
  -4  -7   5   19.40    7.10
   3   7  -5   61.49   12.20
   3   7  -5   94.39   15.20
  -3  -7   5   86.49   12.80
   2   7  -5  194.38   18.60
   2   7  -5  224.68   20.20
  -2  -7   5  215.58   17.10
  -2  -7   5  202.08   15.10
   1   7  -5   -8.90    3.80
   1   7  -5    1.00    3.50
  -1  -7   5    4.70    3.70
  -1  -7   5    0.90    2.30
  -1  -7   5    4.10    3.30
   0   7  -5   28.60    8.00
   0   7  -5   41.20   10.00
   0  -7   5   36.00    8.10
   0  -7   5   34.70    8.50
   0  -7   5   40.80    8.40
  -1   7  -5    8.20    4.80
  -1   7  -5    9.30    7.90
   1  -7   5    3.60    4.70
   1  -7   5    9.10    4.20
  -2   7  -5    3.20    5.50
  -2   7  -5    4.10    6.20
   2  -7   5    4.80    5.30
   2  -7   5    0.80    4.00
  -3   7  -5   15.00    7.40
  -3   7  -5    2.00    8.50
   3  -7   5   13.10    5.10
   3  -7   5    7.30    6.10
  -4   7  -5   15.60    8.40
   4  -7   5   27.40    9.10
   7   6  -5   10.80    8.60
  -7  -6   5   25.20    9.90
  -7  -6   5   16.90    7.60
   6   6  -5   34.30    9.10
   6   6  -5   10.10    6.20
  -6  -6   5   21.10    6.70
  -6  -6   5   12.80    6.00
  -6  -6   5   19.50    7.80
   5   6  -5  125.29   14.90
   5   6  -5  120.19   12.40
  -5  -6   5   87.09   10.70
  -5  -6   5  134.79   14.40
  -5  -6   5  103.39   16.10
   4   6  -5    1.00    2.60
   4   6  -5   -3.50    3.20
  -4  -6   5    1.50    3.60
   3   6  -5  459.05   27.70
   3   6  -5  458.35   27.80
   3   6  -5  481.55   22.80
  -3  -6   5  434.06   21.10
  -3  -6   5  501.65   26.10
  -3  -6   5  434.16   25.40
   2   6  -5    1.80    4.00
   2   6  -5   11.50    6.50
   2   6  -5    8.10    3.40
  -2  -6   5    0.00    2.80
  -2  -6   5    2.80    2.60
  -2  -6   5    5.20    3.40
   1   6  -5  446.36   23.00
   1   6  -5  451.55   27.20
   1   6  -5  472.15   21.90
   1   6  -5  451.05   28.10
  -1  -6   5  476.85   24.50
  -1  -6   5  482.35   25.80
  -1  -6   5  442.76   23.20
   0   6  -5   27.30    5.90
   0   6  -5   30.90    8.00
   0   6  -5   46.30   10.80
   0  -6   5   38.10    8.40
   0  -6   5   28.90    6.40
   0  -6   5   34.40    7.70
   0  -6   5   38.20    8.10
  -1   6  -5  187.18   17.10
  -1   6  -5  216.98   19.50
  -1   6  -5  191.48   14.60
   1  -6   5  182.88   15.00
   1  -6   5  179.88   15.40
   1  -6   5  214.88   14.30
  -2   6  -5   46.60   10.80
  -2   6  -5   43.20    9.00
  -2   6  -5   56.59   12.00
   2  -6   5   51.09    9.50
   2  -6   5   42.80   10.10
  -3   6  -5   43.80   12.30
  -3   6  -5   44.60    9.60
   3  -6   5   37.60    9.10
   3  -6   5   50.19    9.30
  -4   6  -5   47.70   10.90
  -4   6  -5   23.10    9.20
   4  -6   5   40.20    9.80
  -5   6  -5   12.30    8.50
   5  -6   5    3.00    7.40
   7   5  -5   73.29   13.50
   7   5  -5   68.89   12.90
   7   5  -5   65.89   14.00
  -7  -5   5   69.09   12.00
  -7  -5   5   66.39   13.00
   6   5  -5   17.20    6.30
   6   5  -5   18.60    6.70
   6   5  -5    5.70    4.50
  -6  -5   5    7.50    4.70
  -6  -5   5   18.50    6.80
  -6  -5   5   23.80    8.10
   5   5  -5  145.39   14.30
   5   5  -5  156.68   12.60
   5   5  -5  182.58   16.60
  -5  -5   5  143.59   12.60
  -5  -5   5  123.99   13.40
  -5  -5   5  186.18   15.60
   4   5  -5  142.89   10.90
   4   5  -5  118.19   11.40
   4   5  -5  110.19   12.90
   4   5  -5  115.99   12.80
  -4  -5   5  110.79   11.60
  -4  -5   5  127.79   11.60
  -4  -5   5  131.29   13.40
   3   5  -5  125.09   13.10
   3   5  -5  123.89    9.10
   3   5  -5  121.39   12.70
   3   5  -5  119.39   10.60
  -3  -5   5   97.19   10.50
  -3  -5   5  129.59    9.10
  -3  -5   5  127.99   11.80
  -3  -5   5  109.59   11.50
   2   5  -5  731.73   28.80
   2   5  -5  756.82   36.10
   2   5  -5  748.53   26.40
   2   5  -5  756.42   35.30
   2   5  -5  772.12   30.20
  -2  -5   5  762.42   32.10
  -2  -5   5  756.62   29.10
  -2  -5   5  746.83   32.80
  -2  -5   5  754.92   32.70
  -2  -5   5  663.93   36.70
  -2  -5   5  728.93   39.10
   1   5  -5    7.90    3.70
   1   5  -5    9.20    5.20
   1   5  -5    5.90    2.80
   1   5  -5   12.50    3.70
   1   5  -5    5.60    3.60
  -1  -5   5    5.10    3.70
  -1  -5   5   10.00    4.10
  -1  -5   5    6.50    3.80
  -1  -5   5    7.20    3.20
  -1  -5   5    6.10    4.20
  -1  -5   5    9.10    4.80
   0   5  -5  123.09   13.50
   0   5  -5  127.09    8.70
   0   5  -5  109.49   11.50
   0   5  -5  101.19    9.80
   0   5  -5  123.69   10.50
   0  -5   5  110.19   10.40
   0  -5   5  103.29    9.70
   0  -5   5  107.69   10.10
   0  -5   5  132.39   11.70
   0  -5   5  119.09   11.20
   0  -5   5  133.29   12.80
  -1   5  -5    8.70    5.30
  -1   5  -5    5.90    2.90
  -1   5  -5    6.50    4.80
  -1   5  -5    2.40    3.00
   1  -5   5    9.60    3.20
   1  -5   5    4.90    3.50
   1  -5   5    7.50    4.20
   1  -5   5    8.00    4.10
   1  -5   5    6.90    4.10
   1  -5   5    2.30    2.50
  -2   5  -5   81.29   12.00
  -2   5  -5   96.49   15.80
  -2   5  -5  104.59   10.20
  -2   5  -5   98.99   11.50
   2  -5   5   89.19    7.90
   2  -5   5   86.79   12.10
   2  -5   5   87.19   10.00
   2  -5   5   90.89   10.90
   2  -5   5  110.39    9.90
  -3   5  -5  160.88   15.00
  -3   5  -5  172.18   14.40
  -3   5  -5  195.18   19.60
  -3   5  -5  151.28   14.90
   3  -5   5  147.99   13.10
   3  -5   5  135.79   12.90
   3  -5   5  200.18   16.60
  -4   5  -5  276.87   24.40
  -4   5  -5  282.57   22.60
  -4   5  -5  275.27   21.00
  -4   5  -5  310.87   21.80
   4  -5   5  302.57   19.00
   4  -5   5  277.27   20.30
   4  -5   5  240.98   20.70
  -5   5  -5   92.19   16.60
  -5   5  -5  119.29   17.60
  -5   5  -5  128.69   21.20
   5  -5   5  123.89   17.90
   5  -5   5   86.49   15.30
  -6   5  -5   51.69   13.30
  -6   5  -5   54.09   14.40
   6  -5   5   38.90    9.20
   6  -5   5   31.10   10.60
   8   4  -5   16.20    9.60
   8   4  -5   19.40    8.60
  -8  -4   5   21.40    8.80
  -8  -4   5   19.50    7.70
  -8  -4   5   27.80    9.00
   7   4  -5   76.49   13.30
   7   4  -5   49.70   12.10
   7   4  -5  100.49   14.90
  -7  -4   5   82.29   13.40
  -7  -4   5   91.49   15.50
   6   4  -5   30.70    8.40
   6   4  -5   35.00    8.60
   6   4  -5   35.80    8.30
  -6  -4   5   31.40    7.90
  -6  -4   5   18.30    8.30
  -6  -4   5   38.20    9.80
   5   4  -5   25.90    6.60
   5   4  -5   18.20    6.10
   5   4  -5   28.60    7.50
  -5  -4   5   28.90    6.30
  -5  -4   5   27.40    8.00
  -5  -4   5   23.80    6.10
   4   4  -5  405.06   21.20
   4   4  -5  461.75   24.00
   4   4  -5  505.25   27.10
   4   4  -5  482.65   22.30
  -4  -4   5  481.65   25.60
  -4  -4   5  477.35   25.10
  -4  -4   5  479.95   23.40
  -4  -4   5  506.75   26.70
   3   4  -5   43.50    7.50
   3   4  -5   45.70    9.00
   3   4  -5   56.49    9.70
   3   4  -5   35.40    7.30
   3   4  -5   35.00    6.50
   3   4  -5   38.40    4.50
   3   4  -5   46.80    5.60
  -3  -4   5   43.00    7.50
  -3  -4   5   38.80    7.60
  -3  -4   5   52.49    8.90
  -3  -4   5   39.60    8.50
  -3  -4   5   27.70    7.00
  -3  -4   5   40.30    8.70
   2   4  -5   72.59    9.10
   2   4  -5   66.29    7.00
   2   4  -5   70.59    7.50
   2   4  -5   74.29    6.30
   2   4  -5   78.69   11.00
   2   4  -5   65.79    6.20
  -2  -4   5   66.49    8.20
  -2  -4   5   53.29    9.30
  -2  -4   5   68.09    7.80
  -2  -4   5   77.09    8.20
  -2  -4   5   62.29    5.90
  -2  -4   5   75.89   11.00
  -2  -4   5   69.79   11.30
   1   4  -5   25.10    5.40
   1   4  -5   28.20    6.60
   1   4  -5   29.10    4.80
   1   4  -5   29.40    4.90
   1   4  -5   37.50    6.60
   1   4  -5   35.20    6.90
  -1  -4   5   40.70    8.50
  -1  -4   5   23.70    5.80
  -1  -4   5   33.50    6.20
  -1  -4   5   25.40    5.60
  -1  -4   5   25.50    6.20
  -1  -4   5   29.00    6.30
  -1  -4   5   31.60    5.50
   0   4  -5  236.78   17.90
   0   4  -5  219.38   13.70
   0   4  -5  245.98   13.20
   0   4  -5  241.28   14.70
   0   4  -5  259.97   15.70
   0   4  -5  238.38   10.10
   0   4  -5  239.08    9.30
   0   4  -5  270.57   16.90
   0  -4   5  241.68   15.00
   0  -4   5  246.68   14.20
   0  -4   5  230.28   15.00
   0  -4   5  246.58   14.70
   0  -4   5  220.28   17.00
   0  -4   5  238.58   15.70
   0  -4   5  261.27   15.80
  -1   4  -5   39.20    7.40
  -1   4  -5   39.60    6.90
  -1   4  -5   37.60    4.20
  -1   4  -5   36.50    8.70
  -1   4  -5   36.30    7.10
  -1   4  -5   38.60    6.70
  -1   4  -5   49.99    7.20
   1  -4   5   35.70    6.80
   1  -4   5   46.00    7.90
   1  -4   5   40.70    8.50
   1  -4   5   50.49    8.00
   1  -4   5   39.00    5.80
   1  -4   5   41.20    7.80
   1  -4   5   39.30    5.80
   1  -4   5   50.99    8.20
  -2   4  -5  133.09   11.60
  -2   4  -5  136.59   12.70
  -2   4  -5  128.29   14.10
  -2   4  -5  137.29    9.90
  -2   4  -5  136.29   10.90
  -2   4  -5  112.19   11.30
  -2   4  -5  134.19   11.90
   2  -4   5  120.19   10.80
   2  -4   5  137.59   10.90
   2  -4   5  125.89   11.00
   2  -4   5  136.79   12.00
   2  -4   5  125.49    8.30
   2  -4   5  133.59   12.40
  -3   4  -5  557.84   32.80
  -3   4  -5  600.44   28.70
  -3   4  -5  572.24   30.30
  -3   4  -5  517.95   24.70
  -3   4  -5  519.55   24.90
  -3   4  -5  564.94   27.80
   3  -4   5  549.15   29.20
   3  -4   5  579.74   26.70
   3  -4   5  599.84   28.40
   3  -4   5  554.94   26.00
   3  -4   5  566.04   28.20
  -4   4  -5   17.20    6.30
  -4   4  -5   29.70    8.90
  -4   4  -5   31.20    8.50
  -4   4  -5   27.80    7.00
   4  -4   5   18.50    6.00
   4  -4   5   47.30    9.90
   4  -4   5   35.50    8.80
  -5   4  -5    9.20    6.40
  -5   4  -5    5.20    5.00
  -5   4  -5    1.20    5.70
   5  -4   5   10.80    5.80
   5  -4   5   10.20    5.10
  -6   4  -5   12.20    7.30
  -6   4  -5   39.10   10.40
  -6   4  -5   33.10   10.10
   6  -4   5   24.40    9.10
   6  -4   5   50.99   12.20
   8   3  -5   49.99   13.20
   8   3  -5   93.39   16.10
  -8  -3   5   36.30   11.60
  -8  -3   5   49.20   10.30
  -8  -3   5   59.59   12.30
   7   3  -5   39.30    9.20
   7   3  -5   48.00   11.10
  -7  -3   5   50.19   11.10
  -7  -3   5   45.90    9.50
  -7  -3   5   46.30   10.70
   6   3  -5    1.30    2.90
   6   3  -5   -2.70    2.50
   6   3  -5    3.70    4.40
  -6  -3   5   -0.60    3.10
   5   3  -5    0.50    2.40
   5   3  -5    0.60    2.70
   5   3  -5    0.80    2.70
  -5  -3   5    0.10    3.20
  -5  -3   5    1.70    2.00
  -5  -3   5    1.50    2.50
   4   3  -5  527.15   23.40
   4   3  -5  567.34   27.20
   4   3  -5  562.64   28.60
   4   3  -5  586.04   22.20
   4   3  -5  569.64   25.40
  -4  -3   5  571.34   24.60
  -4  -3   5  572.34   28.00
  -4  -3   5  603.84   27.80
  -4  -3   5  523.45   27.40
   3   3  -5   16.30    4.10
   3   3  -5   11.10    3.90
   3   3  -5   18.10    5.00
   3   3  -5   13.90    2.40
   3   3  -5   15.60    3.70
   3   3  -5   18.40    2.90
   3   3  -5   22.00    5.70
  -3  -3   5   21.00    5.70
  -3  -3   5   14.50    2.50
  -3  -3   5   18.90    5.00
  -3  -3   5   15.60    2.50
  -3  -3   5   11.90    3.90
  -3  -3   5   21.80    4.90
  -3  -3   5   18.80    5.40
  -3  -3   5   13.40    4.80
   2   3  -5   12.50    4.70
   2   3  -5    8.00    2.50
   2   3  -5    6.40    2.00
   2   3  -5    7.20    3.10
   2   3  -5   10.70    3.30
   2   3  -5    8.10    3.20
   2   3  -5   12.10    4.30
   2   3  -5    6.80    1.00
  -2  -3   5   10.90    3.70
  -2  -3   5    6.20    1.80
  -2  -3   5   11.90    4.20
  -2  -3   5   15.40    4.40
  -2  -3   5    7.70    3.00
  -2  -3   5    7.40    3.30
   1   3  -5  404.16   20.00
   1   3  -5  387.06   16.60
   1   3  -5  441.26   23.00
   1   3  -5  391.66   11.50
   1   3  -5  419.96   19.50
   1   3  -5  410.96   19.80
   1   3  -5  423.86   21.00
   1   3  -5  426.56   18.10
  -1  -3   5  408.56   17.50
  -1  -3   5  417.36   20.00
  -1  -3   5  400.76   22.40
  -1  -3   5  433.26   21.50
  -1  -3   5  440.16   19.90
  -1  -3   5  417.26   20.90
   0   3  -5  982.20   37.10
   0   3  -5  997.90   29.60
   0   3  -5  945.11   34.00
   0   3  -5  967.80   35.40
   0   3  -5  957.30   33.70
   0   3  -5 1008.10   35.10
   0   3  -5 1023.70   40.90
   0   3  -5  992.20   30.20
   0   3  -5  967.30   36.70
   0  -3   5 1004.50   35.10
   0  -3   5  996.50   34.50
   0  -3   5  960.20   36.10
   0  -3   5  944.61   36.10
   0  -3   5  944.31   36.80
   0  -3   5  933.31   39.10
  -1   3  -5   54.29    6.40
  -1   3  -5   36.00    6.00
  -1   3  -5   36.90    8.30
  -1   3  -5   36.00    4.30
  -1   3  -5   40.00    6.70
  -1   3  -5   44.70    7.70
  -1   3  -5   31.80    5.90
  -1   3  -5   37.30    5.50
   1  -3   5   37.80    5.70
   1  -3   5   39.20    6.50
   1  -3   5   32.50    6.50
   1  -3   5   38.30    7.90
   1  -3   5   43.10    4.80
   1  -3   5   51.49    7.60
   1  -3   5   31.60    5.90
  -2   3  -5   17.90    4.70
  -2   3  -5   23.20    4.80
  -2   3  -5   19.80    4.50
  -2   3  -5   15.50    5.40
  -2   3  -5   18.90    5.20
  -2   3  -5   15.90    4.30
  -2   3  -5   12.00    4.20
   2  -3   5   15.60    4.20
   2  -3   5   20.80    4.00
   2  -3   5   20.40    4.90
   2  -3   5   20.40    5.40
   2  -3   5   12.60    3.90
   2  -3   5   20.90    5.70
   2  -3   5   11.00    2.60
   2  -3   5   22.70    6.00
  -3   3  -5   37.80    9.10
  -3   3  -5   30.80    6.40
  -3   3  -5   18.10    4.60
  -3   3  -5   37.10    7.80
  -3   3  -5   30.00    5.80
  -3   3  -5   25.30    7.10
   3  -3   5   31.50    6.80
   3  -3   5   18.10    5.10
   3  -3   5   30.00    3.10
   3  -3   5   25.00    5.70
   3  -3   5   34.20    7.90
   3  -3   5   41.30    8.10
  -4   3  -5  217.18   15.90
  -4   3  -5  256.47   18.40
  -4   3  -5  228.78   19.20
  -4   3  -5  241.18   16.00
  -4   3  -5  194.28   13.80
  -4   3  -5  235.78   20.50
   4  -3   5  254.47   15.80
   4  -3   5  238.08   17.90
   4  -3   5  250.77   18.40
  -5   3  -5  262.37   20.00
  -5   3  -5  267.97   22.50
  -5   3  -5  331.37   25.70
   5  -3   5  317.37   22.20
   5  -3   5  264.37   16.80
   5  -3   5  247.28   20.40
  -6   3  -5   10.20    5.30
  -6   3  -5   11.00    7.00
  -6   3  -5    3.10    5.10
   6  -3   5    2.70    5.70
   6  -3   5    8.60    6.00
  -7   3  -5    5.40    7.00
  -7   3  -5   -1.80    7.10
  -7   3  -5    9.50    8.90
   7  -3   5  -11.40    6.00
   7  -3   5   -1.60    5.80
   8   2  -5   -0.50    4.50
   8   2  -5   14.70    7.30
  -8  -2   5    0.70    6.50
  -8  -2   5    5.90    5.20
   7   2  -5   -5.60    5.50
   7   2  -5   -3.80    2.70
   7   2  -5   -6.80    4.70
  -7  -2   5    2.60    4.50
  -7  -2   5    0.00    3.70
  -7  -2   5   -4.80    3.50
   6   2  -5  128.79   14.20
   6   2  -5  119.79   12.10
   6   2  -5  119.69   12.60
   6   2  -5   94.69   14.50
  -6  -2   5  136.29   12.90
  -6  -2   5  107.99   12.80
  -6  -2   5  130.49   13.90
   5   2  -5   25.50    6.30
   5   2  -5   20.20    5.70
   5   2  -5   31.60    7.70
   5   2  -5   30.20    6.40
  -5  -2   5   37.90    5.70
  -5  -2   5   40.30    8.10
  -5  -2   5   31.80    7.40
   4   2  -5  289.27   14.80
   4   2  -5  338.37   19.70
   4   2  -5  297.27   19.10
   4   2  -5  314.87   15.60
   4   2  -5  357.06   18.70
   4   2  -5  321.87   18.60
  -4  -2   5  316.67   15.30
  -4  -2   5  305.87   18.10
  -4  -2   5  329.07   19.40
  -4  -2   5  328.67   15.90
  -4  -2   5  290.37   19.70
  -4  -2   5  305.77   20.00
  -4  -2   5  308.97   19.60
   3   2  -5   97.69    7.80
   3   2  -5  110.99   10.50
   3   2  -5   91.59    8.10
   3   2  -5   94.59    6.70
   3   2  -5   92.49    9.10
   3   2  -5   98.29    9.20
  -3  -2   5   88.19    9.50
  -3  -2   5   90.79    7.70
  -3  -2   5   91.29    8.90
  -3  -2   5   94.89    9.20
  -3  -2   5   89.19    9.90
  -3  -2   5  108.39   10.20
  -3  -2   5   98.59    6.90
   2   2  -5   65.69    7.20
   2   2  -5   69.19    7.90
   2   2  -5   64.69    6.40
   2   2  -5   72.99    4.20
   2   2  -5   76.59    6.70
   2   2  -5   69.19    4.60
   2   2  -5   70.69    7.30
  -2  -2   5   55.89    8.40
  -2  -2   5   79.69    7.80
  -2  -2   5   54.39    8.80
  -2  -2   5   64.69    4.70
  -2  -2   5   55.09    8.30
  -2  -2   5   63.49    6.30
  -2  -2   5   64.59    7.00
  -2  -2   5   66.69    4.20
   1   2  -5  284.47   12.00
   1   2  -5  284.77   10.60
   1   2  -5  261.67   15.30
   1   2  -5  296.37   14.50
   1   2  -5  304.67   15.40
   1   2  -5  308.07   15.70
   1   2  -5  300.67   14.90
   1   2  -5  287.97   17.10
  -1  -2   5  267.17   16.70
  -1  -2   5  288.37   16.40
  -1  -2   5  281.77   11.00
  -1  -2   5  303.27   15.20
  -1  -2   5  287.37   15.00
  -1  -2   5  304.67   16.00
  -1  -2   5  276.97   12.40
   0   2  -5   30.30    4.50
   0   2  -5   48.90    4.30
   0   2  -5   46.10    4.10
   0   2  -5   53.69    8.40
   0   2  -5   33.40    5.30
   0   2  -5   52.09    6.30
   0   2  -5   33.20    5.10
   0   2  -5   46.40    5.40
   0   2  -5   39.00    5.80
   0  -2   5   48.10    7.70
   0  -2   5   54.09    5.40
   0  -2   5   40.00    4.60
   0  -2   5   38.50    7.00
   0  -2   5   49.10    5.70
   0  -2   5   51.19    7.10
  -1   2  -5  594.24   23.50
  -1   2  -5  611.34   28.40
  -1   2  -5  551.94   24.30
  -1   2  -5  592.44   22.70
  -1   2  -5  587.04   24.00
  -1   2  -5  613.84   27.00
  -1   2  -5  569.64   21.70
  -1   2  -5  621.14   24.00
  -1   2  -5  563.74   21.80
   1  -2   5  567.24   26.80
   1  -2   5  581.84   23.00
   1  -2   5  597.04   24.60
   1  -2   5  577.64   26.20
   1  -2   5  612.04   24.70
   1  -2   5  589.74   21.70
  -2   2  -5  288.97   18.60
  -2   2  -5  282.87   15.80
  -2   2  -5  252.67   15.90
  -2   2  -5  288.17   15.20
  -2   2  -5  272.57   17.60
  -2   2  -5  275.77   14.40
  -2   2  -5  276.27   14.70
   2  -2   5  286.37   12.70
   2  -2   5  270.57   16.20
   2  -2   5  305.27   16.20
   2  -2   5  292.57   17.60
   2  -2   5  299.77   12.20
   2  -2   5  292.37   15.80
   2  -2   5  272.67   17.50
   2  -2   5  264.87   13.50
  -3   2  -5  722.83   30.90
  -3   2  -5  705.43   29.90
  -3   2  -5  774.22   33.00
  -3   2  -5  772.92   28.80
  -3   2  -5  766.32   34.80
  -3   2  -5  759.32   35.40
  -3   2  -5  686.33   28.50
   3  -2   5  744.23   27.20
   3  -2   5  746.83   22.30
   3  -2   5  754.22   32.20
   3  -2   5  759.72   29.90
   3  -2   5  760.62   33.70
   3  -2   5  732.53   22.70
   3  -2   5  724.33   32.20
   3  -2   5  686.23   32.00
  -4   2  -5   93.49   14.00
  -4   2  -5   82.19    9.50
  -4   2  -5   71.69   11.10
  -4   2  -5   82.59   14.10
  -4   2  -5   86.79   12.90
  -4   2  -5   71.09    7.90
  -4   2  -5   76.09    7.80
   4  -2   5   88.59    8.80
   4  -2   5   91.19   10.30
   4  -2   5   87.49   10.20
   4  -2   5   83.69    7.70
   4  -2   5   65.19   10.80
  -5   2  -5   18.50    7.40
  -5   2  -5    6.30    4.40
  -5   2  -5   14.40    4.30
  -5   2  -5   14.10    6.50
   5  -2   5   25.50    7.70
   5  -2   5   31.60    9.00
   5  -2   5   22.80    5.30
  -6   2  -5   71.19   13.70
  -6   2  -5   76.79   14.50
  -6   2  -5   72.89   15.10
   6  -2   5   65.99   12.50
   6  -2   5   71.99   13.60
  -7   2  -5   -5.20    4.10
  -7   2  -5   -6.20    6.50
  -7   2  -5    1.20    4.10
   7  -2   5    3.20    5.30
   7  -2   5   -0.90    4.40
   8   1  -5   12.10    7.80
   8   1  -5   12.60    6.10
   8   1  -5    8.60    6.40
  -8  -1   5   -5.30    7.10
   7   1  -5  136.39   14.70
   7   1  -5  114.79   17.60
   7   1  -5  120.39   14.30
  -7  -1   5  155.78   15.80
  -7  -1   5  110.59   12.70
  -7  -1   5  126.19   15.30
   6   1  -5  278.57   20.30
   6   1  -5  279.47   19.50
   6   1  -5  290.27   21.60
  -6  -1   5  296.27   21.00
  -6  -1   5  340.27   22.50
  -6  -1   5  254.47   17.80
   5   1  -5   11.30    5.00
   5   1  -5   18.20    5.30
   5   1  -5    9.40    4.40
   5   1  -5   16.60    5.50
   5   1  -5    8.30    5.10
  -5  -1   5   13.00    4.90
  -5  -1   5   11.90    2.80
  -5  -1   5    8.70    3.90
  -5  -1   5   19.40    5.60
   4   1  -5  929.01   31.40
   4   1  -5  902.41   36.40
   4   1  -5  994.30   35.40
   4   1  -5  962.80   37.50
   4   1  -5  972.60   39.20
   4   1  -5  896.61   38.20
  -4  -1   5  916.11   38.80
  -4  -1   5  998.10   35.00
  -4  -1   5  969.80   32.20
  -4  -1   5  977.90   39.80
  -4  -1   5  936.01   39.30
  -4  -1   5  955.70   38.10
  -4  -1   5  925.41   36.70
   3   1  -5   32.10    4.70
   3   1  -5   32.40    6.00
   3   1  -5   29.70    6.00
   3   1  -5   37.40    5.30
   3   1  -5   35.80    6.10
   3   1  -5   36.00    6.60
  -3  -1   5   40.00    7.70
  -3  -1   5   39.40    6.60
  -3  -1   5   42.10    7.60
  -3  -1   5   43.80    7.70
  -3  -1   5   37.80    6.60
  -3  -1   5   43.10    5.00
  -3  -1   5   28.70    4.50
   2   1  -5  430.56   16.40
   2   1  -5  419.76   20.50
   2   1  -5  429.96   19.70
   2   1  -5  433.76   17.90
   2   1  -5  458.75   19.80
   2   1  -5  423.96   20.50
  -2  -1   5  441.46   17.40
  -2  -1   5  419.76   19.40
  -2  -1   5  445.36   18.40
  -2  -1   5  422.16   21.30
  -2  -1   5  444.96   21.60
  -2  -1   5  447.76   20.80
  -2  -1   5  403.36   19.30
   1   1  -5 1567.44   51.59
   1   1  -5 1525.15   45.60
   1   1  -5 1560.04   48.50
   1   1  -5 1576.64   49.80
   1   1  -5 1530.35   44.20
   1   1  -5 1573.34   49.40
   1   1  -5 1550.84   51.39
  -1  -1   5 1563.34   44.80
  -1  -1   5 1554.74   52.29
  -1  -1   5 1460.75   51.59
  -1  -1   5 1607.64   49.70
  -1  -1   5 1574.94   48.90
  -1  -1   5 1624.34   49.30
  -1  -1   5 1529.65   46.30
  -1  -1   5 1551.14   49.90
   0   1  -5 1005.70   34.90
   0   1  -5 1083.19   38.10
   0   1  -5 1020.80   36.00
   0   1  -5 1002.40   34.10
   0   1  -5 1059.69   33.10
   0   1  -5 1001.00   33.70
   0   1  -5 1018.20   32.80
   0   1  -5 1065.09   38.30
   0  -1   5 1027.20   33.40
   0  -1   5 1006.00   37.50
   0  -1   5 1072.19   35.70
   0  -1   5 1040.50   38.00
   0  -1   5 1027.20   32.90
   0  -1   5 1029.80   34.40
   0  -1   5 1059.69   34.50
  -1   1  -5   -0.30    1.50
  -1   1  -5   -0.40    1.50
  -1   1  -5    0.30    0.80
  -1   1  -5    1.50    1.20
  -1   1  -5    2.20    1.40
  -1   1  -5   -0.20    1.40
  -1   1  -5    0.40    1.60
  -1   1  -5    1.00    1.30
  -1   1  -5    1.90    1.60
   1  -1   5    0.20    1.70
   1  -1   5    2.50    1.50
   1  -1   5   -0.90    0.90
   1  -1   5   -0.60    1.20
   1  -1   5   -0.30    0.70
   1  -1   5    1.80    1.50
  -2   1  -5 2700.03   80.09
  -2   1  -5 2369.76   73.49
  -2   1  -5 2396.66   68.39
  -2   1  -5 2431.46   74.19
  -2   1  -5 2469.85   74.49
  -2   1  -5 2430.16   73.19
  -2   1  -5 2374.16   69.69
  -2   1  -5 2414.76   77.69
  -2   1  -5 2484.85   76.69
   2  -1   5 2416.66   76.39
   2  -1   5 2406.96   74.99
   2  -1   5 2391.76   68.89
   2  -1   5 2539.45   74.19
   2  -1   5 2472.35   68.59
   2  -1   5 2341.97   76.89
  -3   1  -5  312.57   17.50
  -3   1  -5  315.87   14.20
  -3   1  -5  347.17   20.60
  -3   1  -5  299.17   17.10
  -3   1  -5  318.97   19.00
  -3   1  -5  333.87   20.40
  -3   1  -5  292.27   15.70
   3  -1   5  298.17   13.20
   3  -1   5  319.07   18.40
   3  -1   5  340.17   17.00
   3  -1   5  306.37   18.60
   3  -1   5  329.17   11.10
   3  -1   5  332.67   18.70
   3  -1   5  331.27   18.70
  -4   1  -5    0.70    1.80
  -4   1  -5    6.20    2.50
  -4   1  -5   -4.10    1.50
  -4   1  -5   -4.00    2.30
  -4   1  -5    0.50    1.50
  -4   1  -5   -1.80    1.80
  -4   1  -5   -0.40    2.30
   4  -1   5    2.70    3.10
   4  -1   5   -1.80    2.40
   4  -1   5    1.10    1.70
   4  -1   5   -0.80    2.40
   4  -1   5   -0.30    2.00
  -5   1  -5   -1.10    3.40
  -5   1  -5   -0.30    1.90
  -5   1  -5    4.70    4.80
  -5   1  -5   -1.10    2.90
   5  -1   5    1.70    3.60
   5  -1   5    4.30    3.10
   5  -1   5   -2.60    1.80
  -6   1  -5  323.17   23.40
  -6   1  -5  234.38   20.90
  -6   1  -5  270.67   22.50
   6  -1   5  273.47   20.50
   6  -1   5  272.67   16.40
   6  -1   5  280.27   22.40
  -7   1  -5    4.00    4.90
  -7   1  -5   13.60    8.30
  -7   1  -5    6.70    6.10
   7  -1   5    1.30    5.30
   7  -1   5    0.20    4.20
   7  -1   5   10.50    6.80
  -8   1  -5    5.40   10.10
  -8   1  -5    8.70    5.50
  -8   1  -5   26.40   10.90
   8  -1   5    0.90    7.30
   8  -1   5   23.40    7.80
   8   0  -5   53.49   12.40
   8   0  -5   45.30   12.10
   8   0  -5   48.90   11.90
  -8   0   5   48.40   13.00
  -8   0   5   49.40   10.70
   7   0  -5  188.08   19.00
   7   0  -5  198.28   18.90
   7   0  -5  193.58   17.80
  -7   0   5  186.18   18.50
  -7   0   5  164.58   14.80
  -7   0   5  154.18   16.60
   6   0  -5   69.99   11.90
   6   0  -5   56.79   10.80
   6   0  -5   63.49   12.00
  -6   0   5   54.89   10.90
  -6   0   5   73.09   12.50
  -6   0   5   63.99    9.60
   5   0  -5  416.16   24.00
   5   0  -5  452.55   23.50
   5   0  -5  427.06   25.20
   5   0  -5  397.46   21.60
  -5   0   5  462.25   25.30
  -5   0   5  440.06   24.60
  -5   0   5  433.56   22.60
  -5   0   5  420.46   22.20
   4   0  -5  456.15   22.90
   4   0  -5  420.06   21.20
   4   0  -5  435.86   23.60
   4   0  -5  420.46   15.90
   4   0  -5  419.56   22.80
   4   0  -5  472.75   21.70
   4   0  -5  401.86   22.10
  -4   0   5  468.85   23.40
  -4   0   5  403.46   23.00
  -4   0   5  452.75   16.60
  -4   0   5  422.36   21.40
  -4   0   5  452.65   23.60
  -4   0   5  411.56   20.60
   3   0  -5   16.80    4.40
[truncated: 334,130 more chars]
