# Supplementary material for: 4-Chloro-2-phenyl-2H-chromene-3-carbaldehyde
Source: IUCrdata. 2025 Jul 29;10(Pt 7):x250657. doi: 10.1107/S2414314625006571 (PMC12326470; doi:10.1107/S2414314625006571)
Supplement: Supplementary file 2 [file x-10-x250657-Isup2.hkl]

data_I                                                                          
_shelx_title ' BP_2_050225_0m_a.res in P-1'                                     
_shelx_refln_list_code          4                                               
_shelx_F_calc_maximum       53.60                                               
_exptl_crystal_F_000       280.00                                               
_reflns_d_resolution_high  0.7494                                               
                                                                                
loop_                                                                           
 _space_group_symop_operation_xyz                                               
 'x, y, z'                                                                      
 '-x, -y, -z'                                                                   
                                                                                
_cell_length_a     7.0108                                                       
_cell_length_b     8.7716                                                       
_cell_length_c    11.1285                                                       
_cell_angle_alpha  75.127                                                       
_cell_angle_beta   83.188                                                       
_cell_angle_gamma  73.584                                                       
                                                                                
_shelx_F_squared_multiplier     1.000                                           
                                                                                
loop_                                                                           
 _refln_index_h                                                                 
 _refln_index_k                                                                 
 _refln_index_l                                                                 
 _refln_F_squared_calc                                                          
 _refln_F_squared_meas                                                          
 _refln_F_squared_sigma                                                         
 _refln_observed_status                                                         
   2   0   0        580.49        593.07         4.33 o                         
   3   0   0         29.01         29.38         0.49 o                         
   4   0   0          0.61          0.69         0.13 o                         
   5   0   0         21.42         20.85         0.49 o                         
   6   0   0         37.97         36.72         1.31 o                         
   7   0   0         16.62         16.05         1.29 o                         
   8   0   0          0.12          0.59         0.63 o                         
  -8   1   0         22.55         26.19         2.07 o                         
  -7   1   0         58.97         56.65         2.15 o                         
  -6   1   0         59.59         65.87         1.90 o                         
  -5   1   0          8.82          8.65         0.30 o                         
  -4   1   0        380.53        394.60         3.33 o                         
  -3   1   0        829.55        847.93         6.25 o                         
  -2   1   0         34.27         35.17         0.47 o                         
  -1   1   0         38.48         39.45         0.44 o                         
   0   1   0        485.42        467.55        12.20 o                         
   2   1   0         73.86         80.43         0.79 o                         
   3   1   0        323.94        327.41         2.52 o                         
   4   1   0         32.94         34.91         0.63 o                         
   5   1   0          0.04          0.18         0.13 o                         
   6   1   0         15.17         14.58         0.97 o                         
   7   1   0         41.71         42.88         1.93 o                         
   8   1   0         25.47         29.93         2.03 o                         
   9   1   0         19.86         20.64         1.90 o                         
  -8   2   0         10.57          9.76         1.73 o                         
  -7   2   0         43.86         49.23         2.31 o                         
  -6   2   0         82.69         86.03         2.53 o                         
  -5   2   0         20.53         18.63         0.80 o                         
  -4   2   0         57.90         52.91         0.78 o                         
  -3   2   0        351.24        346.39         2.85 o                         
  -2   2   0         46.42         48.57         0.67 o                         
  -1   2   0         63.74         66.06         0.72 o                         
   0   2   0        163.84        176.95         1.39 o                         
   1   2   0        751.33        743.54        10.31 o                         
   2   2   0        466.76        461.81         3.30 o                         
   3   2   0          7.29          5.10         0.26 o                         
   4   2   0        378.91        361.54         3.12 o                         
   5   2   0         39.50         41.06         0.79 o                         
   6   2   0        423.76        405.33         4.18 o                         
   7   2   0         44.30         40.40         1.57 o                         
   8   2   0          0.98          2.55         0.72 o                         
   9   2   0         10.71         11.30         1.50 o                         
  -7   3   0         16.99         16.76         1.90 o                         
  -6   3   0         13.49         15.53         1.43 o                         
  -5   3   0          3.01          2.25         0.49 o                         
  -4   3   0          5.41          4.26         0.27 o                         
  -3   3   0         57.94         59.87         0.88 o                         
  -2   3   0        108.49        119.71         1.32 o                         
  -1   3   0         76.68         81.43         0.93 o                         
   0   3   0        758.87        726.96         5.10 o                         
   1   3   0         71.93         69.19         0.70 o                         
   2   3   0          5.79          8.67         0.26 o                         
   3   3   0        604.79        608.95         4.85 o                         
   4   3   0        301.56        289.61         2.67 o                         
   5   3   0        135.67        136.04         1.60 o                         
   6   3   0        445.63        449.36         4.57 o                         
   7   3   0         36.71         35.02         1.31 o                         
   8   3   0          0.01          0.13         0.56 o                         
   9   3   0          0.85          2.57         1.18 o                         
  -7   4   0          8.88         10.44         1.26 o                         
  -6   4   0         10.33         10.09         1.06 o                         
  -5   4   0         18.97         20.05         1.41 o                         
  -4   4   0          0.45         -0.20         0.20 o                         
  -3   4   0          8.70          9.97         0.42 o                         
  -2   4   0        840.32        874.13         6.64 o                         
  -1   4   0         42.31         43.77         0.67 o                         
   0   4   0        800.01        734.97         5.27 o                         
   1   4   0        233.99        241.29         2.46 o                         
   2   4   0          0.15          0.05         0.07 o                         
   3   4   0         58.04         44.78         0.69 o                         
   4   4   0         83.48         76.86         1.11 o                         
   5   4   0          6.16          7.28         0.39 o                         
   6   4   0        122.12        128.03         1.89 o                         
   7   4   0          1.70          1.95         0.49 o                         
   8   4   0          8.62         10.50         1.37 o                         
   9   4   0          0.04         -0.17         0.76 o                         
  -6   5   0          4.90          4.85         0.99 o                         
  -5   5   0         18.38         17.50         1.37 o                         
  -4   5   0          4.03          5.40         0.71 o                         
  -3   5   0        378.61        351.04         3.62 o                         
  -2   5   0        564.73        564.03         4.85 o                         
  -1   5   0        246.98        250.79         2.28 o                         
   0   5   0        102.10         96.29         1.14 o                         
   1   5   0          9.07          8.25         0.43 o                         
   2   5   0          0.01          0.06         0.08 o                         
   3   5   0        188.05        192.11         1.88 o                         
   4   5   0          1.01          1.84         0.22 o                         
   5   5   0          0.07          0.15         0.16 o                         
   6   5   0         28.75         29.02         0.89 o                         
   7   5   0         86.28         91.26         2.15 o                         
   8   5   0          4.87          6.08         1.15 o                         
   9   5   0          5.03          3.88         1.37 o                         
  -6   6   0         51.22         60.64         2.70 o                         
  -5   6   0          1.88          3.28         0.94 o                         
  -4   6   0          0.97          0.07         0.45 o                         
  -3   6   0          8.45         10.20         0.75 o                         
  -2   6   0         13.27         13.48         0.63 o                         
  -1   6   0         15.17         14.97         0.51 o                         
   0   6   0         59.15         62.10         1.17 o                         
   1   6   0          0.03          0.27         0.15 o                         
   2   6   0         19.82         20.82         0.68 o                         
   3   6   0         13.14         13.86         0.51 o                         
   4   6   0         46.84         49.13         0.88 o                         
   5   6   0         52.09         51.05         1.18 o                         
   6   6   0          2.24          2.04         0.43 o                         
   7   6   0         53.35         55.08         1.95 o                         
   8   6   0          2.59          2.37         0.70 o                         
  -5   7   0          0.09          0.66         0.83 o                         
  -4   7   0          0.41          1.27         0.92 o                         
  -3   7   0         20.54         25.10         3.38 o                         
  -2   7   0         23.91         23.57         1.29 o                         
  -1   7   0          3.72          2.70         0.38 o                         
   0   7   0          0.75          0.94         0.24 o                         
   1   7   0         92.28         85.65         1.69 o                         
   2   7   0        178.20        172.17         3.25 o                         
   3   7   0         66.98         64.69         1.56 o                         
   4   7   0        392.87        389.58         5.38 o                         
   5   7   0          8.78          6.23         0.89 o                         
   6   7   0         46.65         51.46         1.84 o                         
   7   7   0          1.67          1.36         0.59 o                         
   8   7   0          0.13          0.62         0.86 o                         
  -4   8   0          9.81         12.76         1.63 o                         
  -3   8   0          4.88          3.32         1.04 o                         
  -2   8   0         32.51         33.19         1.79 o                         
  -1   8   0          0.93          1.27         0.45 o                         
   0   8   0         68.60         68.03         2.02 o                         
   1   8   0         49.50         54.24         1.89 o                         
   2   8   0          3.73          3.17         0.63 o                         
   3   8   0          8.98          8.72         0.86 o                         
   4   8   0         11.02         14.65         1.36 o                         
   5   8   0          1.06          0.44         0.52 o                         
   6   8   0          1.68          1.64         0.74 o                         
   7   8   0          1.43         -0.57         0.72 o                         
   8   8   0          0.22          0.03         1.14 o                         
  -3   9   0          0.10          1.28         1.12 o                         
  -2   9   0         31.59         32.88         2.98 o                         
  -1   9   0          2.71          0.80         0.71 o                         
   0   9   0         16.77         19.95         1.56 o                         
   1   9   0          3.19          1.50         0.60 o                         
   2   9   0         18.07         14.76         1.98 o                         
   3   9   0         45.11         44.77         2.27 o                         
   4   9   0          1.26          1.71         0.75 o                         
   5   9   0          6.45          4.83         0.90 o                         
   6   9   0          3.82          6.40         1.35 o                         
   7   9   0          4.73          6.57         1.38 o                         
  -2  10   0          7.91          7.00         2.72 o                         
  -1  10   0          3.04          5.91         1.61 o                         
   0  10   0          4.40          5.50         1.07 o                         
   1  10   0          0.41         -0.07         0.61 o                         
   2  10   0          2.07          0.38         0.80 o                         
   3  10   0          0.35          1.03         0.67 o                         
   4  10   0          5.19          4.98         1.11 o                         
   5  10   0         12.17         11.21         1.38 o                         
   6  10   0          1.62          2.14         1.62 o                         
   1  11   0         22.98         17.67         1.68 o                         
   2  11   0          0.07          0.36         0.75 o                         
   3  11   0          6.51          4.06         1.12 o                         
   4  11   0         12.10         13.32         1.70 o                         
  -3 -11   1          3.74          2.06         0.97 o                         
  -2 -11   1          0.74         -0.90         0.90 o                         
  -5 -10   1          6.14          6.85         1.78 o                         
  -4 -10   1          0.00         -0.68         0.68 o                         
  -3 -10   1         26.40         30.73         2.98 o                         
  -2 -10   1          3.05          3.94         0.91 o                         
  -1 -10   1          0.02         -0.62         0.68 o                         
   0 -10   1          9.13          8.42         1.19 o                         
   1 -10   1          1.61          0.43         0.99 o                         
  -7  -9   1          4.33          6.25         1.28 o                         
  -6  -9   1          8.77          8.82         1.22 o                         
  -5  -9   1         50.41         53.68         2.27 o                         
  -4  -9   1         10.91         12.27         1.41 o                         
  -3  -9   1         15.93         15.45         1.34 o                         
  -2  -9   1          2.31          2.01         0.64 o                         
  -1  -9   1          2.53          2.56         0.66 o                         
   0  -9   1          0.05          0.27         0.52 o                         
   1  -9   1          2.49          0.24         0.61 o                         
   2  -9   1          6.40          8.36         1.55 o                         
   3  -9   1          1.70          1.34         1.28 o                         
  -7  -8   1          3.13          0.39         0.89 o                         
  -6  -8   1         10.25         12.23         1.44 o                         
  -5  -8   1          1.50          0.58         0.55 o                         
  -4  -8   1          5.10          4.82         0.76 o                         
  -3  -8   1         24.19         21.88         1.53 o                         
  -2  -8   1         13.30         14.92         1.17 o                         
  -1  -8   1          6.60          7.24         0.93 o                         
   0  -8   1          6.90          7.52         1.00 o                         
   1  -8   1          8.26          8.63         0.99 o                         
   2  -8   1         13.00         12.42         1.45 o                         
   3  -8   1         19.84         18.06         2.21 o                         
   4  -8   1          5.07          5.47         1.40 o                         
  -8  -7   1          4.20          2.71         0.94 o                         
  -7  -7   1         18.55         16.05         1.60 o                         
  -6  -7   1          0.02         -0.14         0.62 o                         
  -5  -7   1          5.18          5.76         1.01 o                         
  -4  -7   1         22.82         22.47         1.11 o                         
  -3  -7   1          0.83          0.89         0.35 o                         
  -2  -7   1          0.04          0.44         0.25 o                         
  -1  -7   1         39.83         41.89         1.41 o                         
   0  -7   1          0.48          0.61         0.27 o                         
   1  -7   1        200.07        195.56         3.43 o                         
   2  -7   1          5.51          5.73         0.69 o                         
   3  -7   1         11.68         12.92         1.53 o                         
   4  -7   1         11.24         13.90         1.86 o                         
   5  -7   1          8.82         10.30         1.58 o                         
  -8  -6   1          2.25          2.04         1.20 o                         
  -7  -6   1         22.50         22.06         1.22 o                         
  -6  -6   1         12.62         17.14         1.10 o                         
  -5  -6   1         14.70         13.23         0.78 o                         
  -4  -6   1         56.11         53.08         1.37 o                         
  -3  -6   1         48.12         44.12         0.76 o                         
  -2  -6   1        499.35        493.29         4.13 o                         
  -1  -6   1        111.40        108.51         1.33 o                         
   0  -6   1         69.13         69.98         1.20 o                         
   1  -6   1        236.88        241.09         2.45 o                         
   2  -6   1          3.99          3.84         0.41 o                         
   3  -6   1          2.82          3.50         0.57 o                         
   4  -6   1          7.37          8.44         1.46 o                         
   5  -6   1          0.03          0.62         0.69 o                         
   6  -6   1          0.07          0.17         0.95 o                         
  -8  -5   1          2.94          2.74         0.69 o                         
  -7  -5   1        119.21        121.88         4.39 o                         
  -6  -5   1        363.52        376.42         5.50 o                         
  -5  -5   1         29.05         25.74         0.73 o                         
  -4  -5   1          2.48          1.17         0.20 o                         
  -3  -5   1          9.19          9.77         0.38 o                         
  -2  -5   1         11.63         12.45         0.32 o                         
  -1  -5   1         82.58         78.53         1.04 o                         
   0  -5   1        142.38        142.96         1.42 o                         
   1  -5   1         32.19         33.39         0.67 o                         
   2  -5   1          0.11          0.48         0.16 o                         
   3  -5   1          1.62          1.52         0.30 o                         
   4  -5   1          0.78          0.42         0.40 o                         
   5  -5   1         43.60         47.44         2.18 o                         
   6  -5   1          8.80         11.89         1.24 o                         
  -9  -4   1          5.28          5.79         1.31 o                         
  -8  -4   1         14.77         17.15         1.44 o                         
  -7  -4   1         14.32         14.43         1.15 o                         
  -6  -4   1         72.62         76.43         2.23 o                         
  -5  -4   1         24.23         26.32         0.67 o                         
  -4  -4   1         18.59         22.11         0.59 o                         
  -3  -4   1          1.72          0.71         0.12 o                         
  -2  -4   1         38.11         38.09         0.62 o                         
  -1  -4   1          0.09          1.36         0.15 o                         
   0  -4   1        540.09        589.84         4.49 o                         
   1  -4   1         23.25         27.17         0.53 o                         
   2  -4   1        762.37        764.50         5.94 o                         
   3  -4   1          7.51         10.45         0.43 o                         
   4  -4   1        223.51        223.64         3.25 o                         
   5  -4   1         81.98         84.86         2.53 o                         
   6  -4   1          0.06          0.24         0.47 o                         
   7  -4   1         36.82         38.80         2.21 o                         
  -9  -3   1         16.93         16.77         1.70 o                         
  -8  -3   1          6.72          5.07         0.81 o                         
  -7  -3   1          0.82          0.04         0.39 o                         
  -6  -3   1         22.91         22.23         0.86 o                         
  -5  -3   1        144.34        140.62         1.65 o                         
  -4  -3   1         49.85         46.00         0.80 o                         
  -3  -3   1        103.17        118.50         1.27 o                         
  -2  -3   1        223.62        216.53         1.85 o                         
  -1  -3   1       1564.59       1619.28        33.74 o                         
   0  -3   1       1314.26       1389.04        26.58 o                         
   1  -3   1        556.51        541.07         4.16 o                         
   2  -3   1        342.21        337.65         2.90 o                         
   3  -3   1         19.49         16.70         0.46 o                         
   4  -3   1         70.04         67.16         0.99 o                         
   5  -3   1         34.83         33.93         1.41 o                         
   6  -3   1          0.02         -0.29         0.43 o                         
   7  -3   1         21.53         19.77         1.56 o                         
  -9  -2   1          1.98          3.10         0.94 o                         
  -8  -2   1         28.13         30.01         1.86 o                         
  -7  -2   1          0.84         -0.15         0.37 o                         
  -6  -2   1          0.01         -0.16         0.21 o                         
  -5  -2   1         28.75         27.35         0.64 o                         
  -4  -2   1        216.72        207.73         2.05 o                         
  -3  -2   1        196.15        214.66         1.91 o                         
  -2  -2   1        547.60        508.15         3.60 o                         
   1  -2   1        120.35        129.33         1.20 o                         
   2  -2   1         32.15         31.18         0.52 o                         
   3  -2   1         39.71         49.42         0.73 o                         
   4  -2   1         21.51         21.94         0.48 o                         
   5  -2   1         39.94         40.23         1.06 o                         
   6  -2   1         18.80         21.69         2.00 o                         
   7  -2   1          0.04          0.79         0.68 o                         
   8  -2   1         20.87         23.19         1.79 o                         
  -9  -1   1          4.62          5.94         1.21 o                         
  -8  -1   1         73.99         77.77         2.71 o                         
  -7  -1   1          9.91          8.09         0.88 o                         
  -6  -1   1          9.11         10.44         0.73 o                         
  -5  -1   1        350.36        342.87         3.10 o                         
  -4  -1   1        165.96        150.03         1.58 o                         
  -3  -1   1         76.99         78.59         0.91 o                         
  -2  -1   1        539.61        531.51         3.81 o                         
   0  -1   1         49.31         56.21         0.53 o                         
   1  -1   1         61.34         57.24         0.60 o                         
   2  -1   1         61.71         56.09         0.64 o                         
   3  -1   1         20.87         32.98         0.54 o                         
   4  -1   1         48.86         54.10         0.99 o                         
   5  -1   1         77.08         71.45         1.03 o                         
   6  -1   1         39.67         37.65         1.41 o                         
   7  -1   1          3.54          2.25         0.61 o                         
   8  -1   1         58.47         58.39         2.38 o                         
  -8   0   1         82.88         88.86         3.21 o                         
  -7   0   1          1.17          1.16         0.42 o                         
  -6   0   1          7.81          9.01         0.80 o                         
  -5   0   1         56.71         58.52         0.84 o                         
  -4   0   1         77.04         88.23         1.06 o                         
  -3   0   1        142.93        156.69         1.57 o                         
  -2   0   1         50.08         49.23         0.60 o                         
   1   0   1        231.51        213.99         1.65 o                         
   3   0   1        961.27        996.23         7.23 o                         
   4   0   1         30.86         25.47         0.52 o                         
   5   0   1        392.87        386.77         3.50 o                         
   6   0   1          2.33          1.83         0.39 o                         
   7   0   1          0.05          0.48         0.42 o                         
   8   0   1         31.54         34.27         2.09 o                         
  -8   1   1         11.03         12.28         1.46 o                         
  -7   1   1          8.78          8.56         1.13 o                         
  -6   1   1          0.73          0.42         0.46 o                         
  -5   1   1         16.32         16.12         0.63 o                         
  -4   1   1        144.37        133.31         1.62 o                         
  -3   1   1        203.06        226.99         2.26 o                         
  -2   1   1        151.19        170.95         1.67 o                         
   3   1   1         67.51         67.71         0.81 o                         
   4   1   1        168.14        186.62         1.82 o                         
   5   1   1        996.41        948.05         7.27 o                         
   6   1   1        159.69        158.36         2.34 o                         
   7   1   1          9.62          7.35         0.89 o                         
   8   1   1          2.54          3.13         0.71 o                         
   9   1   1          3.87          1.77         1.65 o                         
  -8   2   1          5.22          4.18         1.02 o                         
  -7   2   1          7.13          5.97         1.18 o                         
  -6   2   1          0.38          0.58         0.38 o                         
  -5   2   1         68.94         61.55         1.37 o                         
  -4   2   1        219.43        197.57         2.25 o                         
  -3   2   1        296.62        341.55         2.87 o                         
  -1   2   1        250.72        224.67         1.85 o                         
   0   2   1         80.97         80.24         0.77 o                         
   1   2   1         13.70         16.34         0.28 o                         
   2   2   1        728.48        681.57         4.69 o                         
   3   2   1         88.53         81.71         0.96 o                         
   4   2   1         38.83         39.03         0.71 o                         
   5   2   1          9.85         11.90         0.46 o                         
   6   2   1         31.43         30.00         0.98 o                         
   7   2   1         15.47         14.67         1.20 o                         
   8   2   1         13.92         10.82         1.15 o                         
   9   2   1         17.53         21.85         2.24 o                         
  -7   3   1         25.83         24.28         1.97 o                         
  -6   3   1         19.46         18.18         1.60 o                         
  -5   3   1         35.22         40.99         1.37 o                         
  -4   3   1        144.86        136.47         1.52 o                         
  -3   3   1         32.25         39.44         0.68 o                         
  -2   3   1        623.88        628.54         4.83 o                         
  -1   3   1         18.91         18.40         0.37 o                         
   0   3   1        124.52        131.31         1.18 o                         
   1   3   1         62.31         58.00         0.64 o                         
   2   3   1         37.61         32.40         0.49 o                         
   3   3   1          4.54          4.85         0.25 o                         
   4   3   1         43.02         49.37         0.78 o                         
   5   3   1         32.98         32.63         0.72 o                         
   6   3   1        625.28        622.69         6.12 o                         
   7   3   1         11.03          9.31         0.83 o                         
   8   3   1         39.20         43.76         2.12 o                         
   9   3   1          5.82          6.14         1.33 o                         
  -7   4   1         16.68         15.30         1.50 o                         
  -6   4   1         12.99         10.46         1.09 o                         
  -5   4   1         25.26         26.63         1.55 o                         
  -4   4   1        175.55        162.18         3.55 o                         
  -3   4   1          2.89          1.88         0.20 o                         
  -2   4   1          4.03          2.43         0.21 o                         
  -1   4   1         32.77         32.71         0.52 o                         
   0   4   1          0.06         -0.04         0.06 o                         
   1   4   1          0.06         -0.05         0.07 o                         
   2   4   1       1042.16       1031.39         7.71 o                         
   3   4   1        148.94        152.19         1.59 o                         
   4   4   1         73.52         83.55         1.32 o                         
   5   4   1         59.86         55.01         0.99 o                         
   6   4   1         49.97         46.70         0.95 o                         
   7   4   1          6.51          7.09         0.62 o                         
   8   4   1         23.38         20.80         1.68 o                         
   9   4   1          7.19          8.94         1.53 o                         
  -6   5   1          0.75          0.65         0.58 o                         
  -5   5   1          2.06          1.93         0.63 o                         
  -4   5   1          0.02         -0.17         0.35 o                         
  -3   5   1         26.26         25.94         0.76 o                         
  -2   5   1         29.55         28.19         0.64 o                         
  -1   5   1        104.60         98.34         1.18 o                         
   0   5   1        756.34        761.81         5.73 o                         
   1   5   1         42.16         46.83         0.90 o                         
   2   5   1        586.68        550.16         4.18 o                         
   3   5   1        383.17        395.70         3.27 o                         
   4   5   1        225.10        236.69         2.60 o                         
   5   5   1         34.45         32.05         0.74 o                         
   6   5   1          0.24         -0.19         0.19 o                         
   7   5   1          3.36          2.95         0.50 o                         
   8   5   1          0.76          0.74         0.56 o                         
   9   5   1          2.12          1.65         1.03 o                         
  -6   6   1         12.55         10.80         1.74 o                         
  -5   6   1         32.72         33.23         1.88 o                         
  -4   6   1         51.37         53.17         1.95 o                         
  -3   6   1        184.89        191.31         3.10 o                         
  -2   6   1          4.44          3.83         0.37 o                         
  -1   6   1        122.56        117.69         1.46 o                         
   0   6   1         37.58         36.80         0.78 o                         
   1   6   1         52.91         53.26         1.06 o                         
   2   6   1        218.81        210.66         2.77 o                         
   3   6   1         48.41         53.40         0.84 o                         
   4   6   1         59.69         64.39         1.13 o                         
   5   6   1          0.38          0.03         0.20 o                         
   6   6   1          7.21          9.09         0.75 o                         
   7   6   1          1.62          1.83         0.46 o                         
   8   6   1          4.35          3.34         0.81 o                         
  -5   7   1         28.19         32.04         2.69 o                         
  -4   7   1         11.20         12.18         1.51 o                         
  -3   7   1          3.19          1.52         0.70 o                         
  -2   7   1         24.68         23.40         1.30 o                         
  -1   7   1         60.31         61.67         1.41 o                         
   0   7   1          2.35          2.49         0.36 o                         
   1   7   1          1.00          1.22         0.29 o                         
   2   7   1         37.22         38.81         0.99 o                         
   3   7   1         77.56         77.06         1.52 o                         
   4   7   1         51.34         49.26         1.31 o                         
   5   7   1          0.98          0.76         0.45 o                         
   6   7   1         69.82         67.42         2.11 o                         
   7   7   1         12.69         12.49         1.11 o                         
   8   7   1         10.12         10.48         1.29 o                         
  -4   8   1          4.12          4.06         1.12 o                         
  -3   8   1          5.75          5.31         1.09 o                         
  -2   8   1         10.18         12.29         1.08 o                         
  -1   8   1          1.42         -0.19         0.37 o                         
   0   8   1          5.13          5.87         0.70 o                         
   1   8   1         15.73         15.73         1.04 o                         
   2   8   1         41.06         46.14         1.78 o                         
   3   8   1        193.41        205.08         3.82 o                         
   4   8   1         19.50         18.25         1.37 o                         
   5   8   1         38.00         37.62         1.72 o                         
   6   8   1         17.45         17.44         1.51 o                         
   7   8   1          2.03          4.68         1.57 o                         
   8   8   1         14.86         13.16         1.75 o                         
  -3   9   1          0.14         -2.04         2.04 o                         
  -2   9   1          0.15         -0.70         0.97 o                         
  -1   9   1         17.91         16.21         1.40 o                         
   0   9   1        137.35        126.50         3.47 o                         
   1   9   1         43.61         43.65         1.97 o                         
   2   9   1          0.75          0.55         0.44 o                         
   3   9   1         23.96         24.99         1.80 o                         
   4   9   1          2.67          1.78         0.64 o                         
   5   9   1         11.39          9.37         1.23 o                         
   6   9   1          4.58          5.69         1.09 o                         
   7   9   1          0.02         -0.67         0.67 o                         
  -2  10   1          7.53          5.74         1.74 o                         
  -1  10   1          3.85          4.40         1.55 o                         
   0  10   1         41.53         46.53         2.41 o                         
   1  10   1         17.34         14.43         1.52 o                         
   2  10   1          0.16          0.84         0.75 o                         
   3  10   1         13.97         14.23         1.61 o                         
   4  10   1          2.43          1.27         0.71 o                         
   5  10   1          0.17          0.15         0.72 o                         
   6  10   1          2.06          2.88         0.92 o                         
   0  11   1         16.32         15.89         1.65 o                         
   1  11   1          1.85          1.71         1.64 o                         
   2  11   1          5.40          8.19         1.37 o                         
   3  11   1          2.36          1.72         0.74 o                         
   4  11   1          0.01         -0.23         0.70 o                         
   5  11   1          0.00         -0.21         1.69 o                         
  -5 -10   2          0.58         -0.13         0.96 o                         
  -4 -10   2          2.31          1.66         1.06 o                         
  -3 -10   2          0.47         -0.68         0.68 o                         
  -2 -10   2          4.78          5.06         1.44 o                         
  -1 -10   2          1.84          3.35         0.88 o                         
   0 -10   2          8.94         11.87         1.39 o                         
   1 -10   2          0.61         -0.19         1.00 o                         
  -6  -9   2          3.07          4.08         1.03 o                         
  -5  -9   2          0.45          0.27         0.69 o                         
  -4  -9   2         25.71         22.76         3.14 o                         
  -3  -9   2          8.04         11.32         1.19 o                         
  -2  -9   2          1.99          1.16         0.67 o                         
  -1  -9   2         23.92         28.35         1.76 o                         
   0  -9   2         18.55         19.82         1.74 o                         
   1  -9   2          3.18          2.46         0.89 o                         
   2  -9   2          9.56         12.33         1.97 o                         
  -7  -8   2         10.38          8.27         1.30 o                         
  -6  -8   2          1.78          1.46         0.75 o                         
  -5  -8   2          1.65          0.31         0.63 o                         
  -4  -8   2         14.29         15.87         1.30 o                         
  -3  -8   2         19.52         21.75         1.58 o                         
  -2  -8   2          4.69          4.42         0.75 o                         
  -1  -8   2         27.70         25.60         1.80 o                         
   0  -8   2         24.82         23.48         1.62 o                         
   1  -8   2          2.04          1.58         0.62 o                         
   2  -8   2          7.47          8.26         1.26 o                         
   3  -8   2          1.94          1.83         1.21 o                         
   4  -8   2          2.63          3.05         1.64 o                         
  -8  -7   2          5.71          3.80         1.24 o                         
  -7  -7   2        110.40        120.46         3.89 o                         
  -6  -7   2         22.66         20.26         1.62 o                         
  -5  -7   2          0.10         -0.37         0.37 o                         
  -4  -7   2          3.76          3.94         0.69 o                         
  -3  -7   2        171.12        173.92         3.48 o                         
  -2  -7   2         22.92         20.73         1.16 o                         
  -1  -7   2         42.83         38.58         1.44 o                         
   0  -7   2          0.27         -0.29         0.29 o                         
   1  -7   2          0.89          2.21         0.49 o                         
   2  -7   2         10.12          9.23         0.90 o                         
   3  -7   2         17.01         18.92         1.72 o                         
   4  -7   2          3.47          1.90         1.24 o                         
   5  -7   2          7.57          5.95         1.18 o                         
  -8  -6   2          0.26         -0.65         0.65 o                         
  -7  -6   2         26.11         23.73         1.45 o                         
  -6  -6   2         13.19         10.86         0.97 o                         
  -5  -6   2          0.79          0.61         0.37 o                         
  -4  -6   2         21.39         21.82         0.85 o                         
  -3  -6   2         16.40         14.11         0.67 o                         
  -2  -6   2         15.36         14.91         0.54 o                         
  -1  -6   2         14.12         13.46         0.49 o                         
   0  -6   2        137.23        130.50         2.05 o                         
   1  -6   2        217.52        210.25         2.48 o                         
   2  -6   2        103.93        104.99         1.84 o                         
   3  -6   2         26.41         24.57         1.14 o                         
   4  -6   2          5.24          4.57         0.80 o                         
   5  -6   2          1.78          2.85         0.86 o                         
   6  -6   2          9.36         11.41         1.66 o                         
  -8  -5   2          0.06         -0.21         0.60 o                         
  -7  -5   2          9.47          8.18         0.94 o                         
  -6  -5   2        104.01        111.28         2.69 o                         
  -5  -5   2          1.20          0.45         0.26 o                         
  -4  -5   2         44.11         46.52         0.84 o                         
  -3  -5   2        243.52        234.34         2.26 o                         
  -2  -5   2        131.17        132.95         1.43 o                         
  -1  -5   2        389.58        384.09         3.41 o                         
   0  -5   2          0.14         -0.01         0.12 o                         
   1  -5   2         42.97         42.72         0.77 o                         
   2  -5   2         53.42         53.82         0.93 o                         
   3  -5   2        251.81        258.48         3.06 o                         
   4  -5   2         25.91         25.93         1.39 o                         
   5  -5   2          5.28          6.74         0.94 o                         
   6  -5   2          5.30          4.59         0.91 o                         
  -8  -4   2          7.50          7.91         1.09 o                         
  -7  -4   2          3.46          2.35         0.55 o                         
  -6  -4   2        104.62        104.01         2.52 o                         
  -5  -4   2          4.05          3.79         0.36 o                         
  -4  -4   2        125.32        116.93         1.33 o                         
  -3  -4   2        315.25        319.64         2.91 o                         
  -2  -4   2        162.15        165.06         1.54 o                         
  -1  -4   2       2873.08       2936.89        85.90 o                         
   0  -4   2        168.79        176.10         1.66 o                         
   1  -4   2        144.24        142.89         1.46 o                         
   2  -4   2         16.37         17.49         0.51 o                         
   3  -4   2          9.08          8.42         0.42 o                         
   4  -4   2          5.30          4.07         0.58 o                         
   5  -4   2          0.77          0.28         0.54 o                         
   6  -4   2          9.99         10.90         1.44 o                         
   7  -4   2         23.03         28.33         2.08 o                         
  -9  -3   2         34.94         36.76         2.26 o                         
  -8  -3   2         11.33         13.00         2.24 o                         
  -7  -3   2          5.86          5.11         0.75 o                         
  -6  -3   2         16.58         16.65         0.75 o                         
  -5  -3   2          0.36          0.43         0.16 o                         
  -4  -3   2         13.57         10.86         0.41 o                         
  -3  -3   2        129.44        126.68         1.44 o                         
  -2  -3   2         31.26         34.28         0.53 o                         
  -1  -3   2         19.03         21.97         0.45 o                         
   0  -3   2        208.48        249.25         2.08 o                         
   1  -3   2        256.96        263.13         2.25 o                         
   2  -3   2          3.77          4.22         0.26 o                         
   3  -3   2        322.56        303.23         2.78 o                         
   4  -3   2        254.14        232.70         2.69 o                         
   5  -3   2          8.11          8.87         0.85 o                         
   6  -3   2         14.68         14.52         1.45 o                         
   7  -3   2         48.35         52.63         2.23 o                         
  -9  -2   2         16.18         17.81         1.63 o                         
  -8  -2   2          6.20          6.41         1.06 o                         
  -7  -2   2          5.26          6.38         0.81 o                         
  -6  -2   2        141.18        144.99         2.50 o                         
  -5  -2   2         76.41         70.27         0.99 o                         
  -4  -2   2        103.23        109.83         1.32 o                         
  -3  -2   2         46.35         47.63         0.71 o                         
  -2  -2   2         25.84         29.59         0.47 o                         
  -1  -2   2       1265.09       1256.27        17.08 o                         
   1  -2   2        346.34        332.74         2.62 o                         
   2  -2   2        154.55        149.10         1.50 o                         
   3  -2   2        292.13        292.43         2.92 o                         
   4  -2   2        103.32        102.18         1.50 o                         
   5  -2   2         89.39         80.80         1.72 o                         
   6  -2   2         15.55         13.99         1.34 o                         
   7  -2   2         35.53         35.68         1.90 o                         
   8  -2   2          1.05          1.23         0.87 o                         
  -8  -1   2          4.85          6.31         1.06 o                         
  -7  -1   2          8.33          6.80         1.03 o                         
  -6  -1   2         11.75         12.57         0.81 o                         
  -5  -1   2          0.58          1.29         0.18 o                         
  -4  -1   2         71.41         59.77         0.83 o                         
  -3  -1   2        801.76        802.03         5.76 o                         
  -2  -1   2        225.78        207.87         1.72 o                         
  -1  -1   2         31.97         35.37         0.43 o                         
   1  -1   2       1147.30       1097.96        30.69 o                         
   2  -1   2          0.57          0.44         0.09 o                         
   3  -1   2        215.87        217.80         2.26 o                         
   4  -1   2        150.48        151.10         1.86 o                         
   5  -1   2        219.75        216.92         2.63 o                         
   6  -1   2        139.33        124.26         2.78 o                         
   7  -1   2         26.73         24.67         1.62 o                         
   8  -1   2         10.77         14.52         1.57 o                         
  -8   0   2          5.92          9.01         1.26 o                         
  -7   0   2          5.24          4.16         0.98 o                         
  -6   0   2        188.52        176.74         3.43 o                         
  -5   0   2        177.19        171.81         2.12 o                         
  -4   0   2          1.99          0.51         0.09 o                         
  -3   0   2       1836.19       1876.11        51.78 o                         
  -2   0   2        866.27        878.82         8.59 o                         
  -1   0   2        214.29        221.06         1.85 o                         
   0   0   2        290.19        275.95         2.03 o                         
   2   0   2        128.82        134.06         1.25 o                         
   3   0   2        335.90        345.33         2.85 o                         
   4   0   2         40.46         35.27         0.60 o                         
   5   0   2          0.67          0.61         0.12 o                         
   6   0   2          3.32          3.07         0.39 o                         
   7   0   2         79.12         75.55         3.27 o                         
   8   0   2          3.07          3.03         0.81 o                         
  -8   1   2          8.38          9.34         1.27 o                         
  -7   1   2         13.77         15.00         1.65 o                         
  -6   1   2         79.86         81.78         2.06 o                         
  -5   1   2          8.07          7.52         0.46 o                         
  -4   1   2         82.57         78.14         1.20 o                         
  -3   1   2        931.29        978.44         7.78 o                         
  -2   1   2          6.87          8.01         0.20 o                         
  -1   1   2        160.54        161.82         1.33 o                         
   0   1   2          3.43          2.46         0.11 o                         
   1   1   2        789.62        769.83        12.38 o                         
   2   1   2          0.95          0.41         0.07 o                         
   3   1   2          0.07          0.24         0.08 o                         
   4   1   2        193.74        200.65         1.97 o                         
   5   1   2        374.81        368.45         3.21 o                         
   6   1   2        293.95        280.49         3.81 o                         
   7   1   2         27.32         31.23         1.68 o                         
   8   1   2          0.78          0.23         0.50 o                         
   9   1   2          2.36          2.91         1.23 o                         
  -8   2   2          1.77          1.39         0.93 o                         
  -7   2   2          4.30          5.03         0.84 o                         
  -6   2   2          6.17          9.50         0.97 o                         
  -5   2   2         61.60         55.62         1.44 o                         
  -4   2   2          7.77          6.48         0.40 o                         
  -3   2   2        102.49        130.63         1.59 o                         
  -2   2   2        103.09        114.42         1.17 o                         
  -1   2   2        178.55        185.61         1.56 o                         
   2   2   2         33.53         32.32         0.48 o                         
   3   2   2        266.96        266.89         2.36 o                         
   4   2   2        125.14        113.81         1.36 o                         
   5   2   2        168.57        164.09         1.85 o                         
   6   2   2        104.43        103.85         1.75 o                         
   7   2   2         50.46         49.80         1.87 o                         
   8   2   2          0.22          0.47         0.52 o                         
   9   2   2          4.51          7.75         1.37 o                         
  -7   3   2          2.22          1.29         0.69 o                         
  -6   3   2         47.51         47.34         1.89 o                         
  -5   3   2         42.06         44.02         1.33 o                         
  -4   3   2          5.14          5.37         0.39 o                         
  -3   3   2        198.71        194.92         2.06 o                         
  -2   3   2        512.83        547.62         4.28 o                         
  -1   3   2         86.34         79.94         0.90 o                         
   0   3   2        728.50        705.51         5.00 o                         
   1   3   2        919.22        895.07         7.18 o                         
   2   3   2          0.65          0.58         0.10 o                         
   3   3   2       1584.41       1656.55        18.62 o                         
   4   3   2         35.32         46.21         0.83 o                         
   5   3   2         13.18         14.01         0.54 o                         
   6   3   2          7.38          4.35         0.36 o                         
   7   3   2          9.47         10.16         1.05 o                         
   8   3   2          8.90          9.18         1.05 o                         
   9   3   2          0.90          0.64         0.92 o                         
  -7   4   2          0.02         -0.59         0.75 o                         
  -6   4   2         75.85         76.51         2.52 o                         
  -5   4   2          1.10          0.48         0.44 o                         
  -4   4   2          0.01          0.42         0.24 o                         
  -3   4   2        138.57        134.50         1.57 o                         
  -2   4   2        178.15        174.26         1.80 o                         
  -1   4   2        104.53        103.43         1.22 o                         
   0   4   2        212.04        206.10         2.00 o                         
   1   4   2         39.87         39.41         0.58 o                         
   2   4   2          0.56          0.57         0.10 o                         
   3   4   2          1.92          2.30         0.20 o                         
   4   4   2         18.14         23.28         0.58 o                         
   5   4   2        222.28        228.09         2.32 o                         
   6   4   2          1.22          0.25         0.21 o                         
   7   4   2         61.88         61.52         1.57 o                         
   8   4   2         13.03         12.90         1.05 o                         
   9   4   2          1.36          0.99         1.37 o                         
  -6   5   2         44.32         45.92         2.09 o                         
  -5   5   2          6.98          7.82         0.93 o                         
  -4   5   2         17.62         14.23         0.87 o                         
  -3   5   2         14.00         10.89         0.54 o                         
  -2   5   2        104.30        105.75         1.37 o                         
  -1   5   2          8.46          9.76         0.40 o                         
   0   5   2        196.22        193.21         1.80 o                         
   1   5   2        234.36        234.14         2.27 o                         
   2   5   2          0.24         -0.07         0.07 o                         
   3   5   2         14.15         16.06         0.44 o                         
   4   5   2        435.85        458.50         3.97 o                         
   5   5   2         86.03         87.24         1.25 o                         
   6   5   2         26.54         26.84         0.78 o                         
   7   5   2         47.75         51.56         1.56 o                         
   8   5   2          2.48          2.86         0.69 o                         
   9   5   2          1.23          0.21         0.88 o                         
  -6   6   2         19.80         22.82         1.95 o                         
  -5   6   2         21.27         20.81         1.60 o                         
  -4   6   2          8.58          7.68         1.29 o                         
  -3   6   2         37.17         37.21         1.15 o                         
  -2   6   2          0.17         -0.03         0.18 o                         
  -1   6   2         71.77         69.25         1.06 o                         
   0   6   2          2.95          1.95         0.21 o                         
   1   6   2        148.53        148.83         1.70 o                         
   2   6   2         72.29         73.27         1.15 o                         
   3   6   2         15.51         12.96         0.45 o                         
   4   6   2        133.50        140.10         1.81 o                         
   5   6   2         33.55         33.08         0.84 o                         
   6   6   2          6.88          6.11         0.62 o                         
   7   6   2         35.19         37.42         1.37 o                         
   8   6   2          0.14          0.73         0.80 o                         
   9   6   2          1.80          2.26         1.53 o                         
  -5   7   2          4.47          2.61         1.45 o                         
  -4   7   2          1.17          1.56         0.80 o                         
  -3   7   2          3.58          3.21         0.74 o                         
  -2   7   2        160.76        168.22         3.32 o                         
  -1   7   2         87.81         90.80         1.74 o                         
   0   7   2        284.78        280.75         3.51 o                         
   1   7   2          5.18          5.91         0.43 o                         
   2   7   2        245.05        251.51         2.96 o                         
   3   7   2         18.79         17.52         0.77 o                         
   4   7   2         38.97         35.86         1.22 o                         
   5   7   2          5.63          6.72         0.63 o                         
   6   7   2          8.13          7.72         0.76 o                         
   7   7   2          8.15          7.95         0.79 o                         
   8   7   2          1.54          2.64         0.73 o                         
  -4   8   2          3.89          2.94         1.22 o                         
  -3   8   2          0.28         -0.06         1.14 o                         
  -2   8   2         53.40         52.36         1.88 o                         
  -1   8   2         17.75         16.73         1.19 o                         
   0   8   2        125.50        130.76         2.94 o                         
   1   8   2          2.53          2.12         0.47 o                         
   2   8   2          0.41          0.44         0.32 o                         
   3   8   2         35.66         36.26         1.89 o                         
   4   8   2          0.46         -0.26         0.34 o                         
   5   8   2          5.37          7.74         0.99 o                         
   6   8   2         17.44         17.38         1.65 o                         
   7   8   2          5.12          5.46         1.15 o                         
   8   8   2          3.77          6.12         1.49 o                         
  -3   9   2          4.44          4.11         1.23 o                         
  -2   9   2          1.99          1.29         1.41 o                         
  -1   9   2         19.29         19.25         1.67 o                         
   0   9   2          5.75          4.78         0.73 o                         
   1   9   2          5.15          4.84         0.77 o                         
   2   9   2         28.66         25.78         1.78 o                         
   3   9   2          4.77          2.84         0.79 o                         
   4   9   2         15.55         13.39         1.44 o                         
   5   9   2         28.93         29.20         3.95 o                         
   6   9   2          0.06          0.45         0.62 o                         
   7   9   2          3.24          3.22         0.89 o                         
  -2  10   2          0.57         -0.36         1.38 o                         
  -1  10   2         15.66         15.23         2.85 o                         
   0  10   2          1.88          4.03         0.87 o                         
   1  10   2         25.06         26.56         2.03 o                         
   2  10   2          9.85         11.09         1.35 o                         
   3  10   2          0.67         -0.45         0.68 o                         
   4  10   2         12.80         12.76         1.47 o                         
   5  10   2         28.31         35.74         2.06 o                         
   6  10   2         17.69         14.31         1.67 o                         
   0  11   2          6.58          3.07         1.12 o                         
   1  11   2          2.69          1.54         0.89 o                         
   2  11   2          5.74          4.39         1.00 o                         
   3  11   2          0.69         -0.25         1.34 o                         
   4  11   2          8.08          8.89         1.37 o                         
   5  11   2          1.09          0.41         0.89 o                         
  -4 -10   3          4.23          3.15         1.31 o                         
  -3 -10   3         13.01         14.47         1.97 o                         
  -2 -10   3         11.92         12.57         1.47 o                         
  -1 -10   3          0.02         -0.52         0.68 o                         
   0 -10   3          1.70          1.95         1.05 o                         
  -6  -9   3          6.91          6.64         1.25 o                         
  -5  -9   3          2.08          3.08         0.88 o                         
  -4  -9   3         18.12         18.02         2.24 o                         
  -3  -9   3          2.74          2.42         0.74 o                         
  -2  -9   3          1.10          0.16         0.57 o                         
  -1  -9   3          1.32          1.17         0.67 o                         
   0  -9   3          2.12          2.10         0.76 o                         
   1  -9   3         16.53         18.99         2.36 o                         
   2  -9   3          3.40          4.71         1.23 o                         
  -7  -8   3          2.26          1.29         1.33 o                         
  -6  -8   3          7.05          6.16         1.01 o                         
  -5  -8   3          9.89         10.11         1.29 o                         
  -4  -8   3          0.54          0.60         0.56 o                         
  -3  -8   3          0.00         -0.54         0.58 o                         
  -2  -8   3          4.67          5.18         0.80 o                         
  -1  -8   3         27.90         34.74         2.02 o                         
   0  -8   3          1.23          0.12         0.52 o                         
   1  -8   3         97.68         97.92         3.02 o                         
   2  -8   3          1.05          1.21         1.70 o                         
   3  -8   3          1.28          0.90         1.07 o                         
  -7  -7   3         34.15         35.09         3.10 o                         
  -6  -7   3         36.29         38.81         2.23 o                         
  -5  -7   3         15.73         18.28         1.67 o                         
  -4  -7   3          0.00         -0.09         0.49 o                         
  -3  -7   3         14.43         16.33         1.29 o                         
  -2  -7   3         64.99         67.22         2.03 o                         
  -1  -7   3          0.08         -0.27         0.37 o                         
   0  -7   3         39.41         34.26         1.48 o                         
   1  -7   3         15.50         17.31         1.36 o                         
   2  -7   3         14.25         15.41         1.50 o                         
   3  -7   3          0.01         -0.04         0.63 o                         
   4  -7   3          0.48          0.41         1.36 o                         
  -8  -6   3          0.30         -0.85         0.85 o                         
  -7  -6   3         18.79         18.69         1.56 o                         
  -6  -6   3         10.16         12.16         1.15 o                         
  -5  -6   3          8.90         10.81         0.94 o                         
  -4  -6   3         58.84         60.67         1.92 o                         
  -3  -6   3         14.73         22.22         1.07 o                         
  -2  -6   3        359.05        349.03         4.65 o                         
  -1  -6   3        105.64        108.38         1.83 o                         
   0  -6   3         65.18         78.42         1.96 o                         
   1  -6   3         31.05         28.71         0.97 o                         
   2  -6   3         59.57         59.16         1.57 o                         
   3  -6   3          1.63          1.50         0.43 o                         
   4  -6   3          9.05         10.85         1.46 o                         
   5  -6   3          8.70         12.18         1.56 o                         
  -8  -5   3          0.00         -0.80         0.80 o                         
  -7  -5   3          8.12          8.46         1.03 o                         
  -6  -5   3          0.00         -0.29         0.37 o                         
  -5  -5   3         75.83         71.25         1.60 o                         
  -4  -5   3         30.20         31.12         0.93 o                         
  -3  -5   3         34.79         33.04         0.78 o                         
  -2  -5   3          0.02          0.37         0.16 o                         
  -1  -5   3         15.29         16.58         0.55 o                         
   0  -5   3         60.19         61.96         0.95 o                         
   1  -5   3         52.04         51.89         0.92 o                         
   2  -5   3         13.52         13.93         0.60 o                         
   3  -5   3          3.12          2.84         0.42 o                         
   4  -5   3         27.91         26.72         1.74 o                         
   5  -5   3         32.58         34.88         2.04 o                         
   6  -5   3         21.12         25.07         1.84 o                         
  -8  -4   3          1.04          0.07         0.71 o                         
  -7  -4   3         20.89         20.96         1.62 o                         
  -6  -4   3          0.66          0.78         0.38 o                         
  -5  -4   3         31.64         31.76         0.92 o                         
  -4  -4   3         24.17         23.33         0.57 o                         
  -3  -4   3         12.47         14.40         0.40 o                         
  -2  -4   3          0.04          0.24         0.13 o                         
  -1  -4   3       2002.29       1995.74        14.65 o                         
   0  -4   3        401.18        422.41         3.41 o                         
   1  -4   3         87.40         85.69         1.11 o                         
   2  -4   3        182.62        173.41         1.92 o                         
   3  -4   3        182.64        171.64         2.14 o                         
   4  -4   3         26.16         27.86         1.16 o                         
   5  -4   3          0.65          0.11         0.36 o                         
   6  -4   3          5.06          3.97         0.80 o                         
   7  -4   3         11.17         13.50         1.61 o                         
  -8  -3   3         38.35         43.83         2.28 o                         
  -7  -3   3         27.36         28.88         1.63 o                         
  -6  -3   3          0.92          0.90         0.32 o                         
  -5  -3   3        107.89         98.24         1.47 o                         
  -4  -3   3        124.48        122.03         1.42 o                         
  -3  -3   3         86.10         96.63         1.14 o                         
  -2  -3   3          4.96          3.86         0.21 o                         
  -1  -3   3       1186.09       1185.65        10.67 o                         
   0  -3   3          1.54          0.71         0.11 o                         
   1  -3   3        429.29        464.02         3.78 o                         
   2  -3   3         50.42         50.34         0.82 o                         
   3  -3   3         46.17         42.74         0.75 o                         
   4  -3   3         92.27         91.40         1.64 o                         
   5  -3   3         46.29         45.06         1.57 o                         
   6  -3   3        113.23        123.91         3.63 o                         
   7  -3   3          0.33         -0.29         0.86 o                         
  -8  -2   3         25.32         26.07         2.02 o                         
  -7  -2   3          9.02         10.47         1.01 o                         
  -6  -2   3         31.12         26.89         1.03 o                         
  -5  -2   3         82.68         81.49         1.24 o                         
  -4  -2   3        261.42        280.93         2.58 o                         
  -3  -2   3        169.30        174.78         1.72 o                         
  -2  -2   3        495.96        540.02         4.04 o                         
  -1  -2   3        145.42        131.53         1.23 o                         
   0  -2   3        398.03        404.99         3.11 o                         
   1  -2   3          0.32          0.89         0.12 o                         
   2  -2   3        145.18        142.59         1.50 o                         
   3  -2   3         78.48         75.45         1.16 o                         
   4  -2   3          0.56          0.39         0.18 o                         
   5  -2   3         44.26         46.69         1.51 o                         
   6  -2   3         27.87         27.25         2.07 o                         
   7  -2   3          2.41          1.78         0.83 o                         
   8  -2   3         17.45         19.16         2.08 o                         
  -8  -1   3         14.85         14.65         1.53 o                         
  -7  -1   3         40.19         37.95         1.81 o                         
  -6  -1   3         29.77         28.88         1.21 o                         
  -5  -1   3          9.28          8.93         0.39 o                         
  -4  -1   3        172.79        180.03         1.78 o                         
  -3  -1   3         83.84         91.07         1.03 o                         
  -2  -1   3         15.69         17.83         0.44 o                         
  -1  -1   3       1679.64       1698.55        45.84 o                         
   0  -1   3         13.14         12.67         0.27 o                         
   1  -1   3        145.16        151.82         1.45 o                         
   2  -1   3        287.19        271.78         2.35 o                         
   3  -1   3        184.61        179.99         2.03 o                         
   4  -1   3         18.71         15.08         0.56 o                         
   5  -1   3        749.79        709.08         8.68 o                         
   6  -1   3          3.74          2.20         0.58 o                         
   7  -1   3          4.10          4.38         0.72 o                         
   8  -1   3          1.64          0.21         0.84 o                         
  -8   0   3         13.71         16.55         1.58 o                         
  -7   0   3         11.10         13.68         1.37 o                         
  -6   0   3          0.11         -0.30         0.30 o                         
  -5   0   3        112.32        101.67         1.56 o                         
  -4   0   3         25.18         20.10         0.45 o                         
  -3   0   3        685.57        736.43         5.72 o                         
  -2   0   3        122.80        133.43         1.34 o                         
  -1   0   3       1296.03       1265.54        19.99 o                         
   0   0   3        371.63        381.03         2.83 o                         
   1   0   3        757.33        796.81         5.75 o                         
   2   0   3        102.00         98.59         1.04 o                         
   3   0   3        121.77        122.03         1.49 o                         
   4   0   3         92.56         94.87         1.37 o                         
   5   0   3        187.20        184.69         2.28 o                         
   6   0   3          0.08          1.13         0.33 o                         
   7   0   3          0.01         -0.03         0.43 o                         
   8   0   3          2.08          1.60         0.82 o                         
  -8   1   3          6.25          6.34         1.06 o                         
  -7   1   3         28.37         33.58         1.96 o                         
  -6   1   3         12.43         11.44         0.91 o                         
  -5   1   3         39.72         39.16         1.22 o                         
  -4   1   3         87.87         81.14         1.25 o                         
  -3   1   3         73.90         79.09         0.93 o                         
  -2   1   3        297.70        308.34         2.46 o                         
  -1   1   3       2118.47       1972.68        53.07 o                         
   1   1   3         98.99         92.27         0.89 o                         
   2   1   3        793.14        802.23         5.85 o                         
   3   1   3        392.27        445.97         3.59 o                         
   4   1   3         23.38         22.42         0.50 o                         
   5   1   3         28.38         27.60         0.61 o                         
   6   1   3        151.86        143.52         2.52 o                         
   7   1   3          0.07         -0.36         0.36 o                         
   8   1   3         10.69         10.77         1.32 o                         
   9   1   3          8.21         10.12         1.67 o                         
  -8   2   3         14.45         12.87         1.55 o                         
  -7   2   3         59.47         53.06         2.39 o                         
  -6   2   3         18.19         12.78         1.57 o                         
  -5   2   3          7.78         12.07         0.80 o                         
  -4   2   3        197.21        188.89         2.23 o                         
  -3   2   3        222.77        225.69         2.37 o                         
  -2   2   3         65.66         69.74         0.87 o                         
  -1   2   3        469.92        443.77         3.33 o                         
   1   2   3        217.51        233.73         1.82 o                         
   2   2   3        174.98        148.70         1.47 o                         
   3   2   3        220.48        215.81         1.96 o                         
   4   2   3        176.37        188.48         1.88 o                         
   5   2   3        167.01        167.25         1.89 o                         
   6   2   3         24.09         26.49         0.86 o                         
   7   2   3          1.82          1.62         0.51 o                         
   8   2   3          2.67          1.10         0.67 o                         
   9   2   3         23.72         23.70         2.32 o                         
  -7   3   3         22.52         26.24         2.17 o                         
  -6   3   3          0.00          0.01         0.43 o                         
  -5   3   3          1.91         -0.13         0.37 o                         
  -4   3   3         26.87         21.89         0.73 o                         
  -3   3   3         80.67         76.16         0.96 o                         
  -2   3   3         12.55         14.16         0.38 o                         
  -1   3   3        201.51        178.30         1.74 o                         
   0   3   3        645.36        648.94         4.68 o                         
   1   3   3         12.69         11.49         0.33 o                         
   2   3   3         37.23         28.47         0.49 o                         
   3   3   3        865.46        905.06         6.54 o                         
   4   3   3         10.84         17.91         0.50 o                         
   5   3   3        224.87        219.53         2.32 o                         
   6   3   3         93.70         90.37         1.51 o                         
   7   3   3          2.43          2.78         0.52 o                         
   8   3   3          8.59         12.99         1.24 o                         
   9   3   3          5.09          4.13         1.09 o                         
  -7   4   3         21.23         26.31         1.91 o                         
  -6   4   3          9.86          9.13         1.04 o                         
  -5   4   3         38.53         32.04         1.60 o                         
  -4   4   3         84.20         77.43         1.44 o                         
  -3   4   3         81.12         83.87         1.15 o                         
  -2   4   3         11.39         12.94         0.43 o                         
  -1   4   3        716.33        691.61         5.30 o                         
   0   4   3        192.18        199.47         1.80 o                         
   1   4   3          5.31          5.53         0.23 o                         
   2   4   3        551.11        551.84         4.18 o                         
   3   4   3        727.83        761.97         5.67 o                         
   4   4   3         29.15         35.23         0.83 o                         
   5   4   3         95.59         92.18         1.31 o                         
   6   4   3          0.20         -0.23         0.23 o                         
   7   4   3         15.65         12.27         0.94 o                         
   8   4   3          0.63         -0.40         0.74 o                         
   9   4   3          0.01         -0.50         1.14 o                         
  -6   5   3         18.80         16.80         1.49 o                         
  -5   5   3          5.74          4.97         0.84 o                         
  -4   5   3         31.80         32.01         1.19 o                         
  -3   5   3         51.33         51.17         1.05 o                         
  -2   5   3         32.96         32.39         0.69 o                         
  -1   5   3        233.72        229.30         2.24 o                         
   0   5   3        165.45        178.06         1.73 o                         
   1   5   3        503.98        546.04         4.05 o                         
   2   5   3        130.65        119.35         1.30 o                         
   3   5   3          1.39          3.38         0.25 o                         
   4   5   3         23.24         24.02         0.61 o                         
   5   5   3          9.88          9.00         0.46 o                         
   6   5   3         41.18         42.10         1.03 o                         
   7   5   3         19.23         26.66         1.20 o                         
   8   5   3          0.20         -0.35         0.57 o                         
   9   5   3          3.75          4.44         1.07 o                         
  -6   6   3          5.56          9.60         1.48 o                         
  -5   6   3          1.24          1.58         0.74 o                         
  -4   6   3         30.95         35.29         1.55 o                         
  -3   6   3        220.87        225.61         3.56 o                         
  -2   6   3          1.20          0.66         0.23 o                         
  -1   6   3        123.17        118.72         1.49 o                         
   0   6   3         18.32         18.64         0.49 o                         
   1   6   3         67.69         69.71         1.12 o                         
   2   6   3         74.79         77.37         1.02 o                         
   3   6   3        116.70        118.34         1.42 o                         
   4   6   3         15.73         17.80         0.60 o                         
   5   6   3         15.01         13.83         0.66 o                         
   6   6   3         35.40         34.50         1.16 o                         
   7   6   3         13.02         14.62         0.94 o                         
   8   6   3          1.59          0.40         0.63 o                         
   9   6   3         29.51         38.15         2.61 o                         
  -5   7   3          0.20         -0.09         0.65 o                         
  -4   7   3          9.69         11.51         1.20 o                         
  -3   7   3          6.81          7.99         0.88 o                         
  -2   7   3          1.81          2.38         0.52 o                         
  -1   7   3         80.34         80.16         1.57 o                         
   0   7   3         80.21         81.87         1.44 o                         
   1   7   3          3.82          3.35         0.33 o                         
   2   7   3         47.10         42.51         1.01 o                         
   3   7   3         60.18         61.22         1.30 o                         
   4   7   3         10.37         13.33         0.69 o                         
   5   7   3         12.24         11.08         0.74 o                         
   6   7   3         10.86         10.56         0.79 o                         
   7   7   3         13.23         12.48         1.07 o                         
   8   7   3          5.06          4.58         1.29 o                         
  -4   8   3          6.78          7.99         1.39 o                         
  -3   8   3         14.78         16.43         1.71 o                         
  -2   8   3         31.54         36.89         1.88 o                         
  -1   8   3         15.75         15.10         1.37 o                         
   0   8   3         52.65         50.81         1.60 o                         
   1   8   3          6.29          5.84         0.63 o                         
   2   8   3          0.65          0.49         0.31 o                         
   3   8   3         98.55        105.33         2.49 o                         
   4   8   3         28.17         28.73         1.56 o                         
   5   8   3         69.91         78.76         2.54 o                         
   6   8   3          2.12          2.37         0.54 o                         
   7   8   3         20.72         18.94         1.86 o                         
   8   8   3          7.58          5.46         1.31 o                         
  -3   9   3         36.28         38.62         3.04 o                         
  -2   9   3         28.23         28.06         2.02 o                         
  -1   9   3         12.38         10.76         1.13 o                         
   0   9   3         95.38        102.79         2.97 o                         
   1   9   3          5.79          4.95         0.76 o                         
   2   9   3         35.36         35.92         1.74 o                         
   3   9   3         12.81         16.91         1.35 o                         
   4   9   3         13.06         12.00         1.37 o                         
   5   9   3          4.59          4.36         1.27 o                         
   6   9   3          6.16          5.38         0.94 o                         
   7   9   3         20.30         22.09         1.73 o                         
  -2  10   3         13.45         10.55         2.38 o                         
  -1  10   3         20.55         19.99         2.24 o                         
   0  10   3         20.03         20.84         1.86 o                         
   1  10   3          1.13          0.31         0.74 o                         
   2  10   3          0.25         -0.44         0.58 o                         
   3  10   3          3.60          5.15         1.02 o                         
   4  10   3         35.32         37.59         2.22 o                         
   5  10   3          3.23          2.25         0.87 o                         
   6  10   3          2.51          0.65         0.69 o                         
   0  11   3         13.61         10.97         1.48 o                         
   1  11   3          0.05         -0.65         0.65 o                         
   2  11   3          0.22         -0.13         0.71 o                         
   3  11   3          0.34          0.71         0.89 o                         
   4  11   3         20.50         20.82         2.00 o                         
   5  11   3          0.12          0.20         0.91 o                         
  -3 -10   4          0.01         -0.24         0.84 o                         
  -2 -10   4          1.76          0.18         0.92 o                         
  -1 -10   4          1.02         -0.55         1.19 o                         
  -5  -9   4          0.63          0.61         1.01 o                         
  -4  -9   4          0.26         -0.42         0.77 o                         
  -3  -9   4         27.32         29.54         2.32 o                         
  -2  -9   4          0.32         -0.29         0.51 o                         
  -1  -9   4          0.47          0.51         0.71 o                         
   0  -9   4          7.52          6.33         1.37 o                         
   1  -9   4          0.16          0.30         0.76 o                         
  -6  -8   4          0.07         -0.61         1.14 o                         
  -5  -8   4          8.08         11.48         1.69 o                         
  -4  -8   4          1.76          1.31         1.07 o                         
  -3  -8   4         27.42         33.27         1.96 o                         
  -2  -8   4         24.11         18.33         1.48 o                         
  -1  -8   4         58.61         48.32         2.12 o                         
   0  -8   4         25.02         24.02         1.76 o                         
   1  -8   4          8.88          7.71         1.21 o                         
   2  -8   4          5.73          3.72         0.94 o                         
   3  -8   4          0.01         -0.15         1.26 o                         
  -7  -7   4          0.12          2.03         1.20 o                         
  -6  -7   4         30.48         30.41         2.26 o                         
  -5  -7   4          0.10         -0.52         0.87 o                         
  -4  -7   4         14.08         11.69         1.34 o                         
  -3  -7   4         11.49         12.29         1.15 o                         
  -2  -7   4         27.17         29.59         1.60 o                         
  -1  -7   4         24.07         24.98         1.54 o                         
   0  -7   4         41.92         42.37         1.84 o                         
   1  -7   4          2.86          4.30         0.75 o                         
   2  -7   4          1.58          1.03         0.67 o                         
   3  -7   4         36.54         38.41         2.24 o                         
   4  -7   4         12.44         10.99         1.74 o                         
  -7  -6   4         10.01          9.73         1.40 o                         
  -6  -6   4         27.43         24.77         1.71 o                         
  -5  -6   4          2.45          2.73         0.59 o                         
  -4  -6   4         18.52         16.96         1.08 o                         
  -3  -6   4          5.43          7.15         0.71 o                         
  -2  -6   4         70.89         73.03         1.99 o                         
  -1  -6   4        449.42        430.59         6.17 o                         
   0  -6   4         23.24         20.68         1.12 o                         
   1  -6   4         25.39         23.67         1.26 o                         
   2  -6   4          9.96          9.13         0.88 o                         
   3  -6   4         24.05         21.07         2.10 o                         
   4  -6   4          0.04         -0.03         0.61 o                         
   5  -6   4          8.39          8.00         1.59 o                         
  -8  -5   4          0.74         -0.57         0.97 o                         
  -7  -5   4          8.29          7.32         1.01 o                         
  -6  -5   4          1.94          2.22         0.56 o                         
  -5  -5   4          0.02          0.19         0.36 o                         
  -4  -5   4          5.75          4.84         0.47 o                         
  -3  -5   4         17.24         17.62         0.70 o                         
  -2  -5   4        588.32        578.06         5.25 o                         
  -1  -5   4         47.38         49.09         1.01 o                         
   0  -5   4         37.59         37.77         0.74 o                         
   1  -5   4         14.60         14.98         0.55 o                         
   2  -5   4          0.02         -0.23         0.23 o                         
   3  -5   4         11.96         12.61         0.97 o                         
   4  -5   4          1.24          1.56         0.51 o                         
   5  -5   4         21.81         23.34         1.68 o                         
   6  -5   4         25.68         27.09         2.90 o                         
  -8  -4   4          1.80          0.16         0.76 o                         
  -7  -4   4          5.84          6.56         0.91 o                         
  -6  -4   4         26.47         25.79         1.46 o                         
  -5  -4   4         57.12         55.69         1.37 o                         
  -4  -4   4         97.57         94.82         1.55 o                         
  -3  -4   4         43.86         43.07         0.92 o                         
  -2  -4   4         67.93         68.86         1.14 o                         
  -1  -4   4          3.40          4.06         0.30 o                         
   0  -4   4        288.27        290.89         2.59 o                         
   1  -4   4        107.85        105.62         1.38 o                         
   2  -4   4         33.44         31.89         0.72 o                         
   3  -4   4         38.85         33.77         0.89 o                         
   4  -4   4         15.11         13.88         1.04 o                         
   5  -4   4          0.63          1.36         0.55 o                         
   6  -4   4          0.98          0.87         0.61 o                         
   7  -4   4          4.89          2.74         1.48 o                         
  -8  -3   4          2.86          2.17         0.85 o                         
  -7  -3   4          0.14          0.03         0.53 o                         
  -6  -3   4         24.77         27.54         1.63 o                         
  -5  -3   4         45.80         47.23         1.23 o                         
  -4  -3   4          6.87          5.81         0.31 o                         
  -3  -3   4         35.39         31.06         0.59 o                         
  -2  -3   4        399.69        389.17         3.61 o                         
  -1  -3   4        155.84        155.16         1.73 o                         
   0  -3   4          3.73          6.94         0.30 o                         
   1  -3   4         11.85          9.46         0.41 o                         
   2  -3   4         65.93         64.10         1.05 o                         
   3  -3   4         37.12         41.48         0.77 o                         
   4  -3   4        578.98        579.41         6.69 o                         
   5  -3   4         83.89         87.02         2.54 o                         
   6  -3   4          1.28          0.41         0.59 o                         
   7  -3   4          6.57          5.96         1.13 o                         
  -8  -2   4          6.70          7.56         1.06 o                         
  -7  -2   4          0.02          0.74         0.74 o                         
  -6  -2   4         94.00         95.22         2.53 o                         
  -5  -2   4         31.46         28.09         0.97 o                         
  -4  -2   4          5.05          6.24         0.24 o                         
  -3  -2   4       1177.43       1215.62         8.87 o                         
  -2  -2   4         95.33         92.01         1.07 o                         
  -1  -2   4        165.22        162.59         1.63 o                         
   0  -2   4        253.43        262.97         2.32 o                         
   1  -2   4        468.18        471.74         3.83 o                         
   2  -2   4         18.62         14.86         0.43 o                         
   3  -2   4          0.17          0.02         0.13 o                         
   4  -2   4         86.38         81.70         1.36 o                         
   5  -2   4         31.33         32.38         1.34 o                         
   6  -2   4          0.25         -0.01         0.40 o                         
   7  -2   4          7.65          7.72         1.21 o                         
   8  -2   4          0.20         -0.69         0.82 o                         
  -8  -1   4          6.62          9.18         1.49 o                         
  -7  -1   4         16.91         16.91         1.34 o                         
  -6  -1   4         69.04         70.35         2.13 o                         
  -5  -1   4          0.52          0.16         0.25 o                         
  -4  -1   4          3.49          4.52         0.33 o                         
  -3  -1   4        136.78        131.46         1.61 o                         
  -2  -1   4         28.84         21.89         0.52 o                         
  -1  -1   4          4.31          5.02         0.22 o                         
   0  -1   4          5.24          4.43         0.22 o                         
   1  -1   4         76.16         69.74         0.90 o                         
   2  -1   4         22.55         30.30         0.56 o                         
   3  -1   4         54.23         63.49         1.07 o                         
   4  -1   4        223.12        216.61         2.36 o                         
   5  -1   4         66.41         66.66         1.51 o                         
   6  -1   4         23.09         23.27         1.47 o                         
   7  -1   4          8.63         10.91         1.29 o                         
   8  -1   4          8.64         11.32         1.46 o                         
  -8   0   4          0.55          0.26         0.68 o                         
  -7   0   4         12.25         11.46         1.23 o                         
  -6   0   4          0.48          0.88         0.40 o                         
  -5   0   4        171.19        156.06         2.43 o                         
  -4   0   4         49.06         49.53         0.76 o                         
  -3   0   4        250.05        245.52         2.48 o                         
  -2   0   4        289.91        291.46         3.07 o                         
  -1   0   4          6.98          5.48         0.21 o                         
   0   0   4         98.83         97.62         1.02 o                         
   1   0   4        792.83        757.49         5.46 o                         
   2   0   4          5.69          4.30         0.21 o                         
   3   0   4        179.47        192.76         1.92 o                         
   4   0   4        436.68        434.22         3.85 o                         
   5   0   4          6.58          4.50         0.38 o                         
   6   0   4          8.83          8.53         0.81 o                         
   7   0   4         50.22         44.99         3.58 o                         
   8   0   4          7.73          8.58         1.52 o                         
  -8   1   4         11.16          9.68         1.36 o                         
  -7   1   4          0.45          0.11         0.57 o                         
  -6   1   4          7.24         10.64         0.97 o                         
  -5   1   4         58.60         52.90         1.39 o                         
  -4   1   4          5.28          7.26         0.40 o                         
  -3   1   4        348.35        346.40         2.95 o                         
  -2   1   4        246.20        238.94         2.12 o                         
  -1   1   4        103.23        112.07         1.16 o                         
   0   1   4       1642.67       1612.06        44.46 o                         
   1   1   4        567.45        515.26         3.92 o                         
   2   1   4        598.96        628.37         5.80 o                         
   3   1   4        318.72        354.55         3.00 o                         
   4   1   4         13.28          8.31         0.33 o                         
   5   1   4          4.40          3.46         0.24 o                         
   6   1   4          1.45          1.40         0.57 o                         
   7   1   4          5.92          6.24         1.66 o                         
   8   1   4          7.62          6.12         1.13 o                         
  -8   2   4         21.13         20.75         1.89 o                         
  -7   2   4          0.12          0.51         0.76 o                         
  -6   2   4         74.33         64.45         2.50 o                         
  -5   2   4         49.53         50.39         1.40 o                         
  -4   2   4          1.83          1.07         0.24 o                         
  -3   2   4        146.84        151.75         1.59 o                         
  -2   2   4        107.76        103.99         1.18 o                         
  -1   2   4        117.06        129.53         1.43 o                         
   0   2   4        217.66        223.77         2.01 o                         
   1   2   4       1130.13       1132.03         8.36 o                         
   2   2   4        226.27        251.67         2.19 o                         
   3   2   4        517.42        569.71         4.48 o                         
   4   2   4         46.43         45.50         0.76 o                         
   5   2   4         25.76         26.86         0.63 o                         
   6   2   4          1.00          0.27         0.25 o                         
   7   2   4         14.36         14.40         1.19 o                         
   8   2   4          4.12          3.52         0.94 o                         
   9   2   4          3.02          2.72         0.89 o                         
  -7   3   4          0.00         -0.61         0.61 o                         
  -6   3   4         80.96         80.73         2.86 o                         
  -5   3   4         39.72         44.48         1.50 o                         
  -4   3   4          7.58          6.61         0.50 o                         
  -3   3   4        183.91        180.95         1.87 o                         
  -2   3   4        305.14        330.00         2.88 o                         
  -1   3   4         35.45         37.72         0.63 o                         
   0   3   4        429.79        467.42         3.79 o                         
   1   3   4        709.29        728.25         6.15 o                         
   2   3   4         16.12         10.54         0.31 o                         
   3   3   4         16.77         21.08         0.50 o                         
   4   3   4        162.75        150.26         1.65 o                         
   5   3   4         10.12         11.50         0.49 o                         
   6   3   4          8.14          7.46         0.55 o                         
   7   3   4         24.23         19.90         1.39 o                         
   8   3   4          8.02          9.39         1.19 o                         
   9   3   4          2.39          1.41         0.97 o                         
  -7   4   4         11.47         14.27         1.56 o                         
  -6   4   4          2.73          3.15         0.82 o                         
  -5   4   4         20.22         22.06         1.26 o                         
  -4   4   4         19.32         18.86         0.81 o                         
  -3   4   4         64.41         66.14         1.01 o                         
  -2   4   4          0.54          0.40         0.13 o                         
  -1   4   4          3.99          2.88         0.22 o                         
   0   4   4        161.01        182.85         1.78 o                         
   1   4   4        955.22        974.73         7.78 o                         
   2   4   4         52.02         47.03         0.68 o                         
   3   4   4         76.35         68.10         0.97 o                         
   4   4   4         42.31         38.39         0.74 o                         
   5   4   4        122.04        131.57         1.69 o                         
   6   4   4         45.27         52.92         1.25 o                         
   7   4   4         44.33         38.92         1.59 o                         
   8   4   4         27.13         29.26         2.11 o                         
   9   4   4          7.83          7.43         1.14 o                         
  -6   5   4         23.43         28.77         2.69 o                         
  -5   5   4         51.37         51.41         2.67 o                         
  -4   5   4         23.51         22.89         1.21 o                         
  -3   5   4          0.01          0.00         0.18 o                         
  -2   5   4        219.59        207.90         2.18 o                         
  -1   5   4        103.74        103.10         1.31 o                         
   0   5   4        276.30        279.52         2.56 o                         
   1   5   4        251.66        238.63         2.20 o                         
   2   5   4        166.60        175.62         1.72 o                         
   3   5   4         16.46         15.93         0.48 o                         
   4   5   4        131.37        129.42         1.61 o                         
   5   5   4          7.99          7.02         0.42 o                         
   6   5   4          1.20          1.84         0.39 o                         
   7   5   4         31.83         36.39         1.35 o                         
   8   5   4          3.12          4.20         0.99 o                         
   9   5   4          0.22         -0.14         0.78 o                         
  -6   6   4          9.52         10.78         1.60 o                         
  -5   6   4          7.22          6.63         0.89 o                         
  -4   6   4          1.01          0.55         0.34 o                         
  -3   6   4         48.42         49.70         1.58 o                         
  -2   6   4        141.19        147.49         2.44 o                         
  -1   6   4         71.42         68.65         1.08 o                         
   0   6   4          9.21         10.89         0.42 o                         
   1   6   4          5.63          3.22         0.22 o                         
   2   6   4         17.63         17.20         0.45 o                         
   3   6   4          3.06          3.36         0.26 o                         
   4   6   4         11.08         11.18         0.50 o                         
   5   6   4          0.95          0.76         0.23 o                         
   6   6   4         79.81         84.17         1.87 o                         
   7   6   4         42.17         38.75         1.50 o                         
   8   6   4          0.00         -0.20         0.69 o                         
   9   6   4          3.95          6.74         1.51 o                         
  -5   7   4         14.79         13.82         1.49 o                         
  -4   7   4         27.45         21.44         1.68 o                         
  -3   7   4          3.25          3.32         0.77 o                         
  -2   7   4         72.54         74.99         1.91 o                         
  -1   7   4        261.78        258.31         3.70 o                         
   0   7   4         34.07         32.29         0.96 o                         
   1   7   4        132.00        128.54         1.91 o                         
   2   7   4         34.02         34.83         0.80 o                         
   3   7   4          3.89          3.63         0.35 o                         
   4   7   4         10.28          8.59         0.55 o                         
   5   7   4         13.31         13.11         0.99 o                         
   6   7   4         28.89         33.23         1.40 o                         
   7   7   4         28.16         24.84         1.63 o                         
   8   7   4          5.75          8.27         1.17 o                         
  -4   8   4          4.49          4.48         1.48 o                         
  -3   8   4         45.93         45.10         2.40 o                         
  -2   8   4          8.03          6.93         1.19 o                         
  -1   8   4        148.77        152.31         3.95 o                         
   0   8   4         14.35         13.85         1.17 o                         
   1   8   4         26.83         27.81         1.58 o                         
   2   8   4         20.86         22.52         1.61 o                         
   3   8   4          1.46          1.16         0.43 o                         
   4   8   4         37.41         39.06         1.73 o                         
   5   8   4         10.91         11.51         1.16 o                         
   6   8   4          0.06         -0.41         0.49 o                         
   7   8   4          0.16          0.35         0.62 o                         
   8   8   4          7.82          6.98         1.56 o                         
  -3   9   4          0.03         -0.80         0.80 o                         
  -2   9   4         26.38         28.52         2.31 o                         
  -1   9   4          4.62          5.66         0.84 o                         
   0   9   4          9.07          9.51         1.06 o                         
   1   9   4          0.10          0.38         0.45 o                         
   2   9   4         22.15         24.10         1.60 o                         
   3   9   4         87.27         84.10         3.71 o                         
   4   9   4         11.34         11.02         1.14 o                         
   5   9   4         45.55         50.54         2.72 o                         
   6   9   4          5.03          3.31         0.92 o                         
   7   9   4          0.37         -0.19         0.84 o                         
  -2  10   4         21.83         24.31         2.75 o                         
  -1  10   4          4.73          4.97         1.02 o                         
   0  10   4          5.99          3.77         0.84 o                         
   1  10   4         11.88         10.10         1.18 o                         
   2  10   4         10.13         10.20         1.20 o                         
   3  10   4         28.70         27.97         2.09 o                         
   4  10   4         13.96         17.40         1.74 o                         
   5  10   4         43.72         48.46         2.51 o                         
   6  10   4          0.11         -0.20         0.70 o                         
   0  11   4          0.62          0.83         1.10 o                         
   1  11   4          6.51          5.25         1.12 o                         
   2  11   4          2.73          0.64         0.83 o                         
   3  11   4          3.44          2.58         0.98 o                         
   4  11   4         15.29         17.46         2.36 o                         
   5  11   4         25.08         23.64         2.53 o                         
  -4  -9   5          0.10          0.81         0.88 o                         
  -3  -9   5          0.08          0.03         0.82 o                         
  -2  -9   5          2.76          1.82         0.96 o                         
  -1  -9   5          0.26          0.27         0.68 o                         
   0  -9   5          4.27          6.62         1.47 o                         
   1  -9   5          0.73          0.04         0.92 o                         
  -6  -8   5          4.59          3.58         1.12 o                         
  -5  -8   5          7.29          8.15         1.51 o                         
  -4  -8   5          2.50          3.11         0.96 o                         
  -3  -8   5          9.31         10.95         1.64 o                         
  -2  -8   5        134.62        130.48         3.98 o                         
  -1  -8   5         28.87         18.97         1.52 o                         
   0  -8   5         23.18         22.62         1.75 o                         
   1  -8   5          0.06          0.08         0.98 o                         
   2  -8   5         16.64         14.47         2.07 o                         
  -6  -7   5          0.82         -0.11         0.75 o                         
  -5  -7   5          0.34         -0.31         0.62 o                         
  -4  -7   5          1.69          3.09         0.93 o                         
  -3  -7   5         22.35         23.86         2.64 o                         
  -2  -7   5         62.21         61.29         2.56 o                         
  -1  -7   5          0.01          0.16         0.53 o                         
   0  -7   5         11.34         10.69         1.12 o                         
   1  -7   5          3.55          2.17         0.73 o                         
   2  -7   5          1.75          0.88         0.74 o                         
   3  -7   5          2.54          2.89         0.94 o                         
   4  -7   5          4.84          6.25         1.81 o                         
  -7  -6   5          6.60          5.07         1.45 o                         
  -6  -6   5          3.73          5.60         0.97 o                         
  -5  -6   5         35.18         33.49         2.23 o                         
  -4  -6   5          0.05         -0.09         0.52 o                         
  -3  -6   5        140.04        135.53         2.97 o                         
  -2  -6   5          0.52          1.22         0.44 o                         
  -1  -6   5        142.19        135.42         2.72 o                         
   0  -6   5         12.87          9.94         0.84 o                         
   1  -6   5         63.65         57.52         1.88 o                         
   2  -6   5         12.94         14.08         1.33 o                         
   3  -6   5         12.20         13.07         1.45 o                         
   4  -6   5         10.68         11.15         1.86 o                         
   5  -6   5          5.48          2.15         1.64 o                         
  -7  -5   5         23.28         20.22         1.71 o                         
  -6  -5   5          4.41          4.07         0.81 o                         
  -5  -5   5         46.15         45.85         2.46 o                         
  -4  -5   5         34.12         36.45         1.33 o                         
  -3  -5   5         36.87         35.37         1.12 o                         
  -2  -5   5        222.31        219.29         2.84 o                         
  -1  -5   5          1.49          2.25         0.33 o                         
   0  -5   5         32.78         34.47         0.94 o                         
   1  -5   5          3.21          1.74         0.32 o                         
   2  -5   5         27.08         27.89         1.04 o                         
   3  -5   5         43.64         48.24         2.33 o                         
   4  -5   5         78.39         83.07         2.36 o                         
   5  -5   5         36.66         32.25         2.45 o                         
   6  -5   5         14.16         12.67         1.66 o                         
  -8  -4   5          6.46          6.14         1.14 o                         
  -7  -4   5         21.56         23.91         1.96 o                         
  -6  -4   5         12.88          9.40         1.02 o                         
  -5  -4   5          6.00          7.53         0.80 o                         
  -4  -4   5        136.80        138.98         2.51 o                         
  -3  -4   5         11.90         12.26         0.58 o                         
  -2  -4   5         19.23         20.29         0.64 o                         
  -1  -4   5          8.86          8.86         0.48 o                         
   0  -4   5         72.50         71.13         1.05 o                         
   1  -4   5         11.41         12.08         0.51 o                         
   2  -4   5         43.59         38.38         0.90 o                         
   3  -4   5        164.37        164.81         2.45 o                         
   4  -4   5          8.94          8.64         0.87 o                         
   5  -4   5          0.66          2.14         0.73 o                         
   6  -4   5          9.91          9.20         1.62 o                         
  -8  -3   5         14.88         17.22         2.24 o                         
  -7  -3   5         12.42         13.44         1.34 o                         
  -6  -3   5          0.13          0.00         0.45 o                         
  -5  -3   5          0.23          0.27         0.30 o                         
  -4  -3   5        167.76        166.16         2.52 o                         
  -3  -3   5          4.48          4.78         0.28 o                         
  -2  -3   5          1.76          2.40         0.19 o                         
  -1  -3   5        125.02        121.14         1.45 o                         
   0  -3   5        287.43        286.83         2.65 o                         
   1  -3   5         11.57         11.68         0.46 o                         
   2  -3   5          6.89          5.16         0.33 o                         
   3  -3   5          9.07          8.65         0.50 o                         
   4  -3   5         68.18         68.85         1.66 o                         
   5  -3   5         73.20         82.08         3.63 o                         
   6  -3   5          1.63          2.03         0.75 o                         
   7  -3   5          0.46         -0.24         0.88 o                         
  -8  -2   5          0.86          1.31         0.86 o                         
  -7  -2   5          0.21         -0.45         0.45 o                         
  -6  -2   5         35.81         35.63         1.47 o                         
  -5  -2   5          9.42          9.33         0.73 o                         
  -4  -2   5         94.89         92.85         1.44 o                         
  -3  -2   5         27.94         28.15         0.69 o                         
  -2  -2   5         22.48         19.92         0.46 o                         
  -1  -2   5         83.37         84.81         1.07 o                         
   0  -2   5         17.86         13.10         0.53 o                         
   1  -2   5        174.44        172.80         1.82 o                         
   2  -2   5         88.86         82.97         1.16 o                         
   3  -2   5        218.34        217.25         2.23 o                         
   4  -2   5         26.34         23.96         0.83 o                         
   5  -2   5          5.16          5.29         0.78 o                         
   6  -2   5         16.34         21.02         1.81 o                         
   7  -2   5          0.00         -0.42         0.61 o                         
  -8  -1   5          3.23          2.10         1.03 o                         
  -7  -1   5         29.78         37.63         1.78 o                         
  -6  -1   5         84.13         84.77         2.50 o                         
  -5  -1   5          5.36          3.73         0.43 o                         
  -4  -1   5        280.23        279.22         2.97 o                         
  -3  -1   5          9.51         10.73         0.48 o                         
  -2  -1   5        126.16        127.18         1.57 o                         
  -1  -1   5        444.71        457.34         3.69 o                         
   0  -1   5        314.34        303.76         2.65 o                         
   1  -1   5          0.35          0.14         0.09 o                         
   2  -1   5        677.51        717.28         5.58 o                         
   3  -1   5         84.96         93.72         1.29 o                         
   4  -1   5          0.05         -0.11         0.18 o                         
   5  -1   5          0.01          0.06         0.29 o                         
   6  -1   5         87.27         81.07         2.47 o                         
   7  -1   5          2.23          1.49         0.66 o                         
   8  -1   5          4.23          3.53         1.37 o                         
  -8   0   5         12.11         14.46         1.57 o                         
  -7   0   5         59.76         52.87         2.09 o                         
  -6   0   5         22.16         18.73         1.34 o                         
  -5   0   5        121.08        126.50         2.44 o                         
  -4   0   5        127.84        127.61         1.79 o                         
  -3   0   5          6.64          5.04         0.32 o                         
  -2   0   5         28.87         31.07         0.64 o                         
  -1   0   5         38.91         31.90         0.56 o                         
   0   0   5        281.97        262.10         2.56 o                         
   1   0   5         14.60         16.49         0.41 o                         
   2   0   5        129.91        138.62         1.51 o                         
   3   0   5          2.78          6.46         0.28 o                         
   4   0   5         52.20         54.26         1.11 o                         
   5   0   5         12.82         13.10         0.75 o                         
   6   0   5         11.94         12.69         1.04 o                         
   7   0   5          0.08         -0.38         0.38 o                         
   8   0   5          0.45         -0.57         0.57 o                         
  -8   1   5          9.94         10.69         1.43 o                         
  -7   1   5         31.84         27.36         2.02 o                         
  -6   1   5          3.91          6.07         0.82 o                         
  -5   1   5         18.51         17.61         1.10 o                         
  -4   1   5         13.51         14.43         0.44 o                         
  -3   1   5         29.24         27.86         0.57 o                         
  -2   1   5          0.30          0.25         0.10 o                         
  -1   1   5         33.21         42.86         0.67 o                         
   0   1   5       2059.78       2049.42        56.53 o                         
   1   1   5          1.11          1.15         0.13 o                         
   2   1   5        271.62        276.21         2.72 o                         
   3   1   5        507.57        525.04         4.21 o                         
   4   1   5          0.75          0.53         0.14 o                         
   5   1   5         58.31         60.86         1.26 o                         
   6   1   5         82.48         86.84         2.34 o                         
   7   1   5          2.34          2.87         0.65 o                         
   8   1   5          2.37          1.06         0.66 o                         
  -7   2   5         32.18         36.92         2.23 o                         
  -6   2   5         20.56         18.50         1.36 o                         
  -5   2   5         10.05         11.48         0.90 o                         
  -4   2   5        169.20        165.87         2.33 o                         
  -3   2   5        113.85        120.42         1.40 o                         
  -2   2   5        126.71        112.59         1.30 o                         
  -1   2   5        346.66        331.77         2.82 o                         
   0   2   5        707.68        760.28         5.79 o                         
   1   2   5       1078.35       1160.64        11.03 o                         
   2   2   5        301.10        308.29         3.09 o                         
   3   2   5          9.44          6.65         0.38 o                         
   4   2   5         46.93         46.48         0.79 o                         
   5   2   5         10.22         10.69         0.51 o                         
   6   2   5         58.91         59.03         2.05 o                         
   7   2   5          0.00          0.22         0.41 o                         
   8   2   5          5.18          4.89         0.88 o                         
  -7   3   5         34.46         38.45         2.46 o                         
  -6   3   5         14.23         12.65         1.28 o                         
  -5   3   5          1.10          1.50         0.46 o                         
  -4   3   5         43.23         38.70         1.10 o                         
  -3   3   5         53.68         51.28         0.85 o                         
  -2   3   5         69.98         71.88         1.02 o                         
  -1   3   5        579.81        577.76         4.56 o                         
   0   3   5         84.22         66.41         0.89 o                         
   1   3   5        568.45        584.67         4.68 o                         
   2   3   5         26.40         22.92         0.46 o                         
   3   3   5         23.13         17.20         0.47 o                         
   4   3   5         43.56         43.42         0.81 o                         
   5   3   5          1.69          1.83         0.22 o                         
   6   3   5         74.17         66.59         1.77 o                         
   7   3   5          7.96          7.00         0.88 o                         
   8   3   5          3.96          3.38         0.85 o                         
   9   3   5          2.32          2.93         0.93 o                         
  -7   4   5         19.17         16.89         1.74 o                         
  -6   4   5         12.98         11.85         1.34 o                         
  -5   4   5          0.83          0.65         0.55 o                         
  -4   4   5         47.25         50.99         1.36 o                         
  -3   4   5        182.97        179.25         2.71 o                         
  -2   4   5         27.96         30.58         0.66 o                         
  -1   4   5        251.77        247.53         2.36 o                         
   0   4   5         12.14         17.73         0.45 o                         
   1   4   5          0.04          0.65         0.14 o                         
   2   4   5          0.46          0.75         0.16 o                         
   3   4   5        128.17        127.61         1.47 o                         
   4   4   5         48.79         49.16         0.83 o                         
   5   4   5          3.34          5.06         0.37 o                         
   6   4   5        175.74        174.90         3.07 o                         
   7   4   5         11.80          7.50         0.90 o                         
   8   4   5          1.39          1.17         0.64 o                         
   9   4   5          6.14          3.08         1.07 o                         
  -6   5   5          5.63          7.33         1.50 o                         
  -5   5   5          0.50          0.69         0.56 o                         
  -4   5   5         27.40         30.88         1.69 o                         
  -3   5   5         15.72         13.26         0.71 o                         
  -2   5   5        395.73        378.49         3.45 o                         
  -1   5   5        210.12        197.00         2.07 o                         
   0   5   5         58.42         59.37         0.91 o                         
   1   5   5          0.38          0.04         0.13 o                         
   2   5   5         50.95         48.79         0.94 o                         
   3   5   5          2.77          2.40         0.26 o                         
   4   5   5         31.55         31.98         0.70 o                         
   5   5   5          4.15          5.67         0.44 o                         
   6   5   5         76.96         71.63         1.72 o                         
   7   5   5          8.23          8.83         0.86 o                         
   8   5   5          0.64          0.53         0.54 o                         
   9   5   5          7.98         12.06         1.69 o                         
  -6   6   5         11.77          7.99         2.79 o                         
  -5   6   5          1.16          0.84         0.67 o                         
  -4   6   5          7.60          7.60         0.79 o                         
  -3   6   5          0.29          0.63         0.36 o                         
  -2   6   5        256.50        255.88         3.28 o                         
  -1   6   5        349.08        343.37         3.21 o                         
   0   6   5        175.41        164.41         1.78 o                         
   1   6   5         38.79         37.67         0.84 o                         
   2   6   5         33.01         34.53         0.79 o                         
   3   6   5        190.23        191.49         2.01 o                         
   4   6   5         62.36         67.01         1.22 o                         
   5   6   5         52.39         51.23         1.34 o                         
   6   6   5          0.56          1.38         0.48 o                         
   7   6   5         12.18         12.43         1.16 o                         
   8   6   5          0.62         -0.57         0.60 o                         
  -5   7   5          3.37          1.92         1.12 o                         
  -4   7   5         36.17         40.52         3.46 o                         
  -3   7   5         99.23         97.52         2.97 o                         
  -2   7   5         26.64         26.72         1.20 o                         
  -1   7   5         28.07         30.19         1.25 o                         
   0   7   5          0.40          0.11         0.20 o                         
   1   7   5         27.79         29.05         0.80 o                         
   2   7   5          1.28          1.30         0.26 o                         
   3   7   5         74.08         77.80         1.58 o                         
   4   7   5          9.50          9.89         0.69 o                         
   5   7   5         22.73         23.56         1.19 o                         
   6   7   5          3.19          3.21         0.52 o                         
   7   7   5         16.57         15.21         1.20 o                         
   8   7   5          0.03         -0.71         0.71 o                         
  -4   8   5          5.44          7.29         1.56 o                         
  -3   8   5         28.78         29.70         2.11 o                         
  -2   8   5          0.01          0.00         0.53 o                         
  -1   8   5          7.76          8.76         1.07 o                         
   0   8   5         24.90         24.59         1.54 o                         
   1   8   5         12.55         12.20         1.12 o                         
   2   8   5          0.28         -0.34         0.34 o                         
   3   8   5         12.14         14.79         1.12 o                         
   4   8   5        248.39        263.85         5.29 o                         
   5   8   5         37.90         37.25         1.91 o                         
   6   8   5         12.66         12.71         1.29 o                         
   7   8   5          3.31          5.75         1.07 o                         
   8   8   5          0.54          0.98         0.95 o                         
  -3   9   5         10.76         12.57         1.91 o                         
  -2   9   5          2.90          3.65         1.10 o                         
  -1   9   5          2.60          1.54         0.70 o                         
   0   9   5         33.15         34.55         1.79 o                         
   1   9   5          6.83          6.23         0.86 o                         
   2   9   5         27.94         27.35         1.55 o                         
   3   9   5          1.73          0.32         0.50 o                         
   4   9   5         78.17         85.59         2.81 o                         
   5   9   5         31.01         26.27         1.81 o                         
   6   9   5          0.09         -0.66         0.67 o                         
   7   9   5          2.35          1.19         0.85 o                         
  -2  10   5          0.62         -0.51         1.20 o                         
  -1  10   5          2.10          0.40         0.90 o                         
   0  10   5          8.69          7.96         1.33 o                         
   1  10   5          6.51          5.10         0.89 o                         
   2  10   5          0.63         -0.50         0.50 o                         
   3  10   5          7.50          7.74         1.03 o                         
   4  10   5          0.00         -0.19         0.96 o                         
   5  10   5          5.94          5.27         1.09 o                         
   6  10   5          0.64         -0.48         0.78 o                         
   0  11   5          1.47          0.47         1.01 o                         
   1  11   5         20.44         20.09         2.54 o                         
   2  11   5          0.48          0.24         0.74 o                         
   3  11   5         17.37         16.18         2.57 o                         
   4  11   5          4.02          1.06         0.89 o                         
   5  11   5          6.18          5.61         1.13 o                         
  -3  -9   6         24.56         24.04         2.21 o                         
  -2  -9   6          1.26          2.25         1.08 o                         
  -1  -9   6          0.01          1.38         0.93 o                         
  -5  -8   6          0.31         -0.77         0.77 o                         
  -4  -8   6          3.87          1.84         0.87 o                         
  -3  -8   6         12.91          8.87         1.34 o                         
  -2  -8   6          4.00          4.02         1.06 o                         
  -1  -8   6         31.07         29.44         1.88 o                         
   0  -8   6          0.08          0.90         0.79 o                         
   1  -8   6          1.78          1.95         1.00 o                         
   2  -8   6          5.77          7.31         1.30 o                         
  -6  -7   6         15.70         16.08         1.71 o                         
  -5  -7   6          0.51         -0.22         0.85 o                         
  -4  -7   6         10.55         10.55         1.64 o                         
  -3  -7   6          4.23          2.43         0.88 o                         
  -2  -7   6          3.16          5.92         0.89 o                         
  -1  -7   6          0.02         -0.05         0.42 o                         
   0  -7   6         10.63          8.78         1.14 o                         
   1  -7   6         12.76         16.82         1.96 o                         
   2  -7   6          5.44          8.36         1.24 o                         
   3  -7   6         30.04         35.45         2.99 o                         
  -6  -6   6          0.00          0.05         0.80 o                         
  -5  -6   6         12.18         12.28         1.30 o                         
  -4  -6   6         40.79         35.28         1.70 o                         
  -3  -6   6          4.29          4.01         1.07 o                         
  -2  -6   6         28.57         30.74         2.14 o                         
  -1  -6   6         29.65         32.74         1.48 o                         
   0  -6   6          7.12         11.52         1.00 o                         
   1  -6   6          5.12          6.47         1.09 o                         
   2  -6   6          3.08          1.89         0.72 o                         
   3  -6   6         21.41         19.65         1.85 o                         
   4  -6   6          5.90          5.67         1.93 o                         
  -7  -5   6          0.04          0.12         0.83 o                         
  -6  -5   6          0.03          0.36         0.76 o                         
  -5  -5   6         31.07         31.58         1.67 o                         
  -4  -5   6          1.88          1.68         0.47 o                         
  -3  -5   6         25.78         26.82         1.31 o                         
  -2  -5   6        140.66        142.35         2.70 o                         
  -1  -5   6          6.76          6.59         0.62 o                         
   0  -5   6        108.99         99.05         2.00 o                         
   1  -5   6         21.61         19.95         1.04 o                         
   2  -5   6         10.60          9.19         0.91 o                         
   3  -5   6         24.14         25.64         1.74 o                         
   4  -5   6         35.93         38.71         2.07 o                         
   5  -5   6          2.53          2.28         1.03 o                         
  -7  -4   6         10.07          6.63         1.11 o                         
  -6  -4   6         38.50         43.37         1.99 o                         
  -5  -4   6         77.56         78.49         2.62 o                         
  -4  -4   6          1.16          0.67         0.33 o                         
  -3  -4   6        156.45        154.22         2.74 o                         
  -2  -4   6         21.27         21.15         0.71 o                         
  -1  -4   6         53.58         52.63         1.09 o                         
   0  -4   6         35.80         35.78         0.84 o                         
   1  -4   6          1.18          1.57         0.29 o                         
   2  -4   6          0.01         -0.21         0.21 o                         
   3  -4   6         15.83         17.09         1.13 o                         
   4  -4   6         20.85         22.00         1.56 o                         
   5  -4   6          5.56          8.24         1.11 o                         
   6  -4   6          0.13         -0.33         0.74 o                         
  -7  -3   6          0.04         -0.41         0.61 o                         
  -6  -3   6         50.92         48.01         2.34 o                         
  -5  -3   6          8.97         11.52         0.99 o                         
  -4  -3   6         25.16         23.84         1.06 o                         
  -3  -3   6         15.55         15.27         0.59 o                         
  -2  -3   6         87.56         93.01         1.28 o                         
  -1  -3   6          7.54          7.52         0.32 o                         
   0  -3   6         22.60         24.60         0.60 o                         
   1  -3   6         91.31         93.97         1.33 o                         
   2  -3   6          4.96          6.39         0.41 o                         
   3  -3   6        215.91        208.99         3.02 o                         
   4  -3   6         10.36          9.90         0.88 o                         
   5  -3   6         55.28         53.78         2.08 o                         
   6  -3   6         21.71         24.59         2.04 o                         
   7  -3   6         10.21         10.66         1.42 o                         
  -8  -2   6          7.91          2.77         1.09 o                         
  -7  -2   6         17.72         17.28         1.85 o                         
  -6  -2   6          2.37          2.90         0.66 o                         
  -5  -2   6         14.73         15.18         0.99 o                         
  -4  -2   6          3.86          2.96         0.40 o                         
  -3  -2   6          4.20          4.13         0.33 o                         
  -2  -2   6        104.04        103.88         1.27 o                         
  -1  -2   6         67.45         64.82         0.96 o                         
   0  -2   6          0.01         -0.12         0.12 o                         
   1  -2   6        362.35        381.17         3.40 o                         
   2  -2   6          1.51          2.84         0.26 o                         
   3  -2   6         29.83         28.18         0.70 o                         
   4  -2   6        137.31        135.99         2.98 o                         
   5  -2   6          1.46          4.06         0.87 o                         
   6  -2   6          0.79          0.42         0.61 o                         
   7  -2   6          0.26          0.33         0.68 o                         
  -8  -1   6          1.14          1.73         0.96 o                         
  -7  -1   6          7.48          5.63         0.83 o                         
  -6  -1   6          3.47          3.50         0.90 o                         
  -5  -1   6         38.11         38.37         1.51 o                         
  -4  -1   6         39.41         40.28         1.13 o                         
  -3  -1   6          0.36          0.85         0.20 o                         
  -2  -1   6         79.73         67.32         0.99 o                         
  -1  -1   6        250.81        261.39         2.44 o                         
   0  -1   6        495.16        510.05         4.18 o                         
   1  -1   6         16.90         14.49         0.45 o                         
   2  -1   6         31.94         30.51         0.64 o                         
   3  -1   6         14.14         15.85         0.50 o                         
   4  -1   6         55.81         55.06         1.27 o                         
   5  -1   6          8.36          8.13         0.88 o                         
   6  -1   6          3.68          5.10         0.77 o                         
   7  -1   6          1.32          1.02         0.80 o                         
  -7   0   6          7.49          7.25         0.93 o                         
  -6   0   6          2.08          2.11         0.58 o                         
  -5   0   6         38.31         37.23         1.37 o                         
  -4   0   6         17.17         15.80         0.75 o                         
  -3   0   6         87.60         87.56         1.55 o                         
  -2   0   6        851.51        867.24         7.18 o                         
  -1   0   6         59.26         68.71         0.95 o                         
   0   0   6        500.80        540.57         4.34 o                         
   1   0   6        161.66        155.15         1.65 o                         
   2   0   6         28.13         25.45         0.53 o                         
   3   0   6          0.80          1.55         0.17 o                         
   4   0   6         51.92         54.16         1.10 o                         
   5   0   6         41.23         39.68         1.36 o                         
   6   0   6          0.00          0.07         0.43 o                         
   7   0   6          8.48          9.64         1.17 o                         
   8   0   6          0.24          1.30         0.77 o                         
  -7   1   6          0.09         -0.57         0.57 o                         
  -6   1   6         80.62         80.19         2.86 o                         
  -5   1   6         95.81         94.75         2.53 o                         
  -4   1   6          6.79          6.34         0.49 o                         
  -3   1   6        100.26         95.05         1.41 o                         
  -2   1   6         82.28         77.13         1.01 o                         
  -1   1   6        213.35        235.20         2.21 o                         
   0   1   6         44.90         54.79         0.80 o                         
   1   1   6        101.31         97.14         1.17 o                         
   2   1   6         28.02         22.83         0.61 o                         
   3   1   6        103.67        111.49         1.55 o                         
   4   1   6         36.38         35.15         0.64 o                         
   5   1   6         50.06         48.46         1.47 o                         
   6   1   6          7.83          5.53         0.75 o                         
   7   1   6          6.12          9.10         1.11 o                         
   8   1   6          1.26          0.10         0.70 o                         
  -7   2   6          0.02          0.50         0.71 o                         
  -6   2   6          2.50          1.71         0.60 o                         
  -5   2   6         13.37         16.15         1.22 o                         
  -4   2   6         28.18         27.40         1.09 o                         
  -3   2   6         34.74         35.88         0.70 o                         
  -2   2   6        161.78        163.01         1.75 o                         
  -1   2   6          0.02          0.05         0.13 o                         
   0   2   6       1108.79       1193.11         9.00 o                         
   1   2   6          4.71          3.38         0.22 o                         
   2   2   6        445.27        461.04         4.19 o                         
   3   2   6          0.89          0.65         0.16 o                         
   4   2   6        244.93        247.44         2.76 o                         
   5   2   6        153.39        140.41         2.37 o                         
   6   2   6         15.85         11.09         1.03 o                         
   7   2   6          1.03          0.15         0.60 o                         
   8   2   6         21.19         22.89         2.39 o                         
  -7   3   6          9.09          6.73         1.48 o                         
  -6   3   6          3.46          4.48         0.85 o                         
  -5   3   6         29.02         33.51         2.53 o                         
  -4   3   6         20.01         16.26         0.85 o                         
  -3   3   6        238.52        229.79         2.35 o                         
  -2   3   6        820.69        796.74         6.20 o                         
  -1   3   6          4.22          4.18         0.26 o                         
   0   3   6        555.23        569.54         4.54 o                         
   1   3   6        662.39        661.55         5.14 o                         
   2   3   6         56.89         54.79         0.81 o                         
   3   3   6         13.73         11.26         0.36 o                         
   4   3   6         83.80         83.48         1.11 o                         
   5   3   6         25.95         25.05         0.87 o                         
   6   3   6         13.61          9.51         0.95 o                         
   7   3   6          0.21          0.76         0.53 o                         
   8   3   6          5.54          5.47         1.03 o                         
  -6   4   6          2.84          2.53         0.84 o                         
  -5   4   6         18.19         16.92         1.32 o                         
  -4   4   6          5.71          5.32         0.63 o                         
  -3   4   6          9.41          8.39         0.60 o                         
  -2   4   6        640.95        623.66         5.11 o                         
  -1   4   6          4.23          5.58         0.43 o                         
   0   4   6         19.10         18.54         0.46 o                         
   1   4   6         41.74         41.34         0.84 o                         
   2   4   6         86.24         83.63         1.27 o                         
   3   4   6          6.94          9.03         0.36 o                         
   4   4   6         71.87         67.78         1.05 o                         
   5   4   6         13.30         10.59         0.61 o                         
   6   4   6        117.25        114.33         2.61 o                         
   7   4   6          1.89          1.47         0.80 o                         
   8   4   6         13.85         16.97         1.67 o                         
  -6   5   6          3.82          4.14         0.98 o                         
  -5   5   6         70.37         76.79         2.87 o                         
  -4   5   6         45.45         44.92         1.67 o                         
  -3   5   6        101.73        100.48         2.13 o                         
  -2   5   6          3.12          3.17         0.34 o                         
  -1   5   6         46.03         49.04         0.89 o                         
   0   5   6         52.74         54.69         0.88 o                         
   1   5   6         52.97         51.80         1.07 o                         
   2   5   6        200.27        199.50         2.42 o                         
   3   5   6         24.48         24.88         0.71 o                         
   4   5   6         68.35         65.33         1.14 o                         
   5   5   6          0.71          1.40         0.30 o                         
   6   5   6         23.05         22.34         1.14 o                         
   7   5   6         33.98         28.04         1.70 o                         
   8   5   6          7.14          8.84         1.09 o                         
  -5   6   6         12.56         11.53         1.30 o                         
  -4   6   6          8.26          7.85         0.85 o                         
  -3   6   6         53.77         53.87         1.69 o                         
  -2   6   6         17.02         14.63         0.80 o                         
  -1   6   6         38.47         38.56         0.94 o                         
   0   6   6         10.33         12.32         0.52 o                         
   1   6   6          6.09          5.57         0.40 o                         
   2   6   6         26.79         22.76         0.86 o                         
   3   6   6         92.12         91.65         1.50 o                         
   4   6   6        297.26        292.15         3.92 o                         
   5   6   6          0.96         -0.12         0.31 o                         
   6   6   6         10.89         13.18         1.13 o                         
   7   6   6          0.46          1.59         0.64 o                         
   8   6   6          6.28          4.34         0.95 o                         
  -5   7   6          0.22         -0.78         0.78 o                         
  -4   7   6         41.28         44.22         2.74 o                         
  -3   7   6          9.75         10.07         1.11 o                         
  -2   7   6          2.04          0.74         0.41 o                         
  -1   7   6         72.32         74.28         1.90 o                         
   0   7   6          3.33          3.04         0.43 o                         
   1   7   6         74.60         73.51         1.57 o                         
   2   7   6         47.67         47.56         1.43 o                         
   3   7   6        130.39        143.98         2.59 o                         
   4   7   6        169.44        170.97         3.21 o                         
   5   7   6          0.62         -0.11         0.33 o                         
   6   7   6          2.86          3.21         0.63 o                         
   7   7   6          1.53          1.29         0.51 o                         
   8   7   6          3.64          4.35         1.16 o                         
  -4   8   6         33.77         23.14         3.11 o                         
  -3   8   6         19.62         20.97         1.87 o                         
  -2   8   6         61.80         66.13         3.14 o                         
  -1   8   6         42.72         46.97         1.91 o                         
   0   8   6          0.51          0.95         0.46 o                         
   1   8   6         24.14         28.25         1.32 o                         
   2   8   6         28.02         30.27         1.37 o                         
   3   8   6         28.92         27.88         1.29 o                         
   4   8   6         17.36         17.46         1.18 o                         
   5   8   6          4.41          3.05         0.78 o                         
   6   8   6         16.84         17.02         1.34 o                         
   7   8   6          0.74          0.78         0.91 o                         
   8   8   6          4.42          5.46         1.31 o                         
  -3   9   6          0.01          0.74         1.08 o                         
  -2   9   6          1.63          0.42         1.19 o                         
  -1   9   6          4.04          3.54         1.23 o                         
   0   9   6         10.10          9.97         1.12 o                         
   1   9   6          8.70          7.64         0.98 o                         
   2   9   6          4.59          4.33         0.77 o                         
   3   9   6          4.01          2.03         0.66 o                         
   4   9   6         60.74         64.16         2.42 o                         
   5   9   6         36.98         44.05         3.40 o                         
   6   9   6         13.24         15.75         1.59 o                         
   7   9   6          0.68          0.80         0.72 o                         
  -1  10   6          4.27          6.18         1.10 o                         
   0  10   6         12.52         13.71         1.43 o                         
   1  10   6          0.02          0.14         0.45 o                         
   2  10   6         50.30         50.94         2.24 o                         
   3  10   6          3.03          1.41         1.01 o                         
   4  10   6         28.04         21.42         2.41 o                         
   5  10   6          4.15          1.79         1.20 o                         
   6  10   6          0.14         -0.69         0.69 o                         
   0  11   6          0.00         -0.82         0.82 o                         
   1  11   6          0.27          0.76         1.10 o                         
   2  11   6         13.23         15.62         1.79 o                         
   3  11   6          0.80          2.42         0.98 o                         
   4  11   6          0.00         -0.66         1.05 o                         
   5  11   6          0.89          0.68         1.06 o                         
  -4  -8   7          4.68          4.36         1.19 o                         
  -3  -8   7         39.42         42.85         3.87 o                         
  -2  -8   7          0.11          0.66         0.75 o                         
  -1  -8   7         33.47         41.57         2.98 o                         
   0  -8   7          0.33         -0.36         0.73 o                         
   1  -8   7          8.24         11.49         1.56 o                         
  -5  -7   7          5.40          2.07         0.86 o                         
  -4  -7   7          0.34         -0.87         0.87 o                         
  -3  -7   7         20.60         24.32         2.63 o                         
  -2  -7   7         20.50         21.64         1.97 o                         
  -1  -7   7          3.63          5.14         0.98 o                         
   0  -7   7          1.37          2.39         0.67 o                         
   1  -7   7          0.23         -0.21         0.87 o                         
   2  -7   7          8.99          9.24         1.44 o                         
  -6  -6   7          1.67          3.51         1.28 o                         
  -5  -6   7         16.17         13.42         1.49 o                         
  -4  -6   7         28.27         37.09         2.04 o                         
  -3  -6   7          0.40         -0.32         0.52 o                         
  -2  -6   7         10.90         10.08         1.36 o                         
  -1  -6   7          3.27          4.25         0.82 o                         
   0  -6   7          7.98          7.66         1.69 o                         
   1  -6   7          0.41          0.94         0.59 o                         
   2  -6   7          1.48          2.42         0.81 o                         
   3  -6   7         28.79         31.82         2.61 o                         
   4  -6   7          1.59         -1.11         1.11 o                         
  -6  -5   7          0.68         -0.74         0.74 o                         
  -5  -5   7          2.54          3.05         0.69 o                         
  -4  -5   7          8.29          7.10         0.86 o                         
  -3  -5   7          0.36          0.89         0.42 o                         
  -2  -5   7         22.59         21.92         1.28 o                         
  -1  -5   7          3.87          3.66         0.62 o                         
   0  -5   7         16.68         18.47         1.25 o                         
   1  -5   7          2.55          1.49         0.46 o                         
   2  -5   7         25.63         24.92         1.71 o                         
   3  -5   7         45.46         40.52         3.07 o                         
   4  -5   7          0.00         -0.16         1.05 o                         
   5  -5   7         16.04         16.99         2.78 o                         
  -7  -4   7          2.32          1.61         0.78 o                         
  -6  -4   7          1.01          0.83         0.83 o                         
  -5  -4   7          0.24          0.24         0.48 o                         
  -4  -4   7          5.15          7.65         0.84 o                         
  -3  -4   7         59.18         58.39         1.99 o                         
  -2  -4   7         69.02         67.92         1.67 o                         
  -1  -4   7          4.22          2.93         0.41 o                         
   0  -4   7        118.15        113.93         1.93 o                         
   1  -4   7         31.44         31.36         1.21 o                         
   2  -4   7          6.66          4.68         0.55 o                         
   3  -4   7         43.22         43.15         1.77 o                         
   4  -4   7          5.33          4.82         0.75 o                         
   5  -4   7          8.41          8.11         1.22 o                         
  -7  -3   7          1.25          0.55         0.86 o                         
  -6  -3   7         37.32         34.78         2.44 o                         
  -5  -3   7          9.43          8.14         0.81 o                         
  -4  -3   7         75.97         75.08         1.97 o                         
  -3  -3   7         45.02         48.10         1.49 o                         
  -2  -3   7         62.02         63.01         1.37 o                         
  -1  -3   7        343.18        346.56         3.91 o                         
   0  -3   7          1.53          1.58         0.27 o                         
   1  -3   7          0.15         -0.17         0.20 o                         
   2  -3   7         94.57         95.01         1.91 o                         
   3  -3   7         11.02         12.39         0.96 o                         
   4  -3   7          8.05          7.44         0.82 o                         
   5  -3   7          0.46          0.08         0.53 o                         
   6  -3   7          0.08         -0.88         0.88 o                         
  -7  -2   7         20.13         20.96         1.83 o                         
  -6  -2   7          3.50          4.63         1.30 o                         
  -5  -2   7          9.17         10.15         1.40 o                         
  -4  -2   7         64.73         62.45         1.70 o                         
  -3  -2   7         39.00         41.41         1.09 o                         
  -2  -2   7         27.07         26.12         0.60 o                         
  -1  -2   7         57.51         59.00         0.97 o                         
   0  -2   7         10.90         12.93         0.50 o                         
   1  -2   7          3.72          4.21         0.31 o                         
   2  -2   7          1.82          1.15         0.22 o                         
   3  -2   7         17.45         18.07         0.83 o                         
   4  -2   7         65.06         68.24         2.22 o                         
   5  -2   7          0.01          0.29         0.45 o                         
   6  -2   7         16.77         22.07         1.76 o                         
   7  -2   7          1.21          1.06         0.78 o                         
  -7  -1   7         22.26         24.73         1.98 o                         
  -6  -1   7          2.83          2.66         0.61 o                         
  -5  -1   7          1.65          2.30         0.53 o                         
  -4  -1   7         73.16         75.88         2.02 o                         
  -3  -1   7         27.14         27.52         0.81 o                         
  -2  -1   7         11.56         11.46         0.38 o                         
  -1  -1   7        143.51        149.62         1.70 o                         
   0  -1   7        487.92        498.37         4.21 o                         
   1  -1   7        241.12        245.06         2.46 o                         
   2  -1   7          6.15          7.32         0.40 o                         
   3  -1   7        186.61        184.26         3.03 o                         
   4  -1   7          6.46          5.42         0.63 o                         
   5  -1   7         49.02         45.39         1.87 o                         
   6  -1   7         10.61          9.66         1.00 o                         
   7  -1   7          0.14         -0.39         0.69 o                         
  -7   0   7          9.51          8.25         1.08 o                         
  -6   0   7         13.06         11.36         1.08 o                         
  -5   0   7          0.14         -0.39         0.39 o                         
  -4   0   7         38.80         40.19         1.23 o                         
  -3   0   7          3.97          3.35         0.34 o                         
  -2   0   7          0.49          0.86         0.15 o                         
  -1   0   7         70.40         78.01         1.10 o                         
   0   0   7        360.77        379.44         3.34 o                         
   1   0   7          6.82          7.49         0.36 o                         
   2   0   7        178.41        184.99         2.04 o                         
   3   0   7        117.33        117.13         1.41 o                         
   4   0   7          9.10          7.79         0.82 o                         
   5   0   7         27.49         26.89         1.59 o                         
   6   0   7          0.03         -0.42         0.42 o                         
   7   0   7          2.90          4.10         1.00 o                         
   8   0   7          0.40         -0.19         0.87 o                         
  -7   1   7          8.39         10.77         1.27 o                         
  -6   1   7         15.64         17.28         1.38 o                         
  -5   1   7         23.49         25.76         1.46 o                         
  -4   1   7          2.47          3.02         0.48 o                         
  -3   1   7        684.57        669.65         6.71 o                         
  -2   1   7         50.91         49.33         0.81 o                         
  -1   1   7        130.19        134.86         1.51 o                         
   0   1   7         90.80         86.82         1.17 o                         
   1   1   7         12.45         10.18         0.41 o                         
   2   1   7         70.32         79.06         1.28 o                         
   3   1   7        139.36        138.66         1.88 o                         
   4   1   7          0.23         -0.18         0.19 o                         
   5   1   7          0.12         -0.21         0.27 o                         
   6   1   7          3.00          2.12         0.62 o                         
   7   1   7         29.62         26.45         2.05 o                         
   8   1   7          0.39          0.85         1.19 o                         
  -7   2   7         15.02         15.42         1.61 o                         
  -6   2   7         23.71         22.72         1.58 o                         
  -5   2   7          1.16          0.98         0.46 o                         
  -4   2   7         70.74         77.47         2.20 o                         
  -3   2   7        335.97        321.28         3.65 o                         
  -2   2   7        138.04        139.14         1.62 o                         
  -1   2   7         58.57         62.42         0.97 o                         
   0   2   7        295.75        286.18         2.66 o                         
   1   2   7          4.44          3.03         0.23 o                         
   2   2   7          9.04          9.62         0.49 o                         
   3   2   7          0.04          0.40         0.18 o                         
   4   2   7         15.32         11.34         0.73 o                         
   5   2   7         88.19         79.89         2.64 o                         
   6   2   7         78.87         76.27         2.43 o                         
   7   2   7          2.52          3.19         0.70 o                         
   8   2   7          0.01          0.00         0.63 o                         
  -6   3   7         19.26         21.58         1.59 o                         
  -5   3   7          0.32          0.03         0.46 o                         
  -4   3   7         78.23         75.71         2.62 o                         
  -3   3   7         62.84         60.63         1.49 o                         
  -2   3   7         79.96         73.35         1.12 o                         
  -1   3   7         42.80         51.03         0.88 o                         
   0   3   7         16.59         15.33         0.49 o                         
   1   3   7        125.44        121.05         1.43 o                         
   2   3   7          2.23          0.36         0.11 o                         
   3   3   7        146.26        148.19         1.88 o                         
   4   3   7         17.90         23.58         0.78 o                         
   5   3   7         49.19         42.25         1.50 o                         
   6   3   7        102.52         91.88         2.97 o                         
   7   3   7         10.04         13.95         1.22 o                         
   8   3   7          0.71          0.52         1.08 o                         
  -6   4   7         16.50         19.32         1.68 o                         
  -5   4   7          2.53          0.87         0.56 o                         
  -4   4   7         27.87         26.48         1.54 o                         
  -3   4   7         13.64         11.17         0.78 o                         
  -2   4   7        451.63        446.91         4.08 o                         
  -1   4   7         10.08          9.98         0.45 o                         
   0   4   7        368.99        364.43         3.26 o                         
   1   4   7         41.37         43.19         0.71 o                         
   2   4   7         30.52         31.85         0.64 o                         
   3   4   7        429.38        414.01         3.51 o                         
   4   4   7         28.53         28.08         0.83 o                         
   5   4   7          0.22         -0.03         0.30 o                         
   6   4   7         29.41         33.49         1.73 o                         
   7   4   7          3.52          1.84         0.72 o                         
   8   4   7          0.53         -0.73         0.92 o                         
  -6   5   7          1.11         -0.21         0.91 o                         
  -5   5   7         18.68         20.81         1.89 o                         
  -4   5   7         27.06         27.95         1.59 o                         
  -3   5   7         37.30         39.97         1.41 o                         
  -2   5   7          8.47          7.36         0.69 o                         
  -1   5   7         69.38         69.88         1.34 o                         
   0   5   7        105.75        108.12         1.39 o                         
   1   5   7         35.00         30.78         0.79 o                         
   2   5   7          0.00         -0.18         0.18 o                         
   3   5   7        265.89        261.49         3.02 o                         
   4   5   7         43.68         39.32         1.28 o                         
   5   5   7         19.84         23.52         1.19 o                         
   6   5   7          4.10          2.32         0.56 o                         
   7   5   7          6.40          6.56         0.99 o                         
   8   5   7          5.43          6.67         1.58 o                         
  -5   6   7         35.22         40.69         2.78 o                         
  -4   6   7         31.47         39.35         2.16 o                         
  -3   6   7         21.71         19.21         1.25 o                         
  -2   6   7         26.63         25.36         1.42 o                         
  -1   6   7         11.59         11.69         0.73 o                         
   0   6   7         80.64         78.67         1.77 o                         
   1   6   7          9.52          9.47         0.58 o                         
   2   6   7          5.27          3.06         0.35 o                         
   3   6   7        103.29        100.86         2.22 o                         
   4   6   7        225.76        237.18         4.35 o                         
   5   6   7         10.03          7.20         1.00 o                         
   6   6   7         74.59         85.79         2.97 o                         
   7   6   7          9.65         13.70         1.38 o                         
   8   6   7          0.11         -0.75         0.79 o                         
  -4   7   7         12.60         12.41         2.13 o                         
  -3   7   7         14.11         14.18         1.43 o                         
  -2   7   7         32.03         33.68         1.67 o                         
  -1   7   7          0.17         -0.26         0.45 o                         
   0   7   7         14.43         14.68         0.86 o                         
   1   7   7          0.03         -0.08         0.34 o                         
   2   7   7         13.43         10.14         0.75 o                         
   3   7   7         46.04         45.84         1.80 o                         
   4   7   7        167.18        185.88         3.45 o                         
   5   7   7          0.35         -0.35         0.35 o                         
   6   7   7         11.55          9.90         1.03 o                         
   7   7   7          6.22          6.74         1.11 o                         
   8   7   7          0.66          2.60         1.02 o                         
  -3   8   7          0.39         -0.18         0.53 o                         
  -2   8   7          4.91          6.99         0.91 o                         
  -1   8   7          6.18          6.15         0.92 o                         
   0   8   7         32.45         38.47         1.55 o                         
   1   8   7        105.24        102.25         2.38 o                         
   2   8   7          1.40          0.49         0.44 o                         
   3   8   7         34.32         32.77         1.49 o                         
   4   8   7         11.69         11.57         1.14 o                         
   5   8   7          0.16          0.68         0.54 o                         
   6   8   7          2.76          2.36         0.72 o                         
   7   8   7          2.56          2.54         0.66 o                         
  -2   9   7         24.50         24.68         2.16 o                         
  -1   9   7          3.03          3.96         1.29 o                         
   0   9   7         11.56         12.29         1.25 o                         
   1   9   7         36.84         32.65         2.73 o                         
   2   9   7         10.41         11.79         1.23 o                         
   3   9   7         17.74         19.08         1.54 o                         
   4   9   7          1.66          1.89         0.63 o                         
   5   9   7          0.58          0.16         0.61 o                         
   6   9   7          0.20          0.10         0.68 o                         
   7   9   7          0.20         -0.75         0.75 o                         
  -1  10   7          1.02          0.03         0.80 o                         
   0  10   7          5.33          5.89         1.09 o                         
   1  10   7          0.60          1.15         0.64 o                         
   2  10   7          1.66          2.37         0.71 o                         
   3  10   7         17.86         18.52         1.55 o                         
   4  10   7          9.19         11.76         2.08 o                         
   5  10   7          9.93         15.27         1.96 o                         
   6  10   7          4.05          4.09         1.07 o                         
   1  11   7          0.57         -0.84         0.84 o                         
   2  11   7         11.72         11.65         1.37 o                         
   3  11   7          8.27          5.97         1.07 o                         
   4  11   7         13.09         12.81         1.81 o                         
  -4  -7   8          0.01         -0.77         0.77 o                         
  -3  -7   8          0.23          2.67         0.84 o                         
  -2  -7   8          7.30         11.16         2.15 o                         
  -1  -7   8         19.63         19.91         1.96 o                         
   0  -7   8          9.90         12.71         1.81 o                         
   1  -7   8          0.78         -0.01         0.95 o                         
  -5  -6   8          3.58          3.71         1.08 o                         
  -4  -6   8          1.27          2.56         1.24 o                         
  -3  -6   8          3.64          2.26         0.76 o                         
  -2  -6   8         15.08         13.01         1.61 o                         
  -1  -6   8          1.17          0.06         0.60 o                         
   0  -6   8         26.28         30.81         1.81 o                         
   1  -6   8          0.05         -0.32         0.90 o                         
   2  -6   8          3.11          2.16         0.99 o                         
   3  -6   8         17.06         21.04         2.43 o                         
  -6  -5   8          3.86          1.71         1.00 o                         
  -5  -5   8         33.22         38.52         2.12 o                         
  -4  -5   8          0.11          0.06         0.45 o                         
  -3  -5   8          4.21          4.74         0.94 o                         
  -2  -5   8         10.18          9.32         1.29 o                         
  -1  -5   8          6.60          5.23         0.71 o                         
   0  -5   8          4.33          3.08         0.58 o                         
   1  -5   8         33.70         33.90         1.62 o                         
   2  -5   8          0.00          0.08         0.64 o                         
   3  -5   8          2.28          3.63         0.93 o                         
   4  -5   8          0.00          0.40         0.98 o                         
  -6  -4   8          2.87          4.77         1.03 o                         
  -5  -4   8         13.00         14.81         1.26 o                         
  -4  -4   8          0.33         -0.39         0.39 o                         
  -3  -4   8         67.72         62.35         2.01 o                         
  -2  -4   8         46.65         43.43         1.52 o                         
  -1  -4   8          0.09         -0.27         0.27 o                         
   0  -4   8          7.41          8.46         0.86 o                         
   1  -4   8          0.09          0.57         0.40 o                         
   2  -4   8          3.90          4.49         0.80 o                         
   3  -4   8          1.68          0.69         0.62 o                         
   4  -4   8          6.07          8.46         1.14 o                         
   5  -4   8          1.55          3.74         1.49 o                         
  -7  -3   8          2.48          1.72         1.42 o                         
  -6  -3   8          3.67          2.72         0.90 o                         
  -5  -3   8          8.38          8.94         1.07 o                         
  -4  -3   8          0.89          0.91         0.45 o                         
  -3  -3   8         15.55         15.13         1.15 o                         
  -2  -3   8         47.95         51.10         1.72 o                         
  -1  -3   8        249.07        247.88         4.17 o                         
   0  -3   8          6.94          6.23         0.50 o                         
   1  -3   8         89.92         96.82         1.92 o                         
   2  -3   8         48.49         47.18         1.42 o                         
   3  -3   8          3.82          3.85         0.66 o                         
   4  -3   8          6.58          5.88         0.95 o                         
   5  -3   8          4.33          4.09         0.89 o                         
   6  -3   8          0.75          1.38         0.98 o                         
  -7  -2   8          3.79          4.28         1.08 o                         
  -6  -2   8          0.60         -0.22         0.60 o                         
  -5  -2   8         20.01         19.04         1.54 o                         
  -4  -2   8         19.33         20.14         1.27 o                         
  -3  -2   8          0.86          0.04         0.33 o                         
  -2  -2   8         54.37         56.75         1.35 o                         
  -1  -2   8        199.18        199.88         2.60 o                         
   0  -2   8         32.37         33.01         0.80 o                         
   1  -2   8         94.37         96.69         1.65 o                         
   2  -2   8          3.28          2.90         0.45 o                         
   3  -2   8         57.64         65.20         2.13 o                         
   4  -2   8         68.84         72.53         2.38 o                         
   5  -2   8          0.02         -0.17         0.51 o                         
   6  -2   8          1.13          1.87         0.77 o                         
  -7  -1   8          0.76         -0.47         0.76 o                         
  -6  -1   8          6.02          4.73         0.80 o                         
  -5  -1   8         28.19         31.99         1.66 o                         
  -4  -1   8         75.48         81.19         2.04 o                         
  -3  -1   8        208.13        200.57         3.43 o                         
  -2  -1   8         24.89         26.39         0.83 o                         
  -1  -1   8          0.03          0.01         0.16 o                         
   0  -1   8         49.83         49.50         0.93 o                         
   1  -1   8         69.17         71.15         1.15 o                         
   2  -1   8          0.29         -0.02         0.26 o                         
   3  -1   8         25.51         27.55         1.11 o                         
   4  -1   8         49.65         50.99         1.92 o                         
   5  -1   8         11.24         12.47         1.17 o                         
   6  -1   8          8.58          7.61         1.11 o                         
   7  -1   8          5.57          6.48         1.23 o                         
  -7   0   8          3.32          1.30         0.91 o                         
  -6   0   8          0.68          0.72         0.73 o                         
  -5   0   8         16.36         18.97         1.49 o                         
  -4   0   8         38.10         35.51         1.30 o                         
  -3   0   8         83.09         83.26         1.57 o                         
  -2   0   8          6.14          5.96         0.34 o                         
  -1   0   8         46.06         46.73         0.86 o                         
   0   0   8         37.73         40.19         0.86 o                         
   1   0   8          0.02         -0.14         0.14 o                         
   2   0   8         61.29         57.44         0.95 o                         
   3   0   8          1.09          0.80         0.28 o                         
   4   0   8          0.43          0.34         0.48 o                         
   5   0   8        178.39        189.52         7.71 o                         
   6   0   8          1.11          0.43         0.65 o                         
   7   0   8          3.00          2.87         1.04 o                         
  -7   1   8          0.72         -1.01         1.06 o                         
  -6   1   8         22.97         23.08         1.63 o                         
  -5   1   8         64.18         66.95         2.22 o                         
  -4   1   8         11.69          9.63         1.18 o                         
  -3   1   8        176.90        174.01         2.83 o                         
  -2   1   8         53.79         49.88         0.91 o                         
  -1   1   8         90.79         85.75         1.23 o                         
   0   1   8          3.68          3.86         0.30 o                         
   1   1   8         66.08         63.71         1.02 o                         
   2   1   8         14.54         12.63         0.61 o                         
   3   1   8          0.73          0.54         0.22 o                         
   4   1   8          0.48          0.68         0.33 o                         
   5   1   8        127.15        114.72         4.15 o                         
   6   1   8         23.12         18.33         1.45 o                         
   7   1   8          6.33          6.61         1.04 o                         
  -6   2   8          0.73         -0.36         0.93 o                         
  -5   2   8          0.06         -0.57         0.57 o                         
  -4   2   8          8.61          8.93         0.89 o                         
  -3   2   8        234.39        222.64         4.16 o                         
  -2   2   8        399.35        392.34         3.74 o                         
  -1   2   8        135.10        133.59         1.63 o                         
   0   2   8          4.14          3.39         0.27 o                         
   1   2   8         83.85         86.12         1.21 o                         
   2   2   8        219.71        224.91         2.73 o                         
   3   2   8         35.58         32.04         0.85 o                         
   4   2   8          0.01         -0.24         0.24 o                         
   5   2   8         17.30         20.49         1.44 o                         
   6   2   8          9.09          9.35         0.99 o                         
   7   2   8          0.30          0.24         0.49 o                         
   8   2   8          2.15          1.66         0.98 o                         
  -6   3   8          1.88          2.81         0.76 o                         
  -5   3   8        105.91        113.10         3.74 o                         
  -4   3   8         47.50         45.91         1.77 o                         
  -3   3   8          0.08         -0.27         0.27 o                         
  -2   3   8         97.38         96.46         1.53 o                         
  -1   3   8         60.91         61.92         1.04 o                         
   0   3   8         10.32         11.99         0.49 o                         
   1   3   8        192.53        194.85         2.07 o                         
   2   3   8         99.86         95.71         1.25 o                         
   3   3   8         63.56         69.91         1.25 o                         
   4   3   8         21.40         20.47         0.98 o                         
   5   3   8          5.19          6.37         0.69 o                         
   6   3   8          8.93          8.07         1.00 o                         
   7   3   8          0.03         -0.54         0.56 o                         
   8   3   8          4.28          4.72         1.73 o                         
  -6   4   8          0.03          1.30         0.83 o                         
  -5   4   8         55.16         59.61         2.75 o                         
  -4   4   8          0.17         -0.06         0.42 o                         
  -3   4   8         11.38          8.87         0.91 o                         
  -2   4   8         72.24         73.13         1.70 o                         
  -1   4   8          6.49          6.66         0.43 o                         
   0   4   8          7.64          7.65         0.41 o                         
   1   4   8        108.99        112.31         1.42 o                         
   2   4   8         48.19         41.88         0.76 o                         
   3   4   8        562.77        562.67         7.00 o                         
   4   4   8         75.20         76.79         1.71 o                         
   5   4   8         68.16         62.76         1.96 o                         
   6   4   8          0.46          1.46         0.57 o                         
   7   4   8          0.03         -0.55         0.55 o                         
   8   4   8          8.17          8.58         1.94 o                         
  -5   5   8          1.59          0.96         1.00 o                         
  -4   5   8         16.52         16.56         1.33 o                         
  -3   5   8         46.50         46.65         1.76 o                         
  -2   5   8          5.41          5.94         0.55 o                         
  -1   5   8         41.89         42.33         1.00 o                         
   0   5   8          1.63          1.62         0.30 o                         
   1   5   8         50.98         47.25         1.07 o                         
   2   5   8          1.71          1.50         0.32 o                         
   3   5   8        462.35        460.74         5.47 o                         
   4   5   8        164.79        162.44         3.58 o                         
   5   5   8         67.31         75.31         2.16 o                         
   6   5   8          0.44          1.04         0.58 o                         
   7   5   8         11.85          5.71         1.07 o                         
   8   5   8          5.78          4.81         1.55 o                         
  -5   6   8          0.20         -0.82         0.82 o                         
  -4   6   8         28.96         28.63         1.91 o                         
  -3   6   8          1.78          2.71         0.68 o                         
  -2   6   8         20.49         20.79         1.30 o                         
  -1   6   8         55.65         56.45         1.66 o                         
   0   6   8         10.86          8.47         0.57 o                         
   1   6   8         68.60         62.24         1.66 o                         
   2   6   8         44.08         48.97         1.45 o                         
   3   6   8          2.66          1.38         0.38 o                         
   4   6   8         15.94         13.32         1.02 o                         
   5   6   8          1.04          1.41         0.67 o                         
   6   6   8          0.45          0.05         0.47 o                         
   7   6   8          7.73          8.34         1.23 o                         
   8   6   8          1.78          4.00         1.23 o                         
  -4   7   8         16.07         21.36         2.23 o                         
  -3   7   8          2.39          2.75         0.81 o                         
  -2   7   8         17.03         20.88         1.67 o                         
  -1   7   8         25.85         27.90         1.23 o                         
   0   7   8         46.81         45.56         1.50 o                         
   1   7   8         24.69         21.39         1.17 o                         
   2   7   8          4.35          5.99         0.67 o                         
   3   7   8          7.37          7.80         0.75 o                         
   4   7   8          7.09          6.12         0.84 o                         
   5   7   8          2.65          2.22         0.85 o                         
   6   7   8          9.05         11.10         1.15 o                         
   7   7   8          2.06          2.17         0.76 o                         
  -3   8   8          1.14          0.88         0.85 o                         
  -2   8   8         15.79         16.49         1.61 o                         
  -1   8   8          3.71          3.08         0.70 o                         
   0   8   8          1.32          0.44         0.43 o                         
   1   8   8          4.32          4.15         0.67 o                         
   2   8   8          2.75          2.69         0.55 o                         
   3   8   8         43.01         47.81         1.79 o                         
   4   8   8         12.28         12.42         1.37 o                         
   5   8   8          8.39          8.17         1.07 o                         
   6   8   8          0.40         -0.39         0.57 o                         
   7   8   8          0.60         -0.24         0.63 o                         
  -2   9   8          2.04          2.31         1.15 o                         
  -1   9   8          0.00          0.49         0.64 o                         
   0   9   8          6.45         11.27         1.24 o                         
   1   9   8         16.38         13.30         1.29 o                         
   2   9   8         37.77         38.14         1.71 o                         
   3   9   8         13.97         15.93         1.43 o                         
   4   9   8          0.01          0.82         0.60 o                         
   5   9   8         13.06         11.56         1.48 o                         
   6   9   8          5.39          7.85         1.21 o                         
  -1  10   8          4.02          3.87         1.13 o                         
   0  10   8         22.51         28.54         2.35 o                         
   1  10   8          3.22          1.33         0.77 o                         
   2  10   8         23.71         24.05         1.85 o                         
   3  10   8          7.49         10.98         1.41 o                         
   4  10   8          3.51          3.55         0.93 o                         
   5  10   8          1.84          2.00         0.85 o                         
   2  11   8          0.10          0.48         0.75 o                         
   3  11   8          0.67         -0.30         1.15 o                         
  -2  -7   9         13.33         11.94         1.53 o                         
  -1  -7   9          0.00         -0.23         0.93 o                         
   0  -7   9          0.89         -1.03         1.03 o                         
  -4  -6   9          2.84          1.75         1.25 o                         
  -3  -6   9          1.48          1.20         0.76 o                         
  -2  -6   9          1.47          2.55         0.89 o                         
  -1  -6   9          0.32          0.03         1.34 o                         
   0  -6   9         17.89         20.09         2.85 o                         
   1  -6   9          0.06         -0.34         0.77 o                         
   2  -6   9          0.00          0.88         1.68 o                         
  -5  -5   9          0.36         -0.69         0.75 o                         
  -4  -5   9          0.01          0.08         0.58 o                         
  -3  -5   9          8.35          8.20         1.06 o                         
  -2  -5   9         32.73         31.49         1.77 o                         
  -1  -5   9         41.58         41.99         2.56 o                         
   0  -5   9          1.80          1.93         0.61 o                         
   1  -5   9          1.93          0.82         0.76 o                         
   2  -5   9         15.65         11.46         1.47 o                         
   3  -5   9          1.19          0.46         0.89 o                         
  -6  -4   9          1.62          0.30         1.31 o                         
  -5  -4   9          0.15         -0.37         0.75 o                         
  -4  -4   9          3.40          3.09         0.70 o                         
  -3  -4   9          4.44          6.82         0.81 o                         
  -2  -4   9          4.36          3.21         0.64 o                         
  -1  -4   9         41.28         41.31         2.86 o                         
   0  -4   9         19.50         22.02         1.20 o                         
   1  -4   9          0.00         -0.19         0.48 o                         
   2  -4   9          2.87          3.17         1.10 o                         
   3  -4   9          2.64          2.40         0.81 o                         
   4  -4   9          2.12          2.46         0.91 o                         
  -6  -3   9          6.28          8.42         1.17 o                         
  -5  -3   9          7.26          6.36         0.98 o                         
  -4  -3   9         78.15         78.12         2.41 o                         
  -3  -3   9          4.24          4.65         0.72 o                         
  -2  -3   9          5.65          5.10         0.74 o                         
  -1  -3   9         13.72         14.24         1.10 o                         
   0  -3   9          9.43         10.69         0.90 o                         
   1  -3   9          0.72         -0.41         0.43 o                         
   2  -3   9          1.20          0.56         0.52 o                         
   3  -3   9          7.67          5.88         0.96 o                         
   4  -3   9         14.97         15.12         1.52 o                         
   5  -3   9          0.46          0.80         1.17 o                         
  -6  -2   9          4.86          4.78         1.05 o                         
  -5  -2   9          1.03          1.21         0.57 o                         
  -4  -2   9         40.75         45.63         2.03 o                         
  -3  -2   9          3.80          3.61         0.61 o                         
  -2  -2   9         14.46         14.31         1.09 o                         
  -1  -2   9         25.97         29.39         1.48 o                         
   0  -2   9         23.24         23.98         1.03 o                         
   1  -2   9         33.08         31.44         1.22 o                         
   2  -2   9          0.81          0.40         0.38 o                         
   3  -2   9          0.16          0.74         0.45 o                         
   4  -2   9         36.40         40.47         1.93 o                         
   5  -2   9         23.34         26.26         1.95 o                         
   6  -2   9          4.23          6.66         1.22 o                         
  -6  -1   9          4.25          1.70         0.73 o                         
  -5  -1   9          0.00         -0.01         0.46 o                         
  -4  -1   9         59.62         59.82         2.70 o                         
  -3  -1   9        244.67        257.86         4.17 o                         
  -2  -1   9          1.55          1.02         0.37 o                         
  -1  -1   9         35.05         36.05         1.02 o                         
   0  -1   9         20.95         20.70         0.79 o                         
   1  -1   9         24.71         23.24         0.81 o                         
   2  -1   9          5.14          4.02         0.50 o                         
   3  -1   9        120.16        132.86         3.23 o                         
   4  -1   9         44.32         49.27         2.24 o                         
   5  -1   9         55.15         52.30         2.21 o                         
   6  -1   9          0.57          1.91         1.03 o                         
  -6   0   9         14.06         13.72         1.48 o                         
  -5   0   9          0.47         -0.22         0.41 o                         
  -4   0   9         17.68         15.11         1.14 o                         
  -3   0   9        327.58        324.77         4.90 o                         
  -2   0   9         37.63         37.14         1.09 o                         
  -1   0   9         61.28         61.78         1.21 o                         
   0   0   9         62.30         63.38         1.13 o                         
   1   0   9          0.77          0.82         0.23 o                         
   2   0   9         74.19         75.03         1.52 o                         
   3   0   9         19.25         18.92         1.01 o                         
   4   0   9          1.48          1.75         0.75 o                         
   5   0   9         12.24         12.23         1.18 o                         
   6   0   9          1.67          1.84         0.64 o                         
   7   0   9          3.73          4.02         1.04 o                         
  -6   1   9         18.99         19.68         1.56 o                         
  -5   1   9          3.49          3.33         0.74 o                         
  -4   1   9         17.26         16.86         1.55 o                         
  -3   1   9         46.90         48.01         1.52 o                         
  -2   1   9         17.64         20.10         0.85 o                         
  -1   1   9          0.28          0.30         0.24 o                         
   0   1   9         30.84         33.12         0.78 o                         
   1   1   9         62.80         59.36         1.10 o                         
   2   1   9          0.06          0.09         0.25 o                         
   3   1   9          0.02         -0.13         0.32 o                         
   4   1   9         29.49         30.53         1.47 o                         
   5   1   9          9.53          7.53         1.03 o                         
   6   1   9          4.11          2.88         0.77 o                         
   7   1   9         15.68         17.17         1.52 o                         
  -6   2   9         45.27         46.42         2.06 o                         
  -5   2   9          0.19         -0.43         0.51 o                         
  -4   2   9          7.71          7.33         0.85 o                         
  -3   2   9          5.54          6.06         0.77 o                         
  -2   2   9          0.03         -0.21         0.21 o                         
  -1   2   9          0.11         -0.19         0.19 o                         
   0   2   9         10.98         10.39         0.50 o                         
   1   2   9         27.87         26.77         0.68 o                         
   2   2   9        155.31        144.79         2.13 o                         
   3   2   9        417.10        425.74         5.19 o                         
   4   2   9          0.03         -0.27         0.27 o                         
   5   2   9         10.85         10.77         1.06 o                         
   6   2   9          6.40          6.38         0.88 o                         
   7   2   9          4.52          4.24         0.94 o                         
  -6   3   9          0.17         -0.01         0.81 o                         
  -5   3   9          8.32          9.01         1.04 o                         
  -4   3   9          0.04         -0.48         0.48 o                         
  -3   3   9         49.49         53.27         1.85 o                         
  -2   3   9         19.51         22.35         0.95 o                         
  -1   3   9          1.71          1.55         0.32 o                         
   0   3   9          0.27          1.72         0.27 o                         
   1   3   9          1.26          1.54         0.26 o                         
   2   3   9        180.07        179.96         2.56 o                         
   3   3   9        581.78        582.34         7.31 o                         
   4   3   9          0.09         -0.02         0.44 o                         
   5   3   9          0.36          0.62         0.45 o                         
   6   3   9          0.13          0.70         0.53 o                         
   7   3   9          1.44          0.69         0.72 o                         
  -5   4   9         49.69         53.74         2.22 o                         
  -4   4   9          8.24          8.70         1.23 o                         
  -3   4   9         26.64         30.53         1.48 o                         
  -2   4   9         28.82         31.65         1.24 o                         
  -1   4   9          4.75          6.14         0.52 o                         
   0   4   9        314.80        297.58         3.31 o                         
   1   4   9         88.86         91.69         1.55 o                         
   2   4   9         17.30         18.15         0.85 o                         
   3   4   9          2.72          3.35         0.53 o                         
   4   4   9          1.17          0.11         0.34 o                         
   5   4   9          7.45          9.60         1.23 o                         
   6   4   9          1.68          1.25         0.64 o                         
   7   4   9          7.58          8.20         1.23 o                         
   8   4   9          0.00         -0.13         0.80 o                         
  -5   5   9          6.28          5.71         1.10 o                         
  -4   5   9         13.28         13.24         1.28 o                         
  -3   5   9         33.63         37.52         1.82 o                         
  -2   5   9          6.85          7.57         0.81 o                         
  -1   5   9          0.45          0.03         0.30 o                         
   0   5   9         11.50         10.71         0.71 o                         
   1   5   9         10.75          6.84         0.61 o                         
   2   5   9          2.99          2.38         0.42 o                         
   3   5   9          3.56          1.76         0.48 o                         
   4   5   9         12.63         14.05         1.18 o                         
   5   5   9         19.33         18.54         1.28 o                         
   6   5   9          1.65          0.98         0.61 o                         
   7   5   9          8.60          9.87         1.24 o                         
   8   5   9         18.23         22.77         2.01 o                         
  -4   6   9          0.01          0.86         0.64 o                         
  -3   6   9          3.29          4.14         0.83 o                         
  -2   6   9          4.45          3.54         1.00 o                         
  -1   6   9         20.79         22.12         1.16 o                         
   0   6   9          0.04          1.21         0.37 o                         
   1   6   9        105.99         99.35         2.48 o                         
   2   6   9         19.21         21.22         1.10 o                         
   3   6   9         47.11         49.82         1.84 o                         
   4   6   9          5.60          7.06         0.87 o                         
   5   6   9         11.26         11.61         1.13 o                         
   6   6   9          6.87          4.64         0.93 o                         
   7   6   9         16.60         14.97         1.58 o                         
  -4   7   9          1.51          0.90         1.17 o                         
  -3   7   9          2.05          1.05         0.71 o                         
  -2   7   9         12.11         11.64         1.40 o                         
  -1   7   9          0.38          0.50         0.42 o                         
   0   7   9          4.13          5.96         0.70 o                         
   1   7   9        116.72        113.36         3.05 o                         
   2   7   9          8.65          6.72         0.72 o                         
   3   7   9         47.57         46.17         1.87 o                         
   4   7   9          9.75          7.99         1.09 o                         
   5   7   9          1.96          0.47         0.70 o                         
   6   7   9          1.87          2.24         0.68 o                         
   7   7   9          2.61          2.40         1.01 o                         
  -3   8   9          4.22          2.72         1.20 o                         
  -2   8   9          1.06         -0.20         0.85 o                         
  -1   8   9         11.69         12.50         1.30 o                         
   0   8   9         21.10         22.74         1.49 o                         
   1   8   9         22.60         22.97         1.42 o                         
   2   8   9          0.31         -0.20         0.60 o                         
   3   8   9          0.33          0.55         0.57 o                         
   4   8   9          0.85          0.13         0.51 o                         
   5   8   9         13.07         15.45         1.44 o                         
   6   8   9          2.27          2.76         0.79 o                         
   7   8   9          0.69          1.36         1.35 o                         
  -2   9   9          5.76          5.46         1.68 o                         
  -1   9   9          7.29          8.28         1.35 o                         
   0   9   9         14.75         12.40         1.31 o                         
   1   9   9          0.00         -0.46         0.46 o                         
   2   9   9          0.23         -0.38         0.71 o                         
   3   9   9          0.32         -0.01         0.96 o                         
   4   9   9          0.01         -0.44         0.55 o                         
   5   9   9         10.94         10.73         1.52 o                         
   6   9   9          0.08         -0.70         0.70 o                         
   0  10   9          0.07         -0.09         0.73 o                         
   1  10   9          3.10          3.83         0.95 o                         
   2  10   9          0.54         -0.40         0.86 o                         
   3  10   9          0.69          0.04         0.90 o                         
   4  10   9          0.64          0.64         0.68 o                         
   5  10   9          9.52         10.00         1.32 o                         
  -2  -6  10         10.49         10.17         1.28 o                         
  -1  -6  10          2.47          1.76         1.16 o                         
   0  -6  10          1.60          0.50         2.22 o                         
  -4  -5  10          1.71          0.19         0.98 o                         
  -3  -5  10          0.09         -0.64         0.64 o                         
  -2  -5  10          0.39          0.27         1.06 o                         
  -1  -5  10         17.61         16.50         1.41 o                         
   0  -5  10          0.72          0.05         0.76 o                         
   1  -5  10          0.03         -0.86         0.86 o                         
   2  -5  10          6.35          4.10         2.13 o                         
  -5  -4  10          4.75          4.69         0.97 o                         
  -4  -4  10          0.44          0.89         0.82 o                         
  -3  -4  10          1.40          0.74         0.65 o                         
  -2  -4  10          6.20          6.60         0.92 o                         
  -1  -4  10         26.61         29.14         1.87 o                         
   0  -4  10          0.60         -0.61         0.61 o                         
   1  -4  10          6.44          8.05         1.07 o                         
   2  -4  10          2.42          1.28         1.14 o                         
   3  -4  10          0.01         -0.74         0.74 o                         
   4  -4  10         29.22         29.25         2.25 o                         
  -5  -3  10          0.04         -0.24         0.66 o                         
  -4  -3  10         77.84         94.32         2.76 o                         
  -3  -3  10         31.06         32.13         2.47 o                         
  -2  -3  10          3.27          2.22         0.52 o                         
  -1  -3  10          1.24          0.21         0.54 o                         
   0  -3  10          3.42          2.26         0.63 o                         
   1  -3  10         14.49         14.58         1.46 o                         
   2  -3  10         18.90         17.73         1.54 o                         
   3  -3  10          0.02         -0.21         0.63 o                         
   4  -3  10          7.67          6.07         1.14 o                         
  -5  -2  10          0.45         -0.37         0.69 o                         
  -4  -2  10         93.20         94.74         2.71 o                         
  -3  -2  10         84.68         81.67         2.43 o                         
  -2  -2  10         27.28         26.09         1.47 o                         
  -1  -2  10         33.81         37.00         1.56 o                         
   0  -2  10          0.42          0.10         0.36 o                         
   1  -2  10          9.45          8.73         0.92 o                         
   2  -2  10          0.23          0.72         0.52 o                         
   3  -2  10         10.00         10.47         1.12 o                         
   4  -2  10          0.14         -0.50         0.61 o                         
   5  -2  10          8.67          8.24         1.09 o                         
  -6  -1  10          9.99          8.37         1.08 o                         
  -5  -1  10          9.21         10.21         1.44 o                         
  -4  -1  10          0.59          1.89         0.62 o                         
  -3  -1  10          0.71          1.74         0.64 o                         
  -2  -1  10          0.15         -0.29         0.38 o                         
  -1  -1  10         15.24         15.51         1.02 o                         
   0  -1  10          0.11         -0.26         0.26 o                         
   1  -1  10         17.34         18.68         1.12 o                         
   2  -1  10          0.05          0.66         0.40 o                         
   3  -1  10          2.72          0.65         0.49 o                         
   4  -1  10         10.47          9.82         1.07 o                         
   5  -1  10         10.00         14.44         1.48 o                         
   6  -1  10          5.45          4.99         1.07 o                         
  -6   0  10          1.39          1.72         0.81 o                         
  -5   0  10          1.15          0.31         0.63 o                         
  -4   0  10          1.88          1.38         0.60 o                         
  -3   0  10         32.83         32.84         1.64 o                         
  -2   0  10          3.15          4.21         0.59 o                         
  -1   0  10         39.18         39.63         1.72 o                         
   0   0  10         29.17         27.30         0.99 o                         
   1   0  10         23.93         21.91         1.01 o                         
   2   0  10        309.22        327.06         5.10 o                         
   3   0  10         41.15         43.15         1.91 o                         
   4   0  10         14.17         16.11         1.33 o                         
   5   0  10         13.29         11.26         1.18 o                         
   6   0  10          1.56          0.09         0.72 o                         
  -6   1  10          4.50          3.34         1.07 o                         
  -5   1  10         29.00         29.61         1.99 o                         
  -4   1  10         19.04         20.92         1.46 o                         
  -3   1  10          5.27          4.16         0.71 o                         
  -2   1  10         18.78         20.26         1.16 o                         
  -1   1  10         29.01         27.32         1.04 o                         
   0   1  10          0.01         -0.22         0.22 o                         
   1   1  10         13.91         13.13         0.72 o                         
   2   1  10        326.81        324.78         4.21 o                         
   3   1  10        140.11        140.55         4.13 o                         
   4   1  10         14.62         13.70         1.20 o                         
   5   1  10          0.25         -0.43         0.43 o                         
   6   1  10          1.20          0.10         0.66 o                         
   7   1  10          0.03          0.42         0.85 o                         
  -5   2  10         29.43         28.53         1.86 o                         
  -4   2  10          0.06          0.04         0.48 o                         
  -3   2  10          4.78          1.84         0.61 o                         
  -2   2  10          6.58          6.49         0.67 o                         
  -1   2  10         63.28         62.17         1.68 o                         
   0   2  10          0.04         -0.20         0.20 o                         
   1   2  10          0.12          0.61         0.35 o                         
   2   2  10          0.23         -0.26         0.26 o                         
   3   2  10         35.20         40.81         1.49 o                         
   4   2  10          9.46          7.32         0.91 o                         
   5   2  10         16.56         18.13         1.41 o                         
   6   2  10          5.79          5.72         1.22 o                         
   7   2  10          1.10          0.98         0.96 o                         
  -5   3  10         20.18         21.66         1.65 o                         
  -4   3  10         18.14         21.78         1.57 o                         
  -3   3  10          9.76          7.69         0.90 o                         
  -2   3  10          5.21          4.79         0.60 o                         
  -1   3  10         65.66         67.72         1.55 o                         
   0   3  10          5.76          6.68         0.59 o                         
   1   3  10          0.05         -0.26         0.26 o                         
   2   3  10          0.14         -0.01         0.27 o                         
   3   3  10         30.76         29.09         1.49 o                         
   4   3  10          0.08         -0.15         0.44 o                         
   5   3  10         30.07         35.88         2.09 o                         
   6   3  10         11.60         11.15         1.38 o                         
   7   3  10          1.09          0.45         0.75 o                         
  -5   4  10          1.32          1.81         0.91 o                         
  -4   4  10          1.93         -0.36         0.57 o                         
  -3   4  10          2.25          2.61         0.73 o                         
  -2   4  10          0.00          0.45         0.43 o                         
  -1   4  10         11.58         12.54         0.91 o                         
   0   4  10         13.89         10.13         0.81 o                         
   1   4  10         22.94         21.56         1.24 o                         
   2   4  10         22.59         22.99         1.33 o                         
   3   4  10          1.03          1.48         0.43 o                         
   4   4  10         12.77         10.89         1.05 o                         
   5   4  10         13.83         13.91         1.56 o                         
   6   4  10          5.93          4.19         0.86 o                         
   7   4  10          1.34          3.82         0.95 o                         
  -4   5  10          4.45          3.68         1.09 o                         
  -3   5  10         21.15         20.84         1.66 o                         
  -2   5  10          0.07         -0.20         0.61 o                         
  -1   5  10         28.96         30.88         1.92 o                         
   0   5  10        133.43        113.35         2.54 o                         
   1   5  10        100.06         91.90         2.43 o                         
   2   5  10         32.42         31.28         1.45 o                         
   3   5  10          1.02          0.47         0.41 o                         
   4   5  10          0.82          0.76         0.46 o                         
   5   5  10          6.82          7.36         0.86 o                         
   6   5  10          0.20         -0.16         0.58 o                         
   7   5  10          0.55          0.61         0.98 o                         
  -4   6  10         14.41         12.81         1.40 o                         
  -3   6  10          0.67         -0.32         0.67 o                         
  -2   6  10          6.47          6.30         0.92 o                         
  -1   6  10         52.00         55.95         1.93 o                         
   0   6  10          0.02         -0.27         0.31 o                         
   1   6  10          1.53          1.25         0.45 o                         
   2   6  10          3.85          1.32         0.48 o                         
   3   6  10         16.67         18.52         1.47 o                         
   4   6  10          1.54          1.20         0.53 o                         
   5   6  10          8.08          9.23         1.04 o                         
   6   6  10          2.98          3.95         0.84 o                         
   7   6  10          1.41          0.85         0.73 o                         
  -3   7  10          0.14          0.13         0.75 o                         
  -2   7  10          5.50          5.56         1.06 o                         
  -1   7  10         10.56         11.28         1.27 o                         
   0   7  10          0.86          1.23         0.47 o                         
   1   7  10          8.97          9.57         1.14 o                         
   2   7  10          0.42         -0.07         0.37 o                         
   3   7  10          8.81          8.13         1.09 o                         
   4   7  10         30.63         30.68         1.77 o                         
   5   7  10         14.77         18.50         1.49 o                         
   6   7  10         31.53         37.09         3.02 o                         
   7   7  10          0.12         -0.78         0.78 o                         
  -2   8  10          1.50          5.00         0.98 o                         
  -1   8  10          4.08          3.56         0.89 o                         
   0   8  10          6.86          6.96         0.90 o                         
   1   8  10          3.43          1.83         0.80 o                         
   2   8  10          5.54          4.24         0.85 o                         
   3   8  10         19.97         19.27         1.61 o                         
   4   8  10          0.06         -0.22         0.59 o                         
   5   8  10         11.23         10.90         1.46 o                         
   6   8  10          3.47          3.86         1.01 o                         
  -1   9  10          0.10         -0.97         0.97 o                         
   0   9  10          9.84          8.44         1.26 o                         
   1   9  10          2.69          1.71         0.97 o                         
   2   9  10          3.46          4.58         0.97 o                         
   3   9  10          2.89         -0.14         0.64 o                         
   4   9  10          2.68          4.86         0.99 o                         
   5   9  10          4.13          3.35         1.49 o                         
   1  10  10          0.14          0.32         0.86 o                         
   2  10  10          3.66          2.48         0.94 o                         
   3  10  10          0.01          0.08         0.71 o                         
   4  10  10          5.18          6.81         1.37 o                         
  -2  -5  11          0.01         -0.71         0.96 o                         
  -1  -5  11          0.32          0.25         1.11 o                         
   0  -5  11          6.57          4.02         1.88 o                         
   1  -5  11          0.04         -1.00         3.23 o                         
  -3  -4  11          7.36          6.35         1.12 o                         
  -2  -4  11          1.39          0.48         0.73 o                         
  -1  -4  11          0.01         -0.65         0.65 o                         
   0  -4  11          4.94          5.19         0.99 o                         
   1  -4  11          1.32         -0.27         2.07 o                         
   2  -4  11          5.66          6.19         1.22 o                         
  -4  -3  11          1.25          1.41         0.69 o                         
  -3  -3  11         30.79         32.42         1.69 o                         
  -2  -3  11         29.55         35.81         2.09 o                         
  -1  -3  11          4.86          4.41         0.81 o                         
   0  -3  11          2.80          2.74         0.76 o                         
   1  -3  11          1.11          1.54         1.26 o                         
   2  -3  11          0.13         -0.94         0.94 o                         
   3  -3  11          1.40          1.60         0.84 o                         
   4  -3  11          8.95          8.84         1.39 o                         
  -5  -2  11          0.18         -0.48         0.70 o                         
  -4  -2  11          3.03          1.82         0.79 o                         
  -3  -2  11         13.79         15.92         1.32 o                         
  -2  -2  11          3.66          3.71         0.73 o                         
  -1  -2  11          1.54          2.22         0.63 o                         
   0  -2  11          0.89         -0.04         0.50 o                         
   1  -2  11         72.47         74.69         2.57 o                         
   2  -2  11         57.10         60.50         2.88 o                         
   3  -2  11          8.43          7.31         1.15 o                         
   4  -2  11          1.46          1.03         0.77 o                         
  -5  -1  11          0.26         -0.35         0.91 o                         
  -4  -1  11          0.29          0.23         0.72 o                         
  -3  -1  11          7.14          6.06         0.91 o                         
  -2  -1  11         21.27         24.10         1.49 o                         
  -1  -1  11          0.37         -0.15         0.36 o                         
   0  -1  11          9.39         11.06         1.35 o                         
   1  -1  11         47.94         49.39         1.94 o                         
   2  -1  11         75.78         77.21         2.32 o                         
   3  -1  11          9.88         10.60         1.27 o                         
   4  -1  11         31.05         27.42         1.86 o                         
   5  -1  11          0.78          0.31         0.75 o                         
  -5   0  11          3.41          3.15         1.19 o                         
  -4   0  11          0.01         -0.09         0.54 o                         
  -3   0  11         13.55         14.00         1.56 o                         
  -2   0  11          8.40          9.18         0.95 o                         
  -1   0  11          5.69          4.90         0.65 o                         
   0   0  11          7.05          6.73         0.81 o                         
   1   0  11          5.84          6.89         0.73 o                         
   2   0  11         17.20         18.12         1.32 o                         
   3   0  11          0.74          1.58         0.55 o                         
   4   0  11          0.02         -0.52         0.52 o                         
   5   0  11          1.06          1.13         0.65 o                         
   6   0  11          0.04         -0.42         0.59 o                         
  -5   1  11          0.40          0.33         0.72 o                         
  -4   1  11          4.37          2.02         0.78 o                         
  -3   1  11         14.00         12.52         1.45 o                         
  -2   1  11         24.42         26.31         1.34 o                         
  -1   1  11          0.02         -0.31         0.31 o                         
   0   1  11          0.97          0.28         0.47 o                         
   1   1  11          0.02         -0.24         0.36 o                         
   2   1  11         74.17         70.83         2.04 o                         
   3   1  11         44.45         50.18         1.93 o                         
   4   1  11         52.42         53.88         2.14 o                         
   5   1  11          0.06         -0.22         0.62 o                         
   6   1  11          3.42          3.82         1.05 o                         
  -5   2  11         19.90         20.06         1.65 o                         
  -4   2  11          0.58         -0.38         0.57 o                         
  -3   2  11         17.45         19.11         1.35 o                         
  -2   2  11         10.13         10.71         0.91 o                         
  -1   2  11          0.82          1.68         0.47 o                         
   0   2  11         87.55         85.53         2.13 o                         
   1   2  11          2.33          0.83         0.62 o                         
   2   2  11          5.42          5.03         0.68 o                         
   3   2  11          0.02         -0.35         0.35 o                         
   4   2  11         12.53         10.13         1.17 o                         
   5   2  11          0.05          0.10         0.78 o                         
   6   2  11          1.93          2.10         0.86 o                         
  -5   3  11          0.14         -0.44         1.79 o                         
  -4   3  11          0.42         -0.12         0.56 o                         
  -3   3  11         15.32         20.24         1.60 o                         
  -2   3  11         11.02         11.90         1.12 o                         
  -1   3  11         13.67         12.28         1.05 o                         
   0   3  11         72.30         63.43         2.05 o                         
   1   3  11          7.91          5.65         0.93 o                         
   2   3  11         15.98         17.77         1.20 o                         
   3   3  11          1.43          0.21         0.43 o                         
   4   3  11          7.49          9.59         1.21 o                         
   5   3  11          0.68         -0.05         0.67 o                         
   6   3  11          4.73          4.83         1.01 o                         
  -4   4  11          1.83          1.38         0.73 o                         
  -3   4  11          3.57          2.88         0.74 o                         
  -2   4  11         16.43         19.90         1.56 o                         
  -1   4  11          0.51          0.05         0.35 o                         
   0   4  11          1.31          2.09         0.49 o                         
   1   4  11         25.33         26.85         1.52 o                         
   2   4  11         45.79         46.52         2.08 o                         
   3   4  11         28.55         31.11         1.78 o                         
   4   4  11         11.68         12.75         1.32 o                         
   5   4  11          2.14          1.36         0.75 o                         
   6   4  11          0.26          0.56         0.66 o                         
   7   4  11          1.22          0.85         0.90 o                         
  -4   5  11          1.11          0.68         0.84 o                         
  -3   5  11          2.42         -0.48         0.71 o                         
  -2   5  11         27.20         33.69         2.05 o                         
  -1   5  11          0.94          0.51         0.42 o                         
   0   5  11          2.27          0.58         0.44 o                         
   1   5  11          0.37          0.58         0.52 o                         
   2   5  11          2.04          1.14         0.52 o                         
   3   5  11          0.01         -0.47         0.47 o                         
   4   5  11         33.01         37.75         2.75 o                         
   5   5  11          1.42          1.90         0.80 o                         
   6   5  11          3.92          4.45         1.06 o                         
   7   5  11          0.03         -0.65         0.72 o                         
  -3   6  11          5.64          5.63         1.01 o                         
  -2   6  11          0.10         -0.32         0.59 o                         
  -1   6  11          6.10          5.64         0.91 o                         
   0   6  11          6.57          5.36         0.75 o                         
   1   6  11         31.40         28.62         1.60 o                         
   2   6  11         31.71         30.60         3.14 o                         
   3   6  11          6.28          6.26         0.87 o                         
   4   6  11         11.90         14.62         1.29 o                         
   5   6  11          5.07          8.21         1.63 o                         
   6   6  11          3.77          4.23         0.98 o                         
  -2   7  11          0.38         -0.63         0.63 o                         
  -1   7  11          5.23          6.89         1.15 o                         
   0   7  11          4.06          3.93         0.98 o                         
   1   7  11          6.68         10.13         1.10 o                         
   2   7  11          2.70          3.03         0.80 o                         
   3   7  11          3.06          1.92         0.59 o                         
   4   7  11          5.67          4.86         0.79 o                         
   5   7  11          2.99          1.32         0.89 o                         
   6   7  11          1.29          0.46         1.09 o                         
  -1   8  11          6.18          9.34         1.48 o                         
   0   8  11          0.52         -0.28         0.60 o                         
   1   8  11          2.45          3.39         0.73 o                         
   2   8  11          1.22          1.50         0.74 o                         
   3   8  11          4.17          4.51         0.91 o                         
   4   8  11          2.37          0.91         0.69 o                         
   5   8  11          0.18          1.04         0.75 o                         
   0   9  11          3.09          7.19         1.60 o                         
   1   9  11          2.75          0.25         0.78 o                         
   2   9  11          9.01          7.31         1.05 o                         
   3   9  11          7.33          9.69         1.19 o                         
   4   9  11          0.55          0.16         0.69 o                         
   5   9  11          5.49          5.72         2.28 o                         
  -1  -4  12          0.22          0.78         0.89 o                         
   0  -4  12          1.98          1.52         1.74 o                         
  -3  -3  12          0.00         -0.59         0.71 o                         
  -2  -3  12          0.59         -0.17         0.72 o                         
  -1  -3  12          2.41          2.04         0.84 o                         
   0  -3  12         10.52         10.13         1.31 o                         
   1  -3  12         11.09          9.31         1.54 o                         
   2  -3  12         11.18         11.55         1.69 o                         
  -4  -2  12          6.25          8.52         1.59 o                         
  -3  -2  12          9.95         10.03         1.09 o                         
  -2  -2  12          3.85          4.53         0.96 o                         
  -1  -2  12         14.12         13.80         1.40 o                         
   0  -2  12          1.83          2.12         0.79 o                         
   1  -2  12          0.07         -0.67         0.67 o                         
   2  -2  12         25.14         27.72         2.50 o                         
   3  -2  12          0.08         -0.48         0.73 o                         
  -4  -1  12         21.26         19.22         2.02 o                         
  -3  -1  12          1.03          0.77         0.55 o                         
  -2  -1  12          4.53          5.58         0.84 o                         
  -1  -1  12          2.13          1.86         0.71 o                         
   0  -1  12          0.01         -0.43         0.43 o                         
   1  -1  12         12.70         13.72         1.37 o                         
   2  -1  12         49.47         48.64         3.93 o                         
   3  -1  12          6.90          5.60         1.01 o                         
   4  -1  12          2.55          0.71         0.89 o                         
  -4   0  12          2.93          2.04         0.94 o                         
  -3   0  12          0.04         -0.07         0.61 o                         
  -2   0  12          0.76          0.23         0.57 o                         
  -1   0  12         27.69         27.77         1.76 o                         
   0   0  12          3.13          2.08         0.68 o                         
   1   0  12          3.02          2.37         0.67 o                         
   2   0  12          1.45          2.54         0.56 o                         
   3   0  12         39.03         53.16         2.18 o                         
   4   0  12          0.64          1.52         0.72 o                         
   5   0  12          6.50          6.37         1.08 o                         
  -4   1  12          7.17          6.40         1.03 o                         
  -3   1  12          0.08         -0.47         0.47 o                         
  -2   1  12          0.07          0.30         0.46 o                         
  -1   1  12         46.42         45.94         2.37 o                         
   0   1  12          3.23          3.21         0.78 o                         
   1   1  12          5.40          5.89         0.80 o                         
   2   1  12         14.81         16.44         1.19 o                         
   3   1  12          0.16          0.04         0.64 o                         
   4   1  12          1.74          2.93         0.83 o                         
   5   1  12          1.22         -0.28         0.76 o                         
  -4   2  12          2.65          0.61         0.87 o                         
  -3   2  12          9.03          8.55         1.13 o                         
  -2   2  12          2.82          1.09         0.53 o                         
  -1   2  12          1.51          1.82         0.62 o                         
   0   2  12         14.56         14.35         1.35 o                         
   1   2  12         10.01          6.93         0.78 o                         
   2   2  12         25.11         27.16         1.56 o                         
   3   2  12          0.06         -0.46         0.46 o                         
   4   2  12          0.04         -0.64         0.64 o                         
   5   2  12          0.01          0.81         0.70 o                         
   6   2  12          3.23          0.59         0.95 o                         
  -4   3  12          4.66          5.43         1.02 o                         
  -3   3  12         12.31         13.24         1.37 o                         
  -2   3  12         11.59         12.78         1.29 o                         
  -1   3  12          5.67          6.90         1.08 o                         
   0   3  12         28.28         28.83         1.85 o                         
   1   3  12          6.20          5.64         0.80 o                         
   2   3  12         27.54         30.91         1.55 o                         
   3   3  12          4.48          5.24         0.81 o                         
   4   3  12          3.07          1.45         0.74 o                         
   5   3  12          3.62          3.95         0.89 o                         
   6   3  12          0.05         -0.47         0.73 o                         
  -3   4  12          1.34          1.85         0.93 o                         
  -2   4  12          0.40          0.99         0.58 o                         
  -1   4  12          4.75          4.96         0.83 o                         
   0   4  12          0.18          0.22         0.50 o                         
   1   4  12          0.00          0.75         0.49 o                         
   2   4  12          4.91          4.04         0.83 o                         
   3   4  12          2.50          3.05         0.64 o                         
   4   4  12          5.89          5.42         1.04 o                         
   5   4  12          2.09          1.76         0.78 o                         
   6   4  12          0.83          2.14         0.92 o                         
  -3   5  12          2.11          1.55         0.83 o                         
  -2   5  12         10.41         12.69         1.45 o                         
  -1   5  12          7.53          8.58         1.07 o                         
   0   5  12         37.43         40.32         1.97 o                         
   1   5  12         18.66         14.04         1.17 o                         
   2   5  12         11.69         13.39         1.34 o                         
   3   5  12          3.85          3.17         0.69 o                         
   4   5  12          0.00         -0.48         0.48 o                         
   5   5  12          0.04          0.07         0.65 o                         
   6   5  12          8.49          8.77         1.20 o                         
  -2   6  12          1.82          1.94         0.84 o                         
  -1   6  12          7.16          9.74         1.31 o                         
   0   6  12          3.04          4.43         1.24 o                         
   1   6  12          8.35          5.37         0.86 o                         
   2   6  12          0.74          0.88         0.54 o                         
   3   6  12          2.05          4.85         0.86 o                         
   4   6  12          0.10          0.97         0.60 o                         
   5   6  12          1.79          0.35         0.81 o                         
   6   6  12          8.73          7.27         1.26 o                         
  -1   7  12          2.08          1.83         0.94 o                         
   0   7  12          3.42          1.88         0.82 o                         
   1   7  12          6.12          7.04         0.94 o                         
   2   7  12         10.41         10.77         1.12 o                         
   3   7  12          0.39          1.40         0.82 o                         
   4   7  12         12.10         14.12         1.37 o                         
   5   7  12          0.71         -0.30         0.61 o                         
   0   8  12         12.25         17.97         2.22 o                         
   1   8  12          0.28         -0.17         0.62 o                         
   2   8  12         17.52         22.05         1.78 o                         
   3   8  12          4.72          6.08         0.96 o                         
   4   8  12         19.68         23.31         1.92 o                         
   2   9  12          0.43          0.14         0.92 o                         
   3   9  12          0.62          1.50         0.99 o                         
  -2  -2  13          0.01         -0.78         0.92 o                         
  -1  -2  13          8.03          8.50         1.23 o                         
   0  -2  13          5.67          5.30         1.06 o                         
   1  -2  13          5.75          5.80         1.29 o                         
   2  -2  13          7.72          7.97         1.64 o                         
  -3  -1  13          0.05          0.86         0.84 o                         
  -2  -1  13         39.75         37.47         2.75 o                         
  -1  -1  13          0.22         -0.36         0.61 o                         
   0  -1  13          1.87          1.98         0.73 o                         
   1  -1  13         15.15         16.95         1.62 o                         
   2  -1  13          0.26         -1.12         1.12 o                         
   3  -1  13          1.51          2.31         1.10 o                         
  -3   0  13          4.64          5.77         1.13 o                         
  -2   0  13          2.98          1.21         1.07 o                         
  -1   0  13          0.32         -0.61         0.61 o                         
   0   0  13          8.17          8.77         1.12 o                         
   1   0  13         11.57         13.21         1.41 o                         
   2   0  13         13.31         12.97         1.88 o                         
   3   0  13          0.02         -0.70         0.70 o                         
   4   0  13          0.61         -0.06         0.89 o                         
  -3   1  13          5.47          4.72         1.23 o                         
  -2   1  13          0.13          0.20         0.64 o                         
  -1   1  13          5.85          5.11         1.16 o                         
   0   1  13          9.91          8.40         1.28 o                         
   1   1  13          0.74          0.58         1.23 o                         
   2   1  13          0.22          0.13         0.73 o                         
   3   1  13          2.56          5.23         1.00 o                         
   4   1  13          7.65          5.28         1.13 o                         
  -3   2  13          0.36          0.05         1.06 o                         
  -2   2  13          7.44         12.17         2.32 o                         
  -1   2  13          0.96         -0.18         0.58 o                         
   0   2  13          1.65          1.54         0.73 o                         
   1   2  13         18.32         18.49         1.60 o                         
   2   2  13          4.70          1.76         0.79 o                         
   3   2  13          0.46         -0.01         0.61 o                         
   4   2  13          4.54          5.51         1.05 o                         
   5   2  13          3.39          1.45         1.01 o                         
  -3   3  13          8.78          8.65         1.28 o                         
  -2   3  13          9.91         13.20         1.72 o                         
  -1   3  13          7.95          7.47         1.49 o                         
   0   3  13          0.07         -0.47         0.47 o                         
   1   3  13          4.12          4.07         1.01 o                         
   2   3  13          0.22         -0.48         0.48 o                         
   3   3  13          1.59          1.90         0.76 o                         
   4   3  13          3.23          2.63         0.86 o                         
   5   3  13          4.05          5.59         1.29 o                         
  -2   4  13         16.76         18.12         1.91 o                         
  -1   4  13          4.62          3.21         0.84 o                         
   0   4  13          7.28          5.82         0.93 o                         
   1   4  13          3.17          1.71         0.69 o                         
   2   4  13          2.89          1.90         0.62 o                         
   3   4  13          1.85          1.15         0.80 o                         
   4   4  13          2.23          1.92         0.72 o                         
   5   4  13          9.33          8.51         1.40 o                         
  -2   5  13          2.82          1.89         1.04 o                         
  -1   5  13          0.64         -0.71         0.71 o                         
   0   5  13          4.85          3.97         0.85 o                         
   1   5  13          3.49          3.50         0.90 o                         
   2   5  13          3.86          2.89         0.79 o                         
   3   5  13         14.48         18.03         1.49 o                         
   4   5  13          2.67          4.58         0.97 o                         
   5   5  13          0.49          0.00         0.81 o                         
  -1   6  13          5.66          8.01         1.26 o                         
   0   6  13          1.83          1.22         0.66 o                         
   1   6  13          3.75          4.21         0.94 o                         
   2   6  13          0.83          0.01         0.57 o                         
   3   6  13         29.99         33.19         1.96 o                         
   4   6  13         29.10         30.14         2.01 o                         
   5   6  13          0.08          0.34         0.85 o                         
   0   7  13          0.52          1.26         1.05 o                         
   1   7  13          3.66          4.70         1.01 o                         
   2   7  13          0.07         -0.23         0.70 o                         
   3   7  13          0.09         -0.65         0.65 o                         
   4   7  13          4.72          5.61         1.37 o                         
   2   8  13          1.90          2.59         1.03 o                         
  -1   0  14          0.67         -0.71         0.71 o                         
   0   0  14          8.16          9.11         1.42 o                         
   1   0  14          1.97          1.87         1.62 o                         
   2   0  14          3.63          2.58         1.19 o                         
  -1   1  14          7.00          8.33         1.39 o                         
   0   1  14          5.64          6.63         1.20 o                         
   1   1  14          0.33         -0.46         0.82 o                         
   2   1  14          3.34          0.61         0.92 o                         
   3   1  14          0.39         -1.24         1.24 o                         
  -2   2  14          0.45          1.53         0.95 o                         
  -1   2  14          3.14          1.80         0.92 o                         
   0   2  14          2.16          0.67         0.75 o                         
   1   2  14          0.00         -0.67         0.67 o                         
   2   2  14          0.02          1.60         0.83 o                         
   3   2  14          0.76          0.34         1.45 o                         
  -1   3  14          1.89          0.44         1.16 o                         
   0   3  14          3.55          2.68         0.81 o                         
   1   3  14          1.43          1.16         0.78 o                         
   2   3  14          0.67          1.91         0.81 o                         
   3   3  14         15.92         15.38         1.56 o                         
   4   3  14          0.12         -0.16         0.72 o                         
  -1   4  14          0.02         -0.77         0.77 o                         
   0   4  14          1.63          1.77         0.77 o                         
   1   4  14          0.54         -0.81         0.81 o                         
   2   4  14          6.79          6.64         1.14 o                         
   3   4  14         22.55         27.69         2.19 o                         
   4   4  14          2.91          1.02         0.90 o                         
   0   5  14          5.99          4.12         1.14 o                         
   1   5  14          4.78          4.44         0.99 o                         
   2   5  14          3.11          2.37         0.79 o                         
   3   5  14          7.08          9.43         1.08 o                         
   1   6  14          3.59          0.87         0.89 o                         
   2   6  14         10.87         11.15         1.61 o                         
   3   6  14          3.93          3.99         1.07 o                         
                                                                                
